# Supplementary material for: Glioblastoma stem cells resist cuproptosis with circadian variation of copper levels
Source: J Clin Invest. 2026 Jan 2;136(1):e192599. doi: 10.1172/JCI192599 (PMC12721906; doi:10.1172/JCI192599)
Supplement: Supplemental tables 1-9 [file jci-136-192599-s011.xlsx]

## Sheet: Table 1
	Table 1. sgRNA sequence in crispr library
	Gene Name	gRNA 1	gRNA 2	gRNA 3	gRNA 4	gRNA 5	gRNA 6	gRNA 7	gRNA 8	gRNA 9	gRNA 10
	CP	GCAAAGGAGATTCGGTCGTG	GGAGCGTAAGACTTGTTTGA	ACACTACTACATTGCCGCTG	TGCCTCCTTCACAAATCGAA	TATCAGGGTAGATGGCCCCT	TAAAGGTCCGATGAGTCCTG	ATTCATGTATGGGAATCAGC	CAAGTCTTACGCTCCACATG	GCTCCAAAAGATATTGCCTC	ATGAAGACTTGTTACACTCC
9973	CCS	ACAGTGGTCACTCACGCAAC	TTGTAAGGTCCCCGTACTGA	CCTCGATGAGGCAGCGCTCA	GGTCCCCGTACTGATGGACG	GCGGTGCGCAAATCCCTGCA	ACTCCACGTCCATCAGTACG	GACTCCACGTCCATCAGTAC	TGCCCAGGTCTCCGCGGTGC	CGGTGCGCAAATCCCTGCAA	CCCTGAGCGCTGCCTCATCG
475	ATOX1	ACTCACCTCCAAGCTTATTG	TGCAGACCTTCTTGTTGGGC	CTGTGCTGAAGCTGTCTCTC	TTCAATGCAGACCTTCTTGT	GCTGTGCTGAAGCTGTCTCT	TCAATGCAGACCTTCTTGTT	AGCTTCAGCACAGCCTCCAC	CATTGACCTGCCCAACAAGA	TCTCGGGTCCTCAATAAGCT	TTCTCTGTGGACATGACCTG
538	ATP7A	CAATAGAGGCTGTATCACCG	ACCAACGGCTCATTCGTGTC	AGACTCTATTTTATGTACGC	TGTTTATTGCACTAGGCCGA	ACCAGACACGAATGAGCCGT	GCAGAGTTCATCCGAGAACT	TATTGCACTAGGCCGATGGC	AGATAAGCAGTGACCCGTTC	ATTTGCAAGGGAGACTCGTA	AAAAGCGGCATTTCCGATGA
540	ATP7B	ATATCGGTGTCTTTGGCCGA	CCCGGAAATTATCGGTCCAC	TCCCGTGGACCGATAATTTC	GTGGTCCAAGTGATGAGCGT	ACCCGGAAATTATCGGTCCA	CGTAGAAGTACCACCCACCG	TGCACAGGTCATGCCGGCAA	CCCGTGGACCGATAATTTCC	GCTCATTAAAGCTACCCACG	GTAATCGGTTTTATCGATTT
6341	SCO1	CCACCCCCGTGGTCGCAGAA	AAGGAACGGCAGCGACACAT	TGCTGAGGCAGTTCTGCGCG	GGGGCCCTTCTGCGACCACG	CGGGGCCCTTCTGCGACCAC	GAAAACGGTCCCCCAAGTAA	CACGCGCCCCTCGAAGCCCG	ACATCGGCAAGCCTTTACTT	ACTCTCGCAGTCCCCTCGGC	TCCACGCGCCCCTCGAAGCC
9997	SCO2	AGCAGCCGGGTTCGAAGCCC	TGACATCTGCCCAGACGAGC	CGAACCCGGCTGCTGATCAC	CATCACTGTGGACCCCGAGC	GCAGCCGGGTTCGAAGCCCA	CGCTGCAAGGCTGACTTCCG	ATCACAGGCCTGTTCGGGGC	AGCTCGTCTGGGCAGATGTC	GTTCGGGGCTGGACTCGGTG	GCGAACAGAAGCCCTGCGCC
4891	SLC11A2	CTCTGGGCTTTCACCGGACC	CCAGTCTAGCTGCAAGCCGC	TCGCACTCCACAGATTGAAC	TCCTAAAGATAACTCGACAC	CCAGCGGCTTGCAGCTAGAC	ATCAGCCACAGGATGACTCG	TTTTGGGAAAACCAACGAGC	GCCAGTGTCGAGTTATCTTT	CAGCGGCTTGCAGCTAGACT	TCAGCCACAGGATGACTCGT
1317	SLC31A1	CAGCCTATGACCTTCTACTT	TGACTTGTGACTTACGCAGC	CTTACGCAGCAGGCTCTCTC	ACCAAATGGAACCATCCTTA	CTTCCATACTTAGAAATGGC	ACTTACGCAGCAGGCTCTCT	TTACTAGCAATGTTCTATGA	GCTGCTGTCTCCTCCACCAT	GGTTTGGTGATCAATACAGC	AGCTGTATTGATCACCAAAC
1318	SLC31A2	AGGCATGGCCCTTTCGGTGT	GTCCCCGTCTGTCTCTGCGA	GGTCCCCAATTCTTACCAGC	GCAGGAGCACCAACACCGAA	CAGGAGCACCAACACCGAAA	TTGGCAGGTTCACCAGTACC	TTTGACAGGCATGGCCCTTT	GACCATCGCAGAGACAGACG	CTTCTGGCTGTACTGTATGA	CTGTCTCTGCGATGGTCTGC
5250	SLC25A3	CGGCGGCTGCCAGGTTGCGA	TTTAGTGAAATGCCGTATGC	CTTAAAGAGGATGGTGTTCG	GCAACCCCCTTGTAGAATCT	GCCCCGCCGCCCTCGCAACC	AGAGGATGGTGTTCGTGGTT	TTTGGTGGGGTCTTAAGTTG	GGTGTTCGTGGTTTGGCTAA	TGCCAGGTTGCGAGGGCGGC	TCGTGGTTTGGCTAAAGGAT
261729	STEAP2	ACCTAAGGATGCCAGCCGGC	CAATATTCAAGCGCGACAAC	GCCGCATCTAATAAGTCGAA	TAAAATACATACCTGCCGGC	TCTAATAAGTCGAATGGTCA	GGCACTTCAGTTAGGACCTA	TATTAGATGCGGCTATCATG	TAGGACCTAAGGATGCCAGC	TGCGGCTATCATGTGGTCAT	ACCTGCCGGCTGGCATCCTT
55240	STEAP3	CAAGCGTGCTGTCTCGGAGA	CAACACCACACTGCCGTGCG	CATCTCCGAGACAGCACGCT	GTAGGCCACGCACGGCAGTG	AAAGTCACTTGGGCCGCTGA	CATTGGACTCACGATGCTGA	AACAGCCTGGCTGTGCGTTT	GCCAGTGGTCCAGCCAGTCG	CCAGGATCTTGCCCGCCAGC	GGGCTTCATGCCCGTGGACA
79689	STEAP4	ATGGATATTGTTCGTAATCT	GCCATTCTACAACTGTACCG	GTTAAATGCTTTTACCACGT	GCCTCGGTACAGTTGTAGAA	GCTCAAGACTTCTGCACCAC	TAGAAGGGGAACCTCCACAT	AGGTACTCTGCATTAGATTC	GTTATTGGAAAGATACGATT	TGGGCAGTAGGGTGGTCTTC	TCCCAGACTGGCTTGACCAC
1353	COX11	GAACCCTTTCACACGCGCGC	CGACAGCGGCCACGTAAGTG	CCTCCTGCGCGCGTGTGAAA	GACAGCGGCCACGTAAGTGA	AGAGGGTAGAGCCGTTTCTT	TCCTCCTGCGCGCGTGTGAA	AGCGCTGCAGCCTTCGAGCC	TTAATGATTCGATCTTTAAC	TTCGAGCTCTTAGGCCGCCG	CCTTTATCGGCTCTATTGCC
10063	COX17	CCAAGAAGGCGCGCGATGCG	TTTTATAGTATCATCGAGAA	TCCTGAGACTCAGGCGGGGC	CCACGCATCGCGCGCCTTCT	CCCTGCCCCGCCTGAGTCTC	GTCTCCGGGCAAGCGCAGCA	GAAGCCCTGCTGCGCTTGCC	GGTCTCCGGGCAAGCGCAGC	TCGCGCGCCTTCTTGGTCTC	CTTCTCCTGAGACTCAGGCG
90639	COX19	GCTCACCTAAGTGATCCAGC	TGAAAATGCTTTGTGCAGAA	CGGGAAGCTGCCCTTGTCCG	AGCTTCCCGCTGGATCACTT	GGACAAGGGCAGCTTCCCGC	GCGGGAAGCTGCCCTTGTCC	CAGCCGCGGCCCCCGGACAA	CCAGCCGCGGCCCCCGGACA	CCTTGTCCGGGGGCCGCGGC	AGCGGGAAGCTGCCCTTGTC
388753	COA6	AATGGCAGCCCCATCTATGA	GGGGGGCCCGGGATGAGTAC	CCCATCTATGAAGGAAAGAC	ACACTTCCAGTACTCATCCC	CCTGTCTTTCCTTCATAGAT	CTGTCTTTCCTTCATAGATG	TTCCTCCCGTCGACATCGAA	CGGCTTCCTTTCGATGTCGA	GGCTTCCTTTCGATGTCGAC	ATCGAAAGGAAGCCGGACGT
-	MT-CO1	TAGCAGATGCGAGCAGGAGT	CCACTATAGCAGATGCGAGC	GCTATAGTGGAGGCCGGAGC	ATTGATGGCCCCTAAGATAG	AATGGGGTCTCCTCCTCCGG	CCTCCTTATTCGAGCCGAGC	CTCCTTATTCGAGCCGAGCT	GTTGCCTGGCTGGCCCAGCT	TGGGGTCTCCTCCTCCGGCG	GTGGAGGCCGGAGCAGGAAC
-	MT-CO2	GGACGATGGGCATGAAACTG	GTATACCCCCGGTCGTGTAG	CACTTTCACCGCTACACGAC	GCCGTAGTCGGTGTACTCG	ACTCGTAGGTTCAGTACCAT	CGTAGGTTCAGTACCATTGG	GGCCAATTGATTTGATGGTA	AATTGATTTGATGGTAAGGG	GGAAAAGGGCATACAGGACT	TCAAATCAATTGGCCACCAA
4015	LOX	TGTCTGGTTCTCCGCGCGCG	TACCGGCCCGGATACGGCAC	CCGCGGCGGTGCGGTTGTCG	GGACATCTTCTGCACGTACG	TGCGGTTGTCGCGGATCAGC	GGCAGGTACCGGCCCGGATA	CCGCGACAACCGCACCGCCG	ACATCTAGAGCCCGCGAAGC	ACCATGCCGTCCACGCGGCT	TCTGCACGTACGTGGACGCC
4016	LOXL1	GGTCGTAGGTCCGCGACGCG	CGTACTCACCGCGGCCGTTC	CGCGTCGCGGACCTACGACC	GTACTCCTCGTAGCGCGCCC	GCGCGGCACCCATTCGGCTT	AGAACTACGACCCCGCGTCG	TGGTCGTAGGTCCGCGACGC	CGGGCGCGCTACGAGGAGTA	GGTGCCCGACAACTGGCGCG	CTGGTCGTAGGTCCGCGACG
4017	LOXL2	GGCGGCCGCAATCCCTACGA	AGGCGTTGCTGGCGAATCCC	CTACATCGGGGAGGGCCGCG	CGGCGGCCGCAATCCCTACG	GACGGCCAAGAATTCCCGCG	CACGGAGGAAGCAGCGCTAC	CAAGTTCAATGCCGAGTCTC	AGGGATTGCGGCCGCCGTTC	GCCAGCTCCTCCTACGGCAA	GTGTGGTGTGCAGCGACAAA
84695	LOXL3	GCTCTGAGTGGCGCTCGCAT	CCAACATGAGGGGCGAGTCG	CTCTGAGTGGCGCTCGCATG	CGGTGCAACCTACCTTACAC	GGTGGGCGCCGCCCTTTAGA	AGGTAGGTTGCACCGGACCC	AGCTCTGAGTGGCGCTCGCA	CACTACAGATCCGACTCAGT	CACAGTCTGTGACCGCAAGT	GGGCGAGTCGAGGTGCAAAT
84171	LOXL4	ACCCTCCCCTTGGCCGTACT	GTTCTGGTCGGGGACGCCAA	CTGTAGTAGTGGCTGTCGAC	AGTGCTCATGAACCGCCAGT	GCTGTCGACAGGCACCTCGC	GTGCTCATGAACCGCCAGTG	ACAGTGCCAAGTACGGCCAA	AGGTGAACGGGGTCCCACGC	CTGTCGACAGCCACTACTAC	GGTGAACGGGGTCCCACGCT
6647	SOD1	CATCATCAATTTCGAGCAGA	CTCTATCCAGAAAACACGGT	CATGAACATGGAATCCATGC	TAAATAGGCTGTACCAGTGC	TAATGGACCAGTGAAGGTGT	CTTTGGCCCACCGTGTTTTC	ATTAGGCATGTTGGAGACTT	GGAAAGTAATGGACCAGTGA	GTAATGGACCAGTGAAGGTG	CAGAAAACACGGTGGGCCAA
6649	SOD3	ATGCAGCGGCGGGACGACGA	GGCAACTTCGCGGTCCGCGA	AGGACGACGCCGGTCACCCG	GCGAAGTTGCCGAAGTCGCC	TGACCGGCGTCGTCCTCTTC	CGAAGTTGCCGAAGTCGCCC	CATCCACGTGCACCAGTTCG	GGGCGACTTCGGCAACTTCG	CTGCCGGAAGAGGACGACGC	CCGCAGCACCCGGGCGACTT
4489	MT1A	GCATTTGCAGGAGCCAGTGC	CACACTTGGCACAGCTCATG	GCATCCCTTACCAGTGGCGC	GCACACTTGGCACAGCTCAT	CTGCTCCTGCGCCACTGGTA	GGCACAGCTCATGGGGCAGC	CCCAACTGCTCCTGCGCCAC	GGCACACTTGGCACAGCTCA	TTTGCACTCTTTGCATTTGC	GGCAGCAGGAGCAGCAGCCT
4490	MT1B	AGCCAGGCGTCCCTTACCTG	CCCACACTCACACTTCTTGC	GCAGCAAGAGCAGCAGCCTG	CTGCTCCTGCACCACAGGTA	TGCTGCTCTTGCTGCCCCGT	GCGTCCCTTACCTGTGGTGC	GGTGGCTCCTGTGCCTGCGC	GCAGGAGCCGGCGCAGGCAC	GCACTTGCAGGAGCCGGCGC	CCCAACTGCTCCTGCACCAC
4493	MT1E	GGTGGCTCCTGCACGTGCGC	CTGCTGTTCCTGCTGCCCCG	GCAGGAGCCGGCGCACGTGC	GGCAGCAGGAACAGCAGCCT	CCCGCACTCACTCTTCTTGC	GGGCAGCAGGAACAGCAGCC	GCAGCAGGAACAGCAGCCTG	CCCAACTGCTCTTGCGCCAC	CTGCTCTTGCGCCACTGGTA	TGCTGTTCCTGCTGCCCCGT
4494	MT1F	GCACTTGCAGGAACCAGCGC	CTCACACTCACTCTTCTTGC	ACACTCACTCTTCTTGCAGG	TTTGCACTCTTTGCACTTGC	GCGTTCCTTACCAGCGGCGC	GCACACTTGCTACAGCCCAC	CACACTTGCTACAGCCCACG	GGCACACTTGCTACAGCCCA	GCTACAGCCCACGGGGCAGC	CTGCTCCTGCGCCGCTGGTA
4495	MT1G	GCGTCCCTTACCAGCGGCAC	CACACTTGGCACAGCCCACA	CTGCTCCTGTGCCGCTGGTA	TGCTGCTCCTGCTGCCCTGT	CTGCTGCTCCTGCTGCCCTG	GCACTTGCAGGAGCTGGCGC	CCCAACTGCTCCTGTGCCGC	GCAGGAGCTGGCGCAGGTGC	GGCACAGCCCACAGGGCAGC	GCACACTTGGCACAGCCCAC
4496	MT1H	GCGTTCCTTACCAGCCTCGC	TTTGCACTTTTTGCACTTGC	GGGCAACAGGAGCAGCAGCC	GGCAACAGGAGCAGCAGCCT	GCAACAGGAGCAGCAGCCTG	GGACCCCAACTGCTCCTGCG	CCCAACTGCTCCTGCGAGGC	CTGCTCCTGCGAGGCTGGTA	GGTGGCTCCTGCGCCTGCGC	GGCACAGCCCAGGGGGCAAC
645745	MT1HL1	GGAGGCTCCTACGCCTGCGC	GGGCACACTTGGCACAGCCC	GGAGCAGCAGCTCTTCTTGC	GCAGGAGCCGGCGCAGGCGT	GGCACACTTGGCACAGCCCA	GTAGGAGCCTCCAGCGGCGC	CTGCTGCTCCTGTTGCCCCC	TGCTGCTCCTGTTGCCCCCT	CCCAACTGCTCCTGCGCCGC
4499	MT1M	GCTTCTCTTACCAGTGGTGC	TGCTGCTCCTGCTGCCCCGT	GGCACAGCCCACGGGGCAGC	CACACTTGGCACAGCCCACG	CTGCTGCTCCTGCTGCCCCG	GGTGTCTCCTGCGCCTGCAC	GCACGTGCAGGAGCCGGTGC	GCAGGAGCCGGTGCAGGCGC	TTTGCACTCTTTGCACGTGC	CTCTTTGCACGTGCAGGAGC
4501	MT1X	CCCAACTGCTCCTGCTCGCC	CCTGCACTCACTCTTCTTGC	GTGTCCCTTACCAGGCGAGC	CTGCTCCTGCTCGCCTGGTA	GTTGGCTCCTGTGCCTGTGC	GCATTTGCAGGAGCCGGCAC	GCAGGAGCCGGCACAGGCAC	CTCTTTGCATTTGCAGGAGC	GGGCAGCAGGAGCAGCAGCC	TCCCTTTGCAGATGCAGCCC
4502	MT2A	CAGCCTCTTACCGGCGGCGC	ATCCCACTTACTTTTCTTGC	GCATTTGCAGGAGCCGGCGC	GGTGACTCCTGCACCTGCGC	GCAGGAGCCGGCGCAGGTGC	GCAGCAGGAGCAGCAGCCTG	CCCCTTTGCAGATGCAGCCC
4504	MT3	GCGGACTCCTGCAAGTGCGA	GCACACTTCTCACACTCCGC	GCACTTGCAGGAGTCCGCGC	CACACTTCTCACACTCCGCA	GGGGCGGGGGCTCACCAGAA	CGCGGACTCCTGCAAGTGCG	GGGGGCGGGGGCTCACCAGA	TTTGCATCCCTCGCACTTGC	AGGTGGCTCCTGCACCTGCG	GCAGGAGTCCGCGCAGGTGC
84560	MT4	AGGGAATGTGTCTGCATGTC	CTAGGAGGAATCTGCATGTG	GGCACATTTGGCACAGCCCG	GCACAGCCCGGGGGGCAGCA	GGCACAGCCCGGGGGGCAGC	TGCTGTCCCTGCTGCCCCCC	CCTGCAACTGTAAAACATAT	CTGCTGTCCCTGCTGCCCCC	AGACATGCAGACACATTCCC	GCACATTTGGCACAGCCCGG
150684	COMMD1	CTGTGATGCCGGGGTACCCG	CGAGGAGTTCCGCCCCTTTC	GACACTTTCCACGGGTACCC	ATATCCAGAGGTGCCACCCG	GTACCCGTGGAAAGTGTCCT	AACTCCTCGGGTGGCACCTC	GTCTATTGCGTCTGCAGACA	GCCTCATGAACCAGAGCCGC	GGTACCCGTGGAAAGTGTCC	GTGGCACCTCTGGATATAGC
51122	COMMD2	ATTGCAGTGGTCGCCGAGTT	GCGGCGCCTTCGTAGATTTT	TTGCAGTGGTCGCCGAGTTT	CGGCGCCTTCGTAGATTTTT	CACAGCAATCCGCCCAAACT	GTACATCTAGTCGCCATTCA	GCAAACCCAAAAATCTACGA	CCATTCAAGGTTATGATAAC	CTGCCTCAAGTGGACAGCGC	CCAGTTATCATAACCTTGAA
23412	COMMD3	CGTGAAGGCGTTGGAGTCGA	CTAACACGGCCTCGTCCGCC	TAACACGGCCTCGTCCGCCT	GGGTCGATATGTTTCAAGTC	CGCCCGGAGGAGAAGCGTGA	GCCGAGCGGCTTACCTAACA	CAGGCGGACGAGGCCGTGTT	GCAACTTACATACTAGAGGC	GCTGGACGCCCAGGCGGACG	GAATTCCCTAGAAATCCTAC
54939	COMMD4	GGACTGTCCCGACTGGGTCC	TGGCGTCAGCCGTGAGCTTC	CCAGCGTGCTGATTTCTGCC	CTCACGGCTGACGCCAAGTT	TTCAGGATCTTCTCATACTA	CTTCACATCGCCTGACTCTG	AGCGGGATACTCACCAAACT	CCATCTCACAGTGAATAGGT	CCCACGGGTCCCTCAGAGTC	TGAGGGCTGTGAGTCTGGTA
28991	COMMD5	CGAGAGGCTGTGCAGCGTCT	GCCTGAAGCCTGACACCTTC	TGGGGTCAGCGCCAACCTGC	CCCTGAAGGTGTCAGGCTTC	AGAGGCTGTGCAGCGTCTTG	CCTGAAGCCTGACACCTTCA	GAGAGGCTGTGCAGCGTCTT	GTGTGTGCATGCCTGCCAGC	CAGCAATGGCCCGGCTACTA	GCAGCAATGGCCCGGCTACT
170622	COMMD6	TTTAGCATCACTGCAACGTA	AATCGTCATTTCAAAGCACT	CAAAGCACTTGGTCTTTACT	CTAAAAGTGGCAGATCATTC	TCCGTTTCAGGTCACCAACC	CGGCCGCTCACCCACCTGGT	TTTCAGGTCACCAACCAGGT	CGTTGCAGTGATGCTAAAAG	GAATTTCTACAGACAGTTCA	AATTGCTGCAGTTATTGAAA
149951	COMMD7	CCAGAGTTATGAAATCCGCC	ACCTATGGCCCATCGAGCAA	CCAGGCGGATTTCATAACTC	GACCTATGGCCCATCGAGCA	CAGGCGGATTTCATAACTCT	ACCCTTGCTCGATGGGCCAT	CGGATTTCATAACTCTGGGT	ATGGCCCATCGAGCAAGGGT	ATGCTCCCACCCTTGCTCGA	TGCTCCCACCCTTGCTCGAT
54951	COMMD8	GTGTGATAATCTTGGTACAC	AGGTAAGTTTTTACCAACTA	CCCAAACAGTGTGATAATCT	TATTTCCTCTGCACAGCTAC	ACCAAGATTATCACACTGTT	AGAGAAGTTACCTCTTCATC	CGGTACCCGCCCTCACCTGC	GCCGGCCGAGCTGGGCCCGC	CCGGTACCCGCCCTCACCTG	TCATGAAATGCGTGAAAAGT
29099	COMMD9	CCCTCTTAAACAGGTCTACT	TCTGCCACGCCTGGTCGATC	AGGCTCTGCACCGCCTCACT	CACGCCTGGTCGATCTGGAC	CTAGGATGATCTTTGTCAGC	CTCTCCAGTCCAGATCGACC	TCTGCACCGCCTCACTAGGC	CAGTCCAGATCGACCAGGCG	GGAATGCCACCAGCCTAGTG	GGTACTCACTCTGATTTGCC
51397	COMMD10	AGAATCCGAGTGAGCAACCG	AATTGCTGCTGCAAAGCTGC	GATTTCCACGGTTGCTCACT	ATGATATTGTTTCAAGAACT	GTCAATACGTGGTCTTCTAT	CTGAAGCATTTGTCAATACG	TGTCAATACGTGGTCTTCTA	AAAGTTCCGGCAGAGAATTC	GAGAATTCTGGCTCCCTGTA	AGGGAGCCAGAATTCTCTGC
1621	DBH	GTCTGAGGGCAACTCCGGTT	AGCTGCGGCGCTTCAACGCG	TGTCCATCTCGGGGGCGCAC	CAAGCTGCGGCGCTTCAACG	CTGAGGGCAACTCCGGTTCG	CGCGTTGAAGCGCCGCAGCT	CTTAATGTAGCACCAGTACG	CCTGAGGAGTCGTTTCGTCC	CTGAGGAGTCGTTTCGTCCT	GCGCTTCAACGCGGGGATCA
8639	AOC3	AGGCCGCTACTACGACAGCC	ATCTTTGACGTTCGCTTCCA	CCTCTACAGTTCTATCCCCA	GGCAGTCCACCCCACGGGTC	TAGAACTGTAGAGGGGGAGC	GCAGTCCACCCCACGGGTCA	TGTTGCTTCTACAAGCACCG	CGCTATGTGGATGGAGGCTT	AGCAATGACGACCCGCTATG	AGCACGGGGCGTCGGTGATA
5140	PDE3B	CTTGGGGGGATGGCGACGCA	CTCCTCCGGGGTCGGATCAC	TCGGCGGCACTGGACAGTCG	AGGTCCAGCTGCGTGTCGTT	TTCCTCACCCGGACCAAGCG	CACTTTTTCTTCGGCGGCAC	GCTAAATGAGGCTCGCAATA	TCAAGGTGGGATCGTAATAA	CCTTGGGGGGATGGCGACGC	AAGTGCCTGTGATCCGACCC
8350	H3C1	CCTGGTGCGCGAGATTGCGC	CCTGCGCAATCTCGCGCACC	CAAGGCGCCACGCAAACAGT	AAAGCCCCACCGCTACCGGC	GGTGCCCGGCCGGTAGCGGT	GAGCCATCACAGCGGAGCTC	TAAACTACCTTTCCAGCGCC	ACGCAAACAGTTGGCCACTA	CAGCGGAGCTCTGGAAACGC	GTTCAGTGGACTTCTGATAA
6355	HC14	CTGGCTGAGCAAGTCCCTGA	ATTGATCACGTTAAAGCAGC	GCTGCTTTAACGTGATCAAT	ACTCACATCACAGCTTCCTT	ACGTTAAAGCAGCAGGTGAT	ACAGACCTCCTTGCCCCGTT	CACCAACATCCAATGTCCCA	CAGGGATTCCATGAAGCATC	AAGTGGCTGCCATGAGCAGC	CCTCAGGGACTTGCTCAGCC
7321	UBE2D1	ACTGGCAAGCCACTATTATG	CCACCTTGATATGCGCTATC	CCACTGGCAAGCCACTATTA	CAGCCTGATAGCGCATATCA	CACTGTTCAGCTGGACCTGT	CCTTTTGATACAGTCAGAGC	GGTCCAGCTGAACAGTGAGC	TCGATATTCTGAGGTCACAA	CACTGGCAAGCCACTATTAT	GTATTTGTCTCGATATTCTG
7322	UBE2D2	CCATTATTGTAGCTTGCCAA	GTTTGAAGGGGTAATCTGTT	CCATTGGCAAGCTACAATAA	GAAAAATACTCCACCCTGAT	CATTGGCAAGCTACAATAAT	CCTTTTGAAATAGTTAGTGC	ACAGAATGACAGTCCCTATC	ATTACCTTAGGTGGTTTGAA	AATTACCTTAGGTGGTTTGA	CCTCCAGCACAGTGTTCAGC
7323	UBE2D3	ACTTACAGGTCCCATAATTG	ACTTGCCTTAGGTGGTTTGA	AGAATACACCGCCTTGATAT	CTTGCCTTAGGTGGTTTGAA	TACTTACTATCATCCCCAAC	TGAGGGAAAATACTTGCCTT	AAGAATACACCGCCTTGATA	CAATGTTCTGCAGGTCCAGT	CAGAATGACAGCCCATATCA	GGTTTGAAGGGGTAGTCTGT
51619	UBE2D4	ACTACCTACCGGGCCCATGA	GGCTTGAACGGGTAATCTGT	GCCACCATCATGGGCCCGGT	TTACCCGTTCAAGCCCCCAA	CGTTCAAGCCCCCAAAGGTG	ACTGAGACCGCAGGATATCA	CTTGGTAAGGACTGTCATTC	CTGGAGACCACTGAGACCGC	CACTGGCAGGCCACCATCAT	GGAGAGGGACCTCACCTTTG
	NonTargetingControlGuideForHuman_0728	TAGGGGATTAGCTGACAGTC
	NonTargetingControlGuideForHuman_0729	GCTTGCATAATTCTGGCCAG
	NonTargetingControlGuideForHuman_0730	GCTAAGGTCATGTTTGCAAT
	NonTargetingControlGuideForHuman_0731	GACACTATCCAACCCAAGAG
	NonTargetingControlGuideForHuman_0732	GAGTTATTTATTCTCTCGAG
	NonTargetingControlGuideForHuman_0733	CAGTCGTTTCTATGGGATCT
	NonTargetingControlGuideForHuman_0734	AAAATCGATGGGCTGAATCT
	NonTargetingControlGuideForHuman_0735	GTTCTGCCACCGACTTGGCC
	NonTargetingControlGuideForHuman_0736	GACGCCTTGCCCGGCTCACA
	NonTargetingControlGuideForHuman_0737	ATTTAGTAATGCACACCCAG
	NonTargetingControlGuideForHuman_0738	TAGTTCTAATCGTTCCTTGA
	NonTargetingControlGuideForHuman_0739	CTTTTCAGCTGAGACGTACG
	NonTargetingControlGuideForHuman_0740	CACCCTTATATTCAGTAACT
	NonTargetingControlGuideForHuman_0741	TGCCCACTTAGCAACACTCT
	NonTargetingControlGuideForHuman_0742	CACTGCAGTATTCGTGGCCT
	NonTargetingControlGuideForHuman_0743	TGCCTCTCCCTTACCCGGAC
	NonTargetingControlGuideForHuman_0744	AGAGCATGATGACCCGTGAC
	NonTargetingControlGuideForHuman_0745	GGTGTCACCACCGCTTACCA
	NonTargetingControlGuideForHuman_0746	CAGCCTATTTTGCTACCTAC
	NonTargetingControlGuideForHuman_0747	GCCAGCGGGGATATGGTGAA
	NonTargetingControlGuideForHuman_0748	ACGCTCTCCTGGCAACAAGT
	NonTargetingControlGuideForHuman_0749	TGGAGAAACGAGGTGTAATA
	NonTargetingControlGuideForHuman_0750	TATAGACCTCCCAAATACAT
	NonTargetingControlGuideForHuman_0751	GGCGTTAATTAAACTGTTTT
	NonTargetingControlGuideForHuman_0752	CAGGGTTGCGCAGAGGACTC
	NonTargetingControlGuideForHuman_0753	AAGTGACGGTGTCATGCGGG
	NonTargetingControlGuideForHuman_0754	TGTCAGTAGTCAGGACCCCG
	NonTargetingControlGuideForHuman_0755	GGAATCCGGAGCTCATGAGG
	NonTargetingControlGuideForHuman_0756	CATTAAACCTTGCCCCACAA
	NonTargetingControlGuideForHuman_0757	CGGCACTAGAAGTTTTTGAA
	NonTargetingControlGuideForHuman_0758	CCAGTTATAATTAGGGGTTT
	NonTargetingControlGuideForHuman_0759	CCTCTCACCGACTCTGTGTC
	NonTargetingControlGuideForHuman_0760	TAACCCAGAAGCCCATTCAG
	NonTargetingControlGuideForHuman_0761	GCAGTACTACTGAGTTTTTC
	NonTargetingControlGuideForHuman_0762	CGACCCATGGATGTGAACCC
	NonTargetingControlGuideForHuman_0763	AGATGGTCAGATCTAGTAGT
	NonTargetingControlGuideForHuman_0764	CCACGATGCCACCTCATCCC
	NonTargetingControlGuideForHuman_0765	TAGTCCTTAGGGTGGGCTGA
	NonTargetingControlGuideForHuman_0766	CGTGTGTGGGTAAACGGAAA
	NonTargetingControlGuideForHuman_0767	CTCTGTGAGATGTCCCGAAA
	NonTargetingControlGuideForHuman_0768	TTGGGGATTAACCCAGAGCC
	NonTargetingControlGuideForHuman_0769	TTCCTAGAGTTGGCAGACGC
	NonTargetingControlGuideForHuman_0770	GACAGTGAAATTAGCTCCCA
	NonTargetingControlGuideForHuman_0771	TGTTCTACTTTCGAAGTTAA
	NonTargetingControlGuideForHuman_0772	GGGAGTTGATTGTTTCGAGA
	NonTargetingControlGuideForHuman_0773	TAGAATTTGACCAAAGGCAC
	NonTargetingControlGuideForHuman_0774	CTTCTAGCTGGTTCATTGCT
	NonTargetingControlGuideForHuman_0775	CCCTGTGAAGGAGGCGTAAG
	NonTargetingControlGuideForHuman_0776	CAAGCATTTAGACACCTGTC
	NonTargetingControlGuideForHuman_0777	GTGTATGAATGTTAATTCCG
	NonTargetingControlGuideForHuman_0778	CGGCCAAAGAATTAGAAGTT
	NonTargetingControlGuideForHuman_0779	GGACTTTAGTTCCAGTGGTT
	NonTargetingControlGuideForHuman_0780	TGAACGGTGAAGAGATAGGG
	NonTargetingControlGuideForHuman_0781	AGCCGGCTTGTGACAGTGAA
	NonTargetingControlGuideForHuman_0782	CCAAAAAGATGAATATCTCG
	NonTargetingControlGuideForHuman_0783	GATTCATACTAAACACTCTA
	NonTargetingControlGuideForHuman_0784	ATTTATAAACACAGGGTCGC
	NonTargetingControlGuideForHuman_0785	AGGGGCAGGGCTATCTTATG
	NonTargetingControlGuideForHuman_0786	GTAAACTTTGTCTGGAGTAT
	NonTargetingControlGuideForHuman_0787	GAATAGATTTGTCAGTTAGG

## Sheet: Table 2
Table 2. sgRNA counts of crispr screen
sgRNA	Gene	Day0-1	Day0-2	Day14-1	Day14-2	Day14(ES)-1	Day14(ES)-2	Day14(SHP656)-1	Day14(SHP656)-2
sgRNA0000001	CP	4586	4588	3850	4465	4137	3535	4023	4364
sgRNA0000002	CP	2682	2179	1832	2149	1960	1367	1938	2529
sgRNA0000003	CP	4903	4845	4778	5247	5272	4950	4482	5914
sgRNA0000004	CP	4424	5169	4079	4008	5616	4609	4258	4573
sgRNA0000005	CP	3513	3150	3022	3118	2738	2935	2073	2859
sgRNA0000006	CP	3037	2521	2396	2614	1916	1988	2251	3006
sgRNA0000007	CP	2854	2214	2158	2206	1630	1131	1801	2432
sgRNA0000008	CP	4876	3678	3235	3624	2729	2813	3825	3926
sgRNA0000009	CP	3933	3275	3227	3171	2951	2942	3261	3256
sgRNA0000010	CP	3150	2612	2138	3315	3052	2404	1944	3018
sgRNA0000011	CCS	6522	5817	5102	5067	6965	6449	5650	6162
sgRNA0000012	CCS	2414	2455	2246	2304	2355	2295	2290	2985
sgRNA0000013	CCS	8340	7655	6882	7436	7370	8181	7102	6565
sgRNA0000014	CCS	3050	2871	2424	2515	2204	2525	1778	2380
sgRNA0000015	CCS	6484	6255	5449	6596	6393	6097	5874	5701
sgRNA0000016	CCS	6063	5003	3879	5049	3992	4168	4351	4609
sgRNA0000017	CCS	5207	4231	4204	4543	4320	4844	4201	4264
sgRNA0000018	CCS	13544	10567	8992	10223	8574	8799	8939	10061
sgRNA0000019	CCS	5839	5306	4764	4641	3851	3721	5048	4296
sgRNA0000020	CCS	9779	8343	7370	8669	7985	8152	5971	8347
sgRNA0000021	ATOX1	3374	3785	2864	3065	4202	3554	3095	3618
sgRNA0000022	ATOX1	4260	3455	2838	3384	3177	2933	2348	3385
sgRNA0000023	ATOX1	4224	3766	2945	3035	3574	3256	3076	3444
sgRNA0000024	ATOX1	2903	2793	2111	2642	1906	1928	1845	2219
sgRNA0000025	ATOX1	5008	4135	3842	4129	4160	3046	3776	4764
sgRNA0000026	ATOX1	3155	2903	2442	2452	2986	3386	2212	2797
sgRNA0000027	ATOX1	8737	6800	6107	5961	2324	3254	6622	7492
sgRNA0000028	ATOX1	6612	5877	4356	4835	3928	4433	4573	4527
sgRNA0000029	ATOX1	3477	2708	2230	2449	1013	951	1872	2841
sgRNA0000030	ATOX1	2707	2463	1712	1352	734	768	1590	1984
sgRNA0000031	ATP7A	2051	1819	844	1125	207	319	1713	1639
sgRNA0000032	ATP7A	6220	5238	5072	5746	4779	4742	4553	4673
sgRNA0000033	ATP7A	1777	1658	1475	1608	1926	1898	1268	1574
sgRNA0000034	ATP7A	3136	2650	1803	1956	1113	1026	2090	2238
sgRNA0000035	ATP7A	3570	3292	2255	2705	1094	1269	2278	3046
sgRNA0000036	ATP7A	3524	3265	2244	2960	2094	2298	1980	2437
sgRNA0000037	ATP7A	3022	2226	2232	2185	2042	2123	1458	1069
sgRNA0000038	ATP7A	3271	3670	2266	2851	2424	1971	2459	2616
sgRNA0000039	ATP7A	2965	2645	2164	3096	2527	2284	2636	2596
sgRNA0000040	ATP7A	4691	4611	3707	4164	2704	2796	4186	4826
sgRNA0000041	ATP7B	3062	3224	2849	3353	3169	3320	3266	3595
sgRNA0000042	ATP7B	3145	2947	2144	3055	2807	3299	2254	2523
sgRNA0000043	ATP7B	2039	2005	1784	1598	2057	2220	1478	1338
sgRNA0000044	ATP7B	3276	2922	2053	2545	2560	2510	2451	2322
sgRNA0000045	ATP7B	3685	3482	2382	2906	2947	3180	2420	3535
sgRNA0000046	ATP7B	4440	4758	2868	3249	3210	3066	3757	3819
sgRNA0000047	ATP7B	9232	7762	6250	5985	5138	4134	4238	6230
sgRNA0000048	ATP7B	3329	2520	2253	2300	2649	2857	2585	2973
sgRNA0000049	ATP7B	2761	2201	2359	2965	2786	1709	2396	2758
sgRNA0000050	ATP7B	1546	1686	2033	2314	1888	1503	1667	1619
sgRNA0000051	SCO1	11377	11230	9715	10302	8411	9785	9364	10937
sgRNA0000052	SCO1	8735	6794	5197	6953	6029	5041	6953	6800
sgRNA0000053	SCO1	9774	8028	7237	8261	8141	8105	5752	7073
sgRNA0000054	SCO1	8930	8600	5813	7786	5564	6569	7291	7601
sgRNA0000055	SCO1	12376	11090	8249	8765	6747	7234	7502	8958
sgRNA0000056	SCO1	3419	3034	2431	2625	2912	1974	2482	3210
sgRNA0000057	SCO1	9184	7379	5769	6887	4746	3616	6627	8146
sgRNA0000058	SCO1	3383	3309	2724	3435	2615	3412	2343	3703
sgRNA0000059	SCO1	10335	8758	7148	8118	8365	7103	7280	8438
sgRNA0000060	SCO1	6644	5644	4101	5455	5700	6085	4600	4775
sgRNA0000061	SCO2	5511	4519	3987	4493	4607	5148	4796	5090
sgRNA0000062	SCO2	3832	3188	2480	2630	2908	2613	2767	2491
sgRNA0000063	SCO2	6621	7359	6106	7498	4986	5067	6794	8252
sgRNA0000064	SCO2	2482	2637	1833	2343	1501	1936	2121	2701
sgRNA0000065	SCO2	4581	3639	3568	4445	3209	3042	4951	5988
sgRNA0000066	SCO2	10722	8224	7261	8591	7623	7593	7546	8146
sgRNA0000067	SCO2	4919	4508	3106	4549	3523	3700	3903	4036
sgRNA0000068	SCO2	3443	3011	2855	3210	3088	3054	2669	3597
sgRNA0000069	SCO2	5191	5503	4131	5020	3523	3261	5326	6126
sgRNA0000070	SCO2	9821	8825	8311	9385	9325	9488	8530	9021
sgRNA0000071	SLC11A2	7592	6903	5973	6941	6287	6601	5437	5521
sgRNA0000072	SLC11A2	7729	5644	5403	5781	4792	6102	6020	6315
sgRNA0000073	SLC11A2	3086	3372	3052	3185	3563	3424	2863	3270
sgRNA0000074	SLC11A2	2023	2115	1920	2310	1257	1314	1975	2246
sgRNA0000075	SLC11A2	5782	4801	3559	4650	5697	5010	4410	3986
sgRNA0000076	SLC11A2	3498	3169	2650	2811	3072	2844	2551	2605
sgRNA0000077	SLC11A2	2409	2000	1598	1767	2106	2426	1954	2955
sgRNA0000078	SLC11A2	3328	3045	2676	2811	2713	3008	3587	3064
sgRNA0000079	SLC11A2	3660	3671	3246	3537	3740	3716	3009	3381
sgRNA0000080	SLC11A2	4084	3482	2486	3439	1999	1959	2438	3250
sgRNA0000081	SLC31A1	3018	2850	2879	3062	3098	3243	2559	2892
sgRNA0000082	SLC31A1	2470	2710	2707	2655	2865	2875	1866	2067
sgRNA0000083	SLC31A1	4525	4021	3535	4016	5293	4474	3324	4522
sgRNA0000084	SLC31A1	2621	2723	2732	3033	3326	3820	3033	2578
sgRNA0000085	SLC31A1	2234	2272	2438	2594	2815	2749	1713	1947
sgRNA0000086	SLC31A1	4655	4118	3233	3647	3464	3654	2885	3472
sgRNA0000087	SLC31A1	2299	2051	1524	2463	2968	3065	1946	2207
sgRNA0000088	SLC31A1	6686	5659	5166	5156	7481	7988	5568	6392
sgRNA0000089	SLC31A1	2089	1811	1771	1624	2043	1478	1399	1504
sgRNA0000090	SLC31A1	2655	2538	2110	2154	3042	2408	2309	3354
sgRNA0000091	SLC31A2	7225	5988	5877	6406	8167	8352	5529	6818
sgRNA0000092	SLC31A2	7888	6833	6282	6680	6240	6262	6768	7997
sgRNA0000093	SLC31A2	4217	3815	3258	3632	4574	3901	3634	4548
sgRNA0000094	SLC31A2	6140	5243	4602	5502	5367	5997	5634	5380
sgRNA0000095	SLC31A2	4820	4696	3984	4403	7435	6755	4162	4961
sgRNA0000096	SLC31A2	4685	4360	3845	4142	3861	3489	3431	4294
sgRNA0000097	SLC31A2	3505	2942	2684	2859	2957	2679	2127	2743
sgRNA0000098	SLC31A2	1087	803	653	733	90	171	1858	2137
sgRNA0000099	SLC31A2	2704	2516	2131	2875	2698	2755	2594	2738
sgRNA0000100	SLC31A2	5651	4348	3715	4126	4832	3581	3904	4655
sgRNA0000101	SLC25A3	18036	16091	14117	15263	9305	9530	15344	18210
sgRNA0000102	SLC25A3	1932	2346	1774	1803	2658	2507	1698	2294
sgRNA0000103	SLC25A3	3340	3648	2749	2952	3636	3809	2217	3255
sgRNA0000104	SLC25A3	3374	3152	3139	3460	2825	2665	2943	2798
sgRNA0000105	SLC25A3	17487	16085	14928	15979	15453	16434	11641	15640
sgRNA0000106	SLC25A3	3212	2689	2497	2876	2821	2974	2061	2302
sgRNA0000107	SLC25A3	3201	2546	1863	2601	1970	2345	2311	2577
sgRNA0000108	SLC25A3	4332	4677	3082	3787	4258	3829	3975	3553
sgRNA0000109	SLC25A3	10686	9934	8777	9071	9861	9464	7627	9945
sgRNA0000110	SLC25A3	2784	2152	2068	1737	1191	1008	2518	2715
sgRNA0000111	STEAP2	12319	9373	7778	9056	8420	10088	7872	8890
sgRNA0000112	STEAP2	2236	1427	1665	1886	1920	1802	1487	1869
sgRNA0000113	STEAP2	2648	2359	2163	2200	2713	2156	1749	2435
sgRNA0000114	STEAP2	2157	1773	1947	2122	2646	2573	1471	2320
sgRNA0000115	STEAP2	2766	2834	2139	2429	2417	2549	1714	2165
sgRNA0000116	STEAP2	2963	2376	1969	2269	2396	2375	2066	2151
sgRNA0000117	STEAP2	2031	2466	2238	2198	1978	2233	2185	2557
sgRNA0000118	STEAP2	3454	2694	2724	3340	2728	2845	2315	2416
sgRNA0000119	STEAP2	2642	2531	2282	3014	3164	2424	2311	2660
sgRNA0000120	STEAP2	14048	12032	10262	11374	12796	11569	10400	10833
sgRNA0000121	STEAP3	3130	3073	2446	3227	2556	2362	2829	2805
sgRNA0000122	STEAP3	10121	8517	7486	8496	8292	8911	6226	7652
sgRNA0000123	STEAP3	5225	4442	3990	4491	4891	4494	3884	4059
sgRNA0000124	STEAP3	6310	5860	4858	5886	5579	5931	4345	4585
sgRNA0000125	STEAP3	9800	8262	7527	7995	7583	6759	7077	8304
sgRNA0000126	STEAP3	3404	2941	2990	3280	3550	3532	2308	2221
sgRNA0000127	STEAP3	5319	4648	4179	4478	5301	5120	3361	3773
sgRNA0000128	STEAP3	6596	6019	5196	6259	4941	5352	5293	7203
sgRNA0000129	STEAP3	8380	6674	6621	7535	7312	6735	6005	6677
sgRNA0000130	STEAP3	4896	4218	4638	4747	5130	5692	4051	4317
sgRNA0000131	STEAP4	2455	2356	2045	2796	2756	2626	2359	2787
sgRNA0000132	STEAP4	2885	2986	2970	2742	2577	2728	3204	2939
sgRNA0000133	STEAP4	2170	2085	1709	2436	1798	1899	1948	2533
sgRNA0000134	STEAP4	3536	2866	2626	3022	2944	2678	2386	3652
sgRNA0000135	STEAP4	9874	8669	7228	7890	7769	8541	7105	8789
sgRNA0000136	STEAP4	7317	6322	5300	5239	6328	6907	4794	5681
sgRNA0000137	STEAP4	2503	2367	1725	2170	2485	2549	1873	2889
sgRNA0000138	STEAP4	2375	2205	1932	2140	2125	2500	2175	1674
sgRNA0000139	STEAP4	4574	4152	3276	4364	3760	3175	3406	3788
sgRNA0000140	STEAP4	6648	6283	5989	6129	5199	5681	5276	5620
sgRNA0000141	COX11	9417	8958	7975	8459	7843	7532	7268	8238
sgRNA0000142	COX11	3635	3082	2550	3119	1695	1281	2962	3301
sgRNA0000143	COX11	10186	8465	8226	8900	9179	9227	8405	9220
sgRNA0000144	COX11	3613	2889	2446	2435	1672	1519	3303	3718
sgRNA0000145	COX11	3848	3897	3769	3610	3171	3098	3217	3123
sgRNA0000146	COX11	3776	3949	3497	4442	2924	2778	3777	3787
sgRNA0000147	COX11	3440	3726	2938	4122	2507	2793	2635	3534
sgRNA0000148	COX11	2189	2180	1880	1934	2431	2599	1592	2486
sgRNA0000149	COX11	4766	3983	3479	4292	2596	3325	3866	4207
sgRNA0000150	COX11	3278	2248	2072	2273	3134	2921	2062	2469
sgRNA0000151	COX17	6571	6046	5053	5537	4362	5102	5122	4744
sgRNA0000152	COX17	2343	2386	1995	2629	2883	3203	2246	2281
sgRNA0000153	COX17	6112	4966	4051	5331	3730	4610	4524	4931
sgRNA0000154	COX17	8833	8378	6675	7534	7470	7787	5478	6364
sgRNA0000155	COX17	12651	11516	8313	9423	9601	10879	8882	10312
sgRNA0000156	COX17	7819	6406	6315	5507	4530	4962	6499	6454
sgRNA0000157	COX17	15541	13155	11199	11257	12861	13268	10598	12031
sgRNA0000158	COX17	5380	4753	4477	5005	3652	4199	3814	4383
sgRNA0000159	COX17	5849	4774	4675	4845	4805	5123	3860	5082
sgRNA0000160	COX17	2612	2236	1940	2425	965	1195	2243	2620
sgRNA0000161	COX19	3222	3005	2793	2894	2290	2667	1773	2564
sgRNA0000162	COX19	2766	2451	2293	2451	3178	2661	2150	2351
sgRNA0000163	COX19	10869	10276	8973	10341	8190	7841	10710	11462
sgRNA0000164	COX19	5974	5525	4566	6264	6070	5525	4669	6001
sgRNA0000165	COX19	13041	11680	10187	11623	7974	8367	10279	11483
sgRNA0000166	COX19	17681	14604	12728	15956	13711	13821	13236	15157
sgRNA0000167	COX19	10279	9479	8280	9326	7117	6292	8878	10387
sgRNA0000168	COX19	13879	12825	11084	12054	12362	10865	11671	13283
sgRNA0000169	COX19	15328	13091	11317	12543	10369	11486	10922	13180
sgRNA0000170	COX19	13387	11716	9771	10720	11214	11480	9773	10671
sgRNA0000171	COA6	3288	2952	2731	3191	1762	1515	2840	3258
sgRNA0000172	COA6	5026	5172	4236	4729	3240	3162	4255	5022
sgRNA0000173	COA6	2292	2308	1461	2074	1531	1568	1342	1672
sgRNA0000174	COA6	2757	2485	2173	2234	1706	1225	2203	2281
sgRNA0000175	COA6	3697	3284	2950	3379	3483	3432	2820	3223
sgRNA0000176	COA6	4045	3961	2980	3702	1660	2080	3495	3240
sgRNA0000177	COA6	5961	5909	5030	6118	3913	3495	5640	5550
sgRNA0000178	COA6	4205	3937	3050	3563	4197	3972	4190	4105
sgRNA0000179	COA6	5732	4662	4102	4885	4482	4873	3342	4459
sgRNA0000180	COA6	5167	4717	3948	4365	2457	2646	4410	4304
sgRNA0000181	MT-CO1	2716	2455	2097	1938	1539	1014	2118	2504
sgRNA0000182	MT-CO1	1626	1601	1367	1811	1385	1365	1107	1169
sgRNA0000183	MT-CO1	3727	3703	3152	3708	2851	3472	3024	3877
sgRNA0000184	MT-CO1	4336	3449	3198	3435	3535	3976	2766	3961
sgRNA0000185	MT-CO1	7454	7252	6651	6841	7247	6273	5512	6268
sgRNA0000186	MT-CO1	3962	3267	3052	3050	4731	4278	2872	3478
sgRNA0000187	MT-CO1	3652	3364	2745	3326	3161	3147	2623	3156
sgRNA0000188	MT-CO1	9743	8930	7736	9256	8474	9104	7320	8193
sgRNA0000189	MT-CO1	13175	12204	9740	12779	8467	8230	10072	10787
sgRNA0000190	MT-CO1	6544	5913	5601	5751	4968	5276	4279	5661
sgRNA0000191	MT-CO2	3821	3799	3108	4372	3612	3791	3027	3166
sgRNA0000192	MT-CO2	4447	4022	3339	3443	4619	4054	3811	3983
sgRNA0000193	MT-CO2	4735	4461	3219	4385	5369	5457	3418	4423
sgRNA0000194	MT-CO2	3059	2929	3122	3502	2715	3133	2467	3263
sgRNA0000195	MT-CO2	3639	2559	2202	2837	2953	2744	2465	2541
sgRNA0000196	MT-CO2	3083	2245	1969	2286	2012	2110	2493	2739
sgRNA0000197	MT-CO2	3416	3203	2706	2815	2280	3161	2952	2741
sgRNA0000198	MT-CO2	3243	2873	2627	2492	3075	3130	2118	3133
sgRNA0000199	MT-CO2	3297	3141	2664	3728	2370	2653	2269	3056
sgRNA0000200	MT-CO2	4221	4274	3425	4285	4903	4605	3116	4154
sgRNA0000201	LOX	9631	7641	6813	7990	4946	5282	6694	7290
sgRNA0000202	LOX	4968	5057	4228	3937	3361	3045	4228	4215
sgRNA0000203	LOX	8234	7416	6879	7264	5679	6292	7251	7428
sgRNA0000204	LOX	4859	3969	3517	4784	5106	4442	2991	3701
sgRNA0000205	LOX	6930	5597	5020	5224	5313	5284	4432	5184
sgRNA0000206	LOX	6702	5850	5515	6509	5989	6407	5442	5764
sgRNA0000207	LOX	12908	11267	9138	11521	8264	9119	9195	10315
sgRNA0000208	LOX	3709	3154	2662	3251	2695	2879	2636	2784
sgRNA0000209	LOX	11218	9700	8787	10061	9834	8865	8751	9323
sgRNA0000210	LOX	3099	2633	2668	2684	3244	2732	1990	2934
sgRNA0000211	LOXL1	9293	7300	6504	6581	5768	5607	6600	6876
sgRNA0000212	LOXL1	10290	7808	7732	8013	9812	8806	7105	8369
sgRNA0000213	LOXL1	4591	3979	3173	3119	2822	2331	3776	4427
sgRNA0000214	LOXL1	4198	4352	3004	3285	2974	2790	3073	3977
sgRNA0000215	LOXL1	12913	11061	9925	10762	11666	9340	10495	11822
sgRNA0000216	LOXL1	8675	7777	6817	7201	6528	5753	6593	6881
sgRNA0000217	LOXL1	5406	4865	4664	5035	5246	3630	3809	5146
sgRNA0000218	LOXL1	5041	4138	4627	4675	3550	4181	3253	4360
sgRNA0000219	LOXL1	15529	13327	11478	13198	11084	11301	11122	12623
sgRNA0000220	LOXL1	9582	7277	7067	7699	6046	6377	6002	7605
sgRNA0000221	LOXL2	9394	8135	7082	8172	7477	6493	8314	9213
sgRNA0000222	LOXL2	6360	6157	5824	5724	6720	6830	5514	5940
sgRNA0000223	LOXL2	9964	9591	7342	8584	8492	7932	7502	8707
sgRNA0000224	LOXL2	12975	12775	10596	11871	11973	12126	9603	10535
sgRNA0000225	LOXL2	13110	11861	9722	11738	12411	11355	10253	12424
sgRNA0000226	LOXL2	8386	6889	5762	6715	6506	6535	5449	6144
sgRNA0000227	LOXL2	3823	3888	3410	3209	2825	2598	2133	2806
sgRNA0000228	LOXL2	9057	7931	6867	7710	8882	7432	7118	8609
sgRNA0000229	LOXL2	7790	6329	4777	5620	6022	5842	6558	6878
sgRNA0000230	LOXL2	5108	3958	3366	3498	3558	4123	3147	3725
sgRNA0000231	LOXL3	8077	6787	5135	6392	3778	4103	6108	7780
sgRNA0000232	LOXL3	4550	4375	3029	4270	4092	3672	3177	4427
sgRNA0000233	LOXL3	8276	6738	7483	7088	5513	5919	6490	7624
sgRNA0000234	LOXL3	4525	3985	3068	3132	4512	5126	3226	3348
sgRNA0000235	LOXL3	16644	14583	11254	14077	16645	15827	12897	14217
sgRNA0000236	LOXL3	6647	5934	4957	5521	6136	5078	4141	5566
sgRNA0000237	LOXL3	10932	8870	7447	7880	9739	9284	7025	8518
sgRNA0000238	LOXL3	4581	4393	3784	3653	4694	3431	2748	3765
sgRNA0000239	LOXL3	4108	3865	3542	4135	3855	4251	3599	3165
sgRNA0000240	LOXL3	4969	4317	3920	4374	4350	4018	3420	4571
sgRNA0000241	LOXL4	10004	9433	7356	8384	8800	8833	7115	8163
sgRNA0000242	LOXL4	6808	6421	5151	6090	4286	4375	4980	6665
sgRNA0000243	LOXL4	3566	3636	3177	3544	3103	3841	2870	2704
sgRNA0000244	LOXL4	4627	3869	3697	3681	2431	2381	3733	3442
sgRNA0000245	LOXL4	19629	18451	14783	17682	17784	17935	13504	15100
sgRNA0000246	LOXL4	4852	4785	3699	3715	4395	3682	3601	4242
sgRNA0000247	LOXL4	6376	5442	4738	5412	4822	4684	4930	5895
sgRNA0000248	LOXL4	10267	7491	7477	9123	7525	7797	7409	7915
sgRNA0000249	LOXL4	4386	4199	3542	4324	3143	3702	3505	4492
sgRNA0000250	LOXL4	7364	6703	5752	6663	6270	6323	5865	6015
sgRNA0000251	SOD1	2109	2076	1431	1982	2269	2115	1671	1857
sgRNA0000252	SOD1	2096	1952	1564	1877	284	175	2098	3358
sgRNA0000253	SOD1	1651	1410	1567	1471	702	755	1184	1177
sgRNA0000254	SOD1	1466	1174	1382	1574	290	280	1543	1820
sgRNA0000255	SOD1	347	357	424	576	95	0	1332	1284
sgRNA0000256	SOD1	9090	8548	6573	7415	7847	8380	5803	7615
sgRNA0000257	SOD1	3180	3128	2925	2710	2001	1930	2835	2934
sgRNA0000258	SOD1	604	715	815	625	218	324	1215	1769
sgRNA0000259	SOD1	236	527	377	517	117	156	1116	1337
sgRNA0000260	SOD1	4110	3942	3240	3372	1273	1222	4392	4292
sgRNA0000261	SOD3	9714	8456	7697	8588	7463	7516	7406	8207
sgRNA0000262	SOD3	11393	9828	8873	9812	7051	7629	8476	10600
sgRNA0000263	SOD3	11436	9639	8748	9203	7506	7273	8428	8539
sgRNA0000264	SOD3	14862	13832	12362	13323	14188	14308	11361	14271
sgRNA0000265	SOD3	7723	6903	5691	5983	7609	6817	5631	5253
sgRNA0000266	SOD3	16832	15147	12646	14185	11477	12850	11113	13709
sgRNA0000267	SOD3	6112	5385	4175	4879	4806	5093	4416	5209
sgRNA0000268	SOD3	7808	6424	5621	6201	6003	7429	6924	6738
sgRNA0000269	SOD3	14237	12678	10751	12855	13144	12990	11283	12297
sgRNA0000270	SOD3	11629	11016	8112	9910	10799	10514	8976	10331
sgRNA0000271	MT1A	3985	3376	2984	3918	2554	3218	2987	3336
sgRNA0000272	MT1A	2903	2751	2858	2834	1934	2146	2739	2888
sgRNA0000273	MT1A	6640	5317	3926	4914	4129	4746	4057	5445
sgRNA0000274	MT1A	4469	4068	3444	3226	3712	3155	3510	4019
sgRNA0000275	MT1A	10016	8954	7363	9927	10995	9845	7325	7967
sgRNA0000276	MT1A	6926	5951	5105	5764	5082	5593	4162	4868
sgRNA0000277	MT1A	16562	13637	11808	12721	8372	8077	11194	12762
sgRNA0000278	MT1A	5665	4358	4173	3920	3505	2972	3891	5549
sgRNA0000279	MT1A	2615	2623	2597	2835	2802	2168	2441	2605
sgRNA0000280	MT1A	4499	4273	3382	3720	1814	1621	2806	3983
sgRNA0000281	MT1B	7340	6556	5751	6271	5070	4827	5837	6858
sgRNA0000282	MT1B	7161	6711	4764	5295	5467	5738	6220	6824
sgRNA0000283	MT1B	2315	2121	1680	1826	359	193	2111	1880
sgRNA0000284	MT1B	7735	6185	5577	5766	6527	5892	4840	5478
sgRNA0000285	MT1B	5347	4646	4249	5160	3617	4376	3543	5007
sgRNA0000286	MT1B	5931	5649	5118	4967	5040	5099	4539	5430
sgRNA0000287	MT1B	9667	8384	7089	8234	6449	5418	7659	7824
sgRNA0000288	MT1B	13085	12728	9034	10480	8331	7487	11078	11966
sgRNA0000289	MT1B	9283	7348	5653	7830	2184	2622	7936	8213
sgRNA0000290	MT1B	10246	9236	7634	7787	5510	4995	7235	8578
sgRNA0000291	MT1E	9393	7723	6539	7515	6686	5409	8256	6935
sgRNA0000292	MT1E	5223	5008	3625	4494	2270	2091	3470	4645
sgRNA0000293	MT1E	15543	13203	10369	13185	11042	10367	11058	13648
sgRNA0000294	MT1E	3690	3488	2667	3712	2727	2066	2868	3190
sgRNA0000295	MT1E	7905	7657	6647	8212	5666	5763	6558	7817
sgRNA0000296	MT1E	3435	4040	2745	3163	2770	2336	2924	3281
sgRNA0000297	MT1E	2797	2600	1975	2233	558	341	2122	2458
sgRNA0000298	MT1E	9929	8256	7600	6764	7782	6853	7244	6940
sgRNA0000299	MT1E	5105	4659	4005	4056	4783	4364	3933	4405
sgRNA0000300	MT1E	5040	4504	3994	4206	3472	4084	4489	4832
sgRNA0000301	MT1F	5427	4823	4337	5541	4718	4258	4561	5063
sgRNA0000302	MT1F	4319	4415	3330	3654	4578	4091	2830	3982
sgRNA0000303	MT1F	4476	4615	3017	3815	3134	3748	3557	4421
sgRNA0000304	MT1F	3567	3395	2494	2938	2887	2965	2142	3148
sgRNA0000305	MT1F	11513	8504	7934	9371	6564	6540	7379	8910
sgRNA0000306	MT1F	5257	4065	3606	4402	3312	3185	3659	4097
sgRNA0000307	MT1F	2889	2679	2150	2743	2746	1890	2180	2763
sgRNA0000308	MT1F	3646	3205	2535	3304	3527	3430	2887	3714
sgRNA0000309	MT1F	6978	5385	4768	5517	5008	5816	4846	5407
sgRNA0000310	MT1F	7991	6627	6875	8034	7955	8399	7328	7448
sgRNA0000311	MT1G	11391	9913	8056	9101	5844	5302	8340	8789
sgRNA0000312	MT1G	4836	4924	3201	3837	785	823	3737	4518
sgRNA0000313	MT1G	7941	7127	5719	6111	8166	8317	6215	5970
sgRNA0000314	MT1G	5369	4832	3320	3356	975	851	3755	4489
sgRNA0000315	MT1G	4865	4300	2901	3181	607	291	4348	5642
sgRNA0000316	MT1G	7288	5914	5464	6095	4607	3737	5735	5607
sgRNA0000317	MT1G	10470	9123	7096	8897	7250	7807	8225	8174
sgRNA0000318	MT1G	9429	8393	6365	6926	2048	1955	6912	8247
sgRNA0000319	MT1G	7730	5985	5496	5982	2743	2947	5501	6224
sgRNA0000320	MT1G	3699	3795	1762	1878	284	145	3207	3660
sgRNA0000321	MT1H	14776	11881	11346	12703	11314	11366	10456	11243
sgRNA0000322	MT1H	3302	2969	2807	3006	2607	2948	2235	3546
sgRNA0000323	MT1H	5235	4190	2785	3555	1826	1563	3445	3788
sgRNA0000324	MT1H	5024	3781	3021	3852	1419	1766	3603	4016
sgRNA0000325	MT1H	2100	1872	1216	687	265	192	1373	1602
sgRNA0000326	MT1H	13222	11494	9968	11298	8708	8636	9800	12142
sgRNA0000327	MT1H	7875	7458	5859	6633	7721	6871	5510	5618
sgRNA0000328	MT1H	5717	4291	3777	4741	4161	4091	3457	4251
sgRNA0000329	MT1H	16676	14956	13542	13389	11721	10849	12342	14276
sgRNA0000330	MT1H	9318	7141	6552	8112	6802	7127	6855	7792
sgRNA0000331	MT1HL1	14707	12319	10825	11808	11808	10448	10671	12400
sgRNA0000332	MT1HL1	7293	5976	5325	5476	3629	2790	5358	6516
sgRNA0000333	MT1HL1	5024	4559	4012	4652	4236	5244	3828	4480
sgRNA0000334	MT1HL1	12052	10536	8702	10420	8957	8866	10760	11288
sgRNA0000335	MT1HL1	4406	4559	3779	3707	3439	3314	3192	4013
sgRNA0000336	MT1HL1	12036	10229	9939	9932	8394	8192	8838	9615
sgRNA0000337	MT1HL1	5639	4592	3761	4551	5203	5021	3464	3932
sgRNA0000338	MT1HL1	5539	4124	3993	4094	3695	3624	3061	3954
sgRNA0000339	MT1HL1	10316	9476	5424	6045	2251	2406	7721	9328
sgRNA0000340	MT1M	4397	3530	3223	3177	3114	2982	2602	3663
sgRNA0000341	MT1M	5120	4607	3905	4589	1948	1700	4490	5255
sgRNA0000342	MT1M	10727	9248	7730	9308	9881	10559	8261	8371
sgRNA0000343	MT1M	3109	2737	1667	2028	285	241	2244	2928
sgRNA0000344	MT1M	5854	5076	4103	4619	1390	1650	5279	6317
sgRNA0000345	MT1M	12718	10644	8963	9994	10357	9363	8541	10826
sgRNA0000346	MT1M	5702	5147	4418	4374	5184	4595	4444	4694
sgRNA0000347	MT1M	6884	5787	5711	6687	5684	5743	7120	7260
sgRNA0000348	MT1M	3885	3788	3604	3729	3134	4132	3068	3443
sgRNA0000349	MT1M	2636	2628	1983	1802	2510	2664	2813	1692
sgRNA0000350	MT1X	11960	10287	8292	9239	7779	7123	8283	9456
sgRNA0000351	MT1X	5553	5050	4413	4046	3172	3259	4008	5121
sgRNA0000352	MT1X	5511	4211	3965	4604	3524	2971	3447	3356
sgRNA0000353	MT1X	7530	7185	6461	6813	6848	6948	7042	7200
sgRNA0000354	MT1X	5795	5066	3489	3572	2934	2912	3742	4964
sgRNA0000355	MT1X	5821	6260	4006	4587	3502	2984	5017	5276
sgRNA0000356	MT1X	10774	8872	6767	7635	7081	7031	7173	7951
sgRNA0000357	MT1X	2744	2215	1996	2228	2727	2432	2145	1697
sgRNA0000358	MT1X	5535	4441	3491	4576	1552	1642	3189	4489
sgRNA0000359	MT1X	1857	1130	745	1013	99	68	1912	1948
sgRNA0000360	MT2A	16833	14685	10532	10161	5363	4785	12043	12265
sgRNA0000361	MT2A	2617	2787	2024	2833	2844	3641	2312	2288
sgRNA0000362	MT2A	11929	9175	5783	7340	2523	2206	8443	8726
sgRNA0000363	MT2A	11339	9461	5976	7130	4293	4269	7781	9008
sgRNA0000364	MT2A	10983	9217	6847	7489	4220	5101	7652	8338
sgRNA0000365	MT2A	2380	2342	1392	1674	288	214	2084	2154
sgRNA0000366	MT2A	3078	2758	1887	1715	102	229	2377	2775
sgRNA0000367	MT3	6652	5587	4434	5495	4666	4780	5420	5902
sgRNA0000368	MT3	9817	8761	7618	7023	5726	4571	8146	7165
sgRNA0000369	MT3	11307	8703	8260	7955	7793	8191	7882	8733
sgRNA0000370	MT3	7118	6046	4763	5522	4224	5049	5079	6274
sgRNA0000371	MT3	11478	11784	9383	11842	12932	13178	10375	10957
sgRNA0000372	MT3	10571	9048	7758	8938	8864	9557	6973	7847
sgRNA0000373	MT3	13189	11885	9855	12347	10064	10580	8753	12376
sgRNA0000374	MT3	5132	4515	4629	4637	5151	5258	4004	3594
sgRNA0000375	MT3	13703	12550	10989	11492	11352	10763	9220	11812
sgRNA0000376	MT3	12748	11007	9379	10957	9037	9144	8894	11485
sgRNA0000377	MT4	3594	2717	2418	2766	3208	2764	2785	3050
sgRNA0000378	MT4	3676	3621	2541	3332	3902	3691	2251	2887
sgRNA0000379	MT4	4618	4162	3576	3719	5382	3942	3174	4149
sgRNA0000380	MT4	9472	8387	7373	8464	8039	8073	6754	8696
sgRNA0000381	MT4	11817	9961	9042	9800	9527	9969	8936	10669
sgRNA0000382	MT4	11109	9528	7715	8509	5848	7500	7547	9545
sgRNA0000383	MT4	2349	2111	1782	1935	2214	2474	1725	2299
sgRNA0000384	MT4	9493	7805	6256	6611	7247	5979	6187	7411
sgRNA0000385	MT4	5047	4519	3348	3314	2954	2721	3226	3418
sgRNA0000386	MT4	6584	4781	4001	4969	2595	1851	4566	5957
sgRNA0000387	COMMD1	3409	2819	2373	2794	2420	2027	2527	3164
sgRNA0000388	COMMD1	9868	8820	7480	8054	9330	9076	7089	8235
sgRNA0000389	COMMD1	3502	3590	2782	3633	2153	2348	2594	3440
sgRNA0000390	COMMD1	5407	5320	4344	4913	4599	4101	4347	4630
sgRNA0000391	COMMD1	3369	3450	2977	3254	2535	2584	2287	3412
sgRNA0000392	COMMD1	6565	5857	5249	5692	5708	5095	4537	6593
sgRNA0000393	COMMD1	2942	2832	2420	2665	3530	2952	2187	2712
sgRNA0000394	COMMD1	5658	5027	4289	4683	4140	4421	4212	5577
sgRNA0000395	COMMD1	3555	4257	3003	3058	1951	2687	2950	3670
sgRNA0000396	COMMD1	4825	4397	3497	3854	3873	3342	3090	4718
sgRNA0000397	COMMD2	7021	6615	6166	6502	5226	5908	5009	6796
sgRNA0000398	COMMD2	6562	6387	5117	5603	6513	6459	5452	6017
sgRNA0000399	COMMD2	4381	4135	3732	4383	3424	2856	4098	4598
sgRNA0000400	COMMD2	4393	4332	3881	3776	4220	3800	2952	4141
sgRNA0000401	COMMD2	6032	5904	5200	6440	5490	4934	5067	6947
sgRNA0000402	COMMD2	4407	4278	3569	4399	4315	4679	3638	3652
sgRNA0000403	COMMD2	2348	2537	2098	2522	1883	1862	1973	2182
sgRNA0000404	COMMD2	2241	2244	1783	1949	2208	2108	1577	1986
sgRNA0000405	COMMD2	8762	7134	6912	8210	7634	7684	5888	7156
sgRNA0000406	COMMD2	1786	1655	1810	1829	2441	2106	2283	2297
sgRNA0000407	COMMD3	3789	3291	3145	3773	2948	2654	2565	3788
sgRNA0000408	COMMD3	10816	10018	8948	9721	11691	10419	8793	9008
sgRNA0000409	COMMD3	11772	9698	8067	10146	7496	7833	7575	9308
sgRNA0000410	COMMD3	2397	2445	1935	2190	2874	2427	1920	2010
sgRNA0000411	COMMD3	4035	3600	3348	3360	2709	3007	3363	4339
sgRNA0000412	COMMD3	6203	5605	4383	5473	6640	5693	4707	5905
sgRNA0000413	COMMD3	9696	7811	6294	7966	7285	8575	6499	7373
sgRNA0000414	COMMD3	1538	1546	1426	1308	1208	940	977	1269
sgRNA0000415	COMMD3	10243	8427	8143	8526	6939	6970	7465	8075
sgRNA0000416	COMMD3	2168	1947	1436	2167	1646	1496	1738	1663
sgRNA0000417	COMMD4	7709	6854	6506	7687	5761	5662	7954	8013
sgRNA0000418	COMMD4	5218	5116	3652	4574	5398	5500	3500	4787
sgRNA0000419	COMMD4	4669	4350	3131	4597	4815	3750	4200	4634
sgRNA0000420	COMMD4	7080	6320	5650	5656	6518	6523	5092	5657
sgRNA0000421	COMMD4	2404	2630	1869	2289	2616	3159	1908	2342
sgRNA0000422	COMMD4	5079	4275	3642	3230	4429	3525	3974	3423
sgRNA0000423	COMMD4	4293	3975	3024	3420	4493	4001	3677	4141
sgRNA0000424	COMMD4	3313	2365	2356	3128	2155	1634	2413	2635
sgRNA0000425	COMMD4	5581	4816	4136	4803	4623	4780	4377	4807
sgRNA0000426	COMMD4	2736	3345	2643	2602	2023	2191	1806	2132
sgRNA0000427	COMMD5	7340	5592	5183	5626	5764	5247	5035	5782
sgRNA0000428	COMMD5	7965	7679	6550	6786	8368	8357	6444	5809
sgRNA0000429	COMMD5	14932	12960	9932	11009	8573	8280	10712	11359
sgRNA0000430	COMMD5	4949	4153	3680	3849	3860	4548	4011	4079
sgRNA0000431	COMMD5	4281	3468	3532	4133	3900	3753	3117	3411
sgRNA0000432	COMMD5	5033	5319	4222	4203	5794	5778	4127	5362
sgRNA0000433	COMMD5	5017	4702	4442	4723	5195	4294	3656	3882
sgRNA0000434	COMMD5	7340	5071	4679	5880	6948	6063	4738	5424
sgRNA0000435	COMMD5	6694	5836	5052	5959	5622	6953	5145	6664
sgRNA0000436	COMMD5	8984	7218	6831	7852	8541	8097	7102	7031
sgRNA0000437	COMMD6	2579	2861	2102	2869	2567	2029	1823	2631
sgRNA0000438	COMMD6	3664	3087	2694	2701	3176	3669	2629	2911
sgRNA0000439	COMMD6	2789	2351	1969	2506	2971	2810	1972	2264
sgRNA0000440	COMMD6	3282	3010	2391	2850	2364	2740	2378	2303
sgRNA0000441	COMMD6	4328	4484	4056	4548	4756	5715	4127	5126
sgRNA0000442	COMMD6	10965	9306	8643	9371	9091	9113	8711	10672
sgRNA0000443	COMMD6	3582	3033	2276	2440	2701	2540	2353	2491
sgRNA0000444	COMMD6	2163	1916	1817	1719	1417	1666	1414	1536
sgRNA0000445	COMMD6	2728	2404	2771	2510	3547	2947	2577	2545
sgRNA0000446	COMMD6	2310	2052	1782	1773	2631	2736	1765	2440
sgRNA0000447	COMMD7	3308	3638	3251	3666	2888	3237	3175	3483
sgRNA0000448	COMMD7	4643	3390	2860	3491	2237	2231	3179	3429
sgRNA0000449	COMMD7	4182	4057	2747	3730	3603	4468	3609	3799
sgRNA0000450	COMMD7	3765	3182	3141	3244	4100	3284	3319	3619
sgRNA0000451	COMMD7	2239	2400	2453	3204	1985	2552	3006	3122
sgRNA0000452	COMMD7	5044	3710	3025	3577	3346	2517	3200	3635
sgRNA0000453	COMMD7	1609	1658	1418	1353	1514	1277	2125	1601
sgRNA0000454	COMMD7	4251	3361	3134	3749	3166	3122	2482	3278
sgRNA0000455	COMMD7	8997	8810	7871	8386	7070	7617	6931	8431
sgRNA0000456	COMMD7	7263	7738	5472	6895	7950	7546	6485	7545
sgRNA0000457	COMMD8	2600	2542	2228	2316	3340	3452	2009	2427
sgRNA0000458	COMMD8	2566	2913	2287	2397	3136	3225	2428	2933
sgRNA0000459	COMMD8	2655	2292	2557	2702	3209	2766	2537	2551
sgRNA0000460	COMMD8	3118	3211	2392	3014	2657	3390	2678	2987
sgRNA0000461	COMMD8	3908	3776	3652	3698	2997	3439	3560	3410
sgRNA0000462	COMMD8	3766	3529	3160	3492	3430	2797	2853	3391
sgRNA0000463	COMMD8	16218	15028	11650	15080	11143	11868	12273	14543
sgRNA0000464	COMMD8	20644	19134	15818	18099	20511	18794	15970	17720
sgRNA0000465	COMMD8	12303	12016	9449	11682	7500	7059	11524	14410
sgRNA0000466	COMMD8	1737	1830	1256	1525	1582	1348	1556	2060
sgRNA0000467	COMMD9	2942	2888	2518	2569	3414	3085	2403	2911
sgRNA0000468	COMMD9	7839	7831	6429	7478	7632	7477	6138	6340
sgRNA0000469	COMMD9	8391	6842	6407	7113	8015	8430	5597	6662
sgRNA0000470	COMMD9	5773	5382	3706	4722	4374	4444	4604	5185
sgRNA0000471	COMMD9	3486	2910	2385	3000	2413	2332	2194	2649
sgRNA0000472	COMMD9	5139	5056	4283	4413	3319	3111	3719	4363
sgRNA0000473	COMMD9	4657	3870	2986	3600	2326	3015	3044	3177
sgRNA0000474	COMMD9	4878	3553	3549	3084	3047	3138	3486	4103
sgRNA0000475	COMMD9	3702	3711	2821	3387	3333	3044	3085	3286
sgRNA0000476	COMMD9	4624	4167	3390	3468	4399	3160	3548	3898
sgRNA0000477	COMMD10	3400	3482	2305	3330	1958	1876	2862	2848
sgRNA0000478	COMMD10	4192	3858	2770	3421	4189	4189	3094	4004
sgRNA0000479	COMMD10	7742	6597	5839	6068	6060	6216	5200	6006
sgRNA0000480	COMMD10	3619	3326	3095	3594	2825	3276	3407	3220
sgRNA0000481	COMMD10	2215	2279	1856	2176	3024	2108	1795	2735
sgRNA0000482	COMMD10	2394	2218	1749	2121	2785	2929	1750	2285
sgRNA0000483	COMMD10	2360	1947	1755	2186	2242	2569	1609	2048
sgRNA0000484	COMMD10	3144	3240	2627	3409	2998	3383	2306	3045
sgRNA0000485	COMMD10	2151	2570	1666	2435	2664	2310	2183	2370
sgRNA0000486	COMMD10	5821	5285	4668	5368	4529	4726	4291	5368
sgRNA0000487	DBH	8414	7011	6507	7287	6614	6992	5878	6567
sgRNA0000488	DBH	6488	6113	4969	5574	6230	5854	3990	5011
sgRNA0000489	DBH	9225	8372	7124	7930	5364	5439	7565	8132
sgRNA0000490	DBH	7510	7068	6421	7507	8230	7503	5319	6320
sgRNA0000491	DBH	11699	11299	9353	10314	10233	10019	9189	10425
sgRNA0000492	DBH	9139	8327	6570	7920	8667	9659	6931	7793
sgRNA0000493	DBH	1790	2038	2246	2512	1984	2219	2019	1755
sgRNA0000494	DBH	3576	2893	2577	2864	3051	2904	2475	2714
sgRNA0000495	DBH	2458	2107	1850	1932	2103	2208	1725	1883
sgRNA0000496	DBH	6809	5101	4971	5615	5930	5652	5257	5326
sgRNA0000497	AOC3	5995	5325	4187	4604	4451	4265	4079	3436
sgRNA0000498	AOC3	5576	4655	4602	4847	4866	5222	4430	4959
sgRNA0000499	AOC3	4434	3775	2951	3605	3130	3453	2996	3817
sgRNA0000500	AOC3	17185	13642	12903	14417	16243	14375	12805	12496
sgRNA0000501	AOC3	2803	3412	1968	2153	2234	2457	2136	2276
sgRNA0000502	AOC3	15770	14550	12014	15556	15015	14683	11385	13825
sgRNA0000503	AOC3	2979	3034	2575	2715	2380	2466	2739	2707
sgRNA0000504	AOC3	2464	2273	2184	2334	1661	1537	1978	2393
sgRNA0000505	AOC3	7288	6591	5439	6041	5070	5022	4915	6130
sgRNA0000506	AOC3	9136	7741	7013	7113	7314	8508	5658	7791
sgRNA0000507	PDE3B	8086	7547	6242	6918	5749	5447	6436	7063
sgRNA0000508	PDE3B	7742	6533	5339	6014	6809	7061	4826	5921
sgRNA0000509	PDE3B	5730	5433	4645	5416	6146	5524	4798	5782
sgRNA0000510	PDE3B	8324	6725	5360	6566	5826	6079	5511	7405
sgRNA0000511	PDE3B	5404	5353	4600	4904	4810	5173	5299	5209
sgRNA0000512	PDE3B	6872	6162	5122	5606	7013	5838	5050	6092
sgRNA0000513	PDE3B	3375	3055	2235	2697	2500	2107	2855	3234
sgRNA0000514	PDE3B	2814	2689	2498	2502	2268	2419	2653	2490
sgRNA0000515	PDE3B	10763	9714	8093	9315	8945	9096	7445	8929
sgRNA0000516	PDE3B	3585	3373	3081	3304	3529	3305	3113	3251
sgRNA0000517	H3C1	9552	8692	7104	8661	9056	8895	7528	8328
sgRNA0000518	H3C1	11540	9131	8394	8576	9290	8681	7121	8551
sgRNA0000519	H3C1	8715	8013	7631	7610	7194	7677	6101	6566
sgRNA0000520	H3C1	11707	10186	9055	10415	10402	9507	7904	8781
sgRNA0000521	H3C1	12705	11133	9404	9345	8017	8193	9529	10906
sgRNA0000522	H3C1	4387	3311	3520	3703	3858	3716	3288	3979
sgRNA0000523	H3C1	4530	3919	3209	3858	3823	4105	3334	3103
sgRNA0000524	H3C1	4437	4411	2809	3915	4094	4461	3541	3517
sgRNA0000525	H3C1	6685	6522	5694	6436	5046	4717	5475	5457
sgRNA0000526	H3C1	3064	3086	2420	2592	2821	2551	2260	2497
sgRNA0000527	HC14	4435	3943	3564	4031	4591	4977	3602	3867
sgRNA0000528	HC14	3274	2666	2081	2726	2477	2393	2180	2949
sgRNA0000529	HC14	2916	2757	2166	2806	1999	1875	2057	2872
sgRNA0000530	HC14	4289	3729	3445	3540	4376	4492	3578	4072
sgRNA0000531	HC14	3312	3047	2259	3231	2918	3037	2622	2689
sgRNA0000532	HC14	6863	5776	4511	5876	5690	5727	5439	4989
sgRNA0000533	HC14	3196	3300	2224	3093	3085	2288	2656	2633
sgRNA0000534	HC14	3433	2546	2357	2840	2694	2544	1684	2866
sgRNA0000535	HC14	3762	3930	3045	3928	4421	5142	2822	3992
sgRNA0000536	HC14	6412	5395	5136	5565	5799	5703	4633	4200
sgRNA0000537	UBE2D1	3676	3869	2578	3361	3385	4044	2297	2984
sgRNA0000538	UBE2D1	3985	4019	2926	3741	3566	4151	3551	3281
sgRNA0000539	UBE2D1	4851	4098	4194	3789	4336	3914	3619	3643
sgRNA0000540	UBE2D1	3370	2984	2872	2892	2974	3047	2660	2439
sgRNA0000541	UBE2D1	3646	3293	2122	3062	3309	2830	2845	3456
sgRNA0000542	UBE2D1	2332	2160	2306	2198	2308	1735	1715	2236
sgRNA0000543	UBE2D1	3970	3875	3768	4051	4119	4307	3748	3671
sgRNA0000544	UBE2D1	3016	3341	2530	3089	3983	3101	2775	3239
sgRNA0000545	UBE2D1	3367	2808	2744	2563	3819	3909	2422	2753
sgRNA0000546	UBE2D1	1648	1488	1820	1921	1885	1482	1680	1902
sgRNA0000547	UBE2D2	3729	3067	2674	2758	2457	2430	3437	2779
sgRNA0000548	UBE2D2	2471	2281	2339	2591	2526	2807	2406	3226
sgRNA0000549	UBE2D2	2790	2688	2433	2721	3548	3162	2247	2256
sgRNA0000550	UBE2D2	3293	3364	2682	3519	3855	3785	2374	3074
sgRNA0000551	UBE2D2	2502	2273	2108	1847	2415	2218	2408	2255
sgRNA0000552	UBE2D2	2650	2447	1859	2017	2347	1678	1579	2299
sgRNA0000553	UBE2D2	3495	3148	2514	2896	3213	3220	2214	3393
sgRNA0000554	UBE2D2	3156	2723	2164	3629	2694	3314	2647	3269
sgRNA0000555	UBE2D2	3225	2902	2029	3117	3789	3657	2608	3235
sgRNA0000556	UBE2D2	5471	4973	3180	4799	5076	5454	4188	4282
sgRNA0000557	UBE2D3	3480	3252	2772	2821	2373	2956	2785	3247
sgRNA0000558	UBE2D3	4134	3939	3112	3658	2732	2894	2683	3581
sgRNA0000559	UBE2D3	2702	2441	2634	3120	1389	1092	2953	2699
sgRNA0000560	UBE2D3	2862	2307	2560	2515	3485	2622	1679	2698
sgRNA0000561	UBE2D3	2324	2720	2682	3110	3090	2734	2327	2548
sgRNA0000562	UBE2D3	2213	2423	1998	2163	1863	1908	1367	1724
sgRNA0000563	UBE2D3	2894	2977	2157	2783	3056	2645	2601	2864
sgRNA0000564	UBE2D3	3798	2619	2458	3059	3108	3086	2315	2377
sgRNA0000565	UBE2D3	3190	2967	2173	2553	1346	1408	2927	3562
sgRNA0000566	UBE2D3	2641	2351	2418	2931	722	659	2118	2612
sgRNA0000567	UBE2D4	3864	3932	3793	4064	3336	3036	3575	4042
sgRNA0000568	UBE2D4	3326	2780	1969	2250	1441	1556	2779	3408
sgRNA0000569	UBE2D4	1153	1135	894	1263	878	834	1158	1362
sgRNA0000570	UBE2D4	3464	3744	2477	3211	3552	3087	2871	4451
sgRNA0000571	UBE2D4	2923	2196	1577	2494	2701	2818	1799	2335
sgRNA0000572	UBE2D4	4029	3485	2645	3412	4122	3456	3518	4062
sgRNA0000573	UBE2D4	4858	3748	3313	3535	3361	3683	2980	2726
sgRNA0000574	UBE2D4	8852	8578	6941	8251	7208	7362	6822	7727
sgRNA0000575	UBE2D4	8576	7093	5741	7378	6849	6738	6429	7570
sgRNA0000576	UBE2D4	8676	7028	6415	6958	8104	6922	6249	6542
sgRNA0000577	NonTargetingControlGuideForHuman_0728	2969	3073	2499	3403	2958	3009	2531	2475
sgRNA0000578	NonTargetingControlGuideForHuman_0729	3301	2670	2257	2652	2910	2602	2630	2800
sgRNA0000579	NonTargetingControlGuideForHuman_0730	3564	3222	2747	3075	3877	3748	2042	3379
sgRNA0000580	NonTargetingControlGuideForHuman_0731	3278	3013	2240	2996	3457	2915	2448	3384
sgRNA0000581	NonTargetingControlGuideForHuman_0732	1835	1816	1751	1792	1854	1681	1728	1854
sgRNA0000582	NonTargetingControlGuideForHuman_0733	2244	2025	1839	1985	2282	2233	1518	1988
sgRNA0000583	NonTargetingControlGuideForHuman_0734	2271	2315	1917	2332	2557	2798	2242	1844
sgRNA0000584	NonTargetingControlGuideForHuman_0735	9486	9121	8125	9591	9114	8575	7171	8321
sgRNA0000585	NonTargetingControlGuideForHuman_0736	20185	17287	15482	17869	17846	17695	14639	15993
sgRNA0000586	NonTargetingControlGuideForHuman_0737	3815	3196	3498	3904	3566	3297	2871	2929
sgRNA0000587	NonTargetingControlGuideForHuman_0738	2976	2424	2331	2546	2650	2404	1706	2391
sgRNA0000588	NonTargetingControlGuideForHuman_0739	2138	2319	1708	1637	1916	1925	2017	2248
sgRNA0000589	NonTargetingControlGuideForHuman_0740	1920	2332	1903	1993	2183	1733	2177	2010
sgRNA0000590	NonTargetingControlGuideForHuman_0741	4145	3635	2978	3115	2938	3585	2533	2918
sgRNA0000591	NonTargetingControlGuideForHuman_0742	3018	2595	1971	2358	2252	2258	1683	2220
sgRNA0000592	NonTargetingControlGuideForHuman_0743	6277	5530	4416	4659	6497	5483	4099	4916
sgRNA0000593	NonTargetingControlGuideForHuman_0744	4483	4412	3512	3653	4291	4146	3030	4369
sgRNA0000594	NonTargetingControlGuideForHuman_0745	10263	8756	7743	8001	9070	8934	6875	9097
sgRNA0000595	NonTargetingControlGuideForHuman_0746	4177	4203	3487	4073	3649	3966	3162	4422
sgRNA0000596	NonTargetingControlGuideForHuman_0747	3865	3525	2739	3524	2977	3161	3204	2778
sgRNA0000597	NonTargetingControlGuideForHuman_0748	5636	5463	4609	5126	6451	6657	4172	4417
sgRNA0000598	NonTargetingControlGuideForHuman_0749	2696	2664	1818	2450	2974	2550	1647	2639
sgRNA0000599	NonTargetingControlGuideForHuman_0750	3452	2795	2346	2979	3911	3768	2767	2668
sgRNA0000600	NonTargetingControlGuideForHuman_0751	1197	1103	1133	1356	1827	1511	1039	1253
sgRNA0000601	NonTargetingControlGuideForHuman_0752	5242	4610	3713	4005	5271	5173	2908	4651
sgRNA0000602	NonTargetingControlGuideForHuman_0753	4953	4420	3802	4736	4567	4348	3695	3509
sgRNA0000603	NonTargetingControlGuideForHuman_0754	3435	3343	3403	3397	4097	2765	2622	3805
sgRNA0000604	NonTargetingControlGuideForHuman_0755	2150	2109	1484	2283	3095	2629	1837	2007
sgRNA0000605	NonTargetingControlGuideForHuman_0756	5060	4225	3969	4922	5050	5266	4442	4860
sgRNA0000606	NonTargetingControlGuideForHuman_0757	2789	2490	1653	2143	2488	1809	2006	2396
sgRNA0000607	NonTargetingControlGuideForHuman_0758	2607	2721	2421	2831	3323	2723	2582	2878
sgRNA0000608	NonTargetingControlGuideForHuman_0759	5276	4681	5137	4720	4409	4518	3791	4706
sgRNA0000609	NonTargetingControlGuideForHuman_0760	4156	3379	3115	3035	3669	3773	3397	3793
sgRNA0000610	NonTargetingControlGuideForHuman_0761	2596	2938	2441	3050	2820	2700	2247	2495
sgRNA0000611	NonTargetingControlGuideForHuman_0762	4358	3810	2577	3726	4077	3399	2211	3135
sgRNA0000612	NonTargetingControlGuideForHuman_0763	2846	2632	2406	2339	2787	2941	2172	2221
sgRNA0000613	NonTargetingControlGuideForHuman_0764	8799	8801	7176	8727	8798	8557	7371	8023
sgRNA0000614	NonTargetingControlGuideForHuman_0765	5455	4966	3529	5188	4260	4089	3153	3799
sgRNA0000615	NonTargetingControlGuideForHuman_0766	2046	2198	1760	2187	2307	2192	2268	2014
sgRNA0000616	NonTargetingControlGuideForHuman_0767	4412	4653	3762	4875	4978	4958	3405	5334
sgRNA0000617	NonTargetingControlGuideForHuman_0768	2648	2343	2181	2684	3232	2874	2197	3020
sgRNA0000618	NonTargetingControlGuideForHuman_0769	4395	3745	2979	3295	4092	3076	3093	3054
sgRNA0000619	NonTargetingControlGuideForHuman_0770	2995	3003	2898	2412	2394	2891	2357	2237
sgRNA0000620	NonTargetingControlGuideForHuman_0771	1737	1757	1969	2256	2155	2462	1643	1784
sgRNA0000621	NonTargetingControlGuideForHuman_0772	2133	2174	2232	2317	2462	2545	2057	2368
sgRNA0000622	NonTargetingControlGuideForHuman_0773	2636	2478	2364	2846	3322	2429	2693	3087
sgRNA0000623	NonTargetingControlGuideForHuman_0774	2981	2372	2203	2951	2880	3441	1678	2641
sgRNA0000624	NonTargetingControlGuideForHuman_0775	4701	4078	3328	4098	5306	5091	3785	4285
sgRNA0000625	NonTargetingControlGuideForHuman_0776	2694	2448	2020	2334	2919	2750	2036	2325
sgRNA0000626	NonTargetingControlGuideForHuman_0777	1542	1354	977	1229	1882	2296	1409	1356
sgRNA0000627	NonTargetingControlGuideForHuman_0778	1970	1618	1713	2142	2063	2097	1942	1913
sgRNA0000628	NonTargetingControlGuideForHuman_0779	2670	2742	1995	2482	2852	2690	2186	2148
sgRNA0000629	NonTargetingControlGuideForHuman_0780	2541	1852	1532	1562	2095	1991	1168	1852
sgRNA0000630	NonTargetingControlGuideForHuman_0781	5312	5344	3989	4600	4799	4396	4890	6170
sgRNA0000631	NonTargetingControlGuideForHuman_0782	2333	2161	1888	2174	2095	2797	1587	2084
sgRNA0000632	NonTargetingControlGuideForHuman_0783	3233	3500	2884	2991	3333	3338	3057	2988
sgRNA0000633	NonTargetingControlGuideForHuman_0784	2765	2708	2145	2805	2893	2655	2421	2103
sgRNA0000634	NonTargetingControlGuideForHuman_0785	5010	3846	3563	3963	3973	3739	4165	4907
sgRNA0000635	NonTargetingControlGuideForHuman_0786	1809	2055	1630	1488	2744	2554	1705	2211
sgRNA0000636	NonTargetingControlGuideForHuman_0787	3839	3605	3822	3653	3849	3990	2749	3736

## Sheet: Table 3
Table 3. MAGeCK test results of crispr screen
GSC fitness genes: Day14 versus Day0																cuproptosis resistance genes: Day14(ES) versus Day14																circadian drug resistance genes: Day14(SHP656) versus Day14
id	num	neg|score	neg|p-value	neg|fdr	neg|rank	neg|goodsgrna	neg|lfc	pos|score	pos|p-value	pos|fdr	pos|rank	pos|goodsgrna	pos|lfc	log10		id	num	neg|score	neg|p-value	neg|fdr	neg|rank	neg|goodsgrna	neg|lfc	pos|score	pos|p-value	pos|fdr	pos|rank	pos|goodsgrna	pos|lfc	log10		id	num	neg|score	neg|p-value	neg|fdr	neg|rank	neg|goodsgrna	neg|lfc	pos|score	pos|p-value	pos|fdr	pos|rank	pos|goodsgrna	pos|lfc	log10
MT2A	7	1.725e-08	4.9909e-06	0.000589	1	6	-0.40864	0.95863	0.95896	0.987796	115	0	-0.40864	-7.76321		MT1G	10	3.0206e-08	4.9909e-06	0.000294	1	9	-1.3866	0.083189	0.27286	0.735406	24	1	-1.3866	-7.51991		STEAP3	10	0.00091942	0.0062836	0.446702	1	7	-0.16715	0.9052	0.95408	0.982287	108	1	-0.16715	-3.03649
MT1G	10	5.2152e-05	0.00035436	0.020907	2	8	-0.16338	0.99091	0.99094	0.993916	117	0	-0.16338	-4.28273		MT2A	7	2.7927e-07	4.9909e-06	0.000294	2	6	-1.0489	0.391	0.64822	0.805152	79	1	-1.0489	-6.55398		LOX	10	0.0011496	0.0075712	0.446702	2	8	-0.092449	0.98204	0.98229	0.982287	118	1	-0.092449	-2.93945
MT1X	10	0.0003835	0.0027799	0.109344	3	7	-0.1088	0.93942	0.96268	0.987796	114	1	-0.1088	-3.41623		SOD1	10	8.0556e-06	8.4846e-05	0.003337	3	8	-1.4292	0.50722	0.7808	0.894513	92	2	-1.4292	-5.0939		SLC31A1	10	0.0044509	0.025209	0.613781	3	5	-0.076453	0.26939	0.54186	0.982287	39	3	-0.076453	-2.35155
SCO1	10	0.00092215	0.0058743	0.173292	4	7	-0.13221	0.87514	0.93757	0.987796	107	2	-0.13221	-3.0352		COA6	10	0.0012403	0.0082799	0.244258	4	7	-0.54997	0.78454	0.92403	0.981381	111	2	-0.54997	-2.90647		ATP7A	10	0.0078339	0.041609	0.662978	4	4	-0.002161	0.13972	0.35605	0.982287	24	4	-0.002161	-2.10602
ATP7A	10	0.0035703	0.020617	0.486572	5	5	-0.097411	0.67544	0.84767	0.987796	92	2	-0.097411	-2.4473		ATP7A	10	0.0017982	0.011843	0.246663	5	9	-0.23982	0.92556	0.97306	0.981381	117	1	-0.23982	-2.74516		MT-CO1	10	0.017053	0.076416	0.662978	5	6	-0.090968	0.89114	0.94711	0.982287	102	1	-0.090968	-1.7682
ATOX1	10	0.0061371	0.031438	0.578916	6	7	-0.11014	0.99397	0.99392	0.993916	118	0	-0.11014	-2.21204		MT1X	10	0.0019345	0.012542	0.246663	6	8	-0.3515	0.90136	0.967	0.981381	115	1	-0.3515	-2.71343		H3C1	10	0.018104	0.080359	0.662978	6	6	-0.10434	0.81756	0.91638	0.982287	95	2	-0.10434	-1.74223
MT1HL1	9	0.0070533	0.034342	0.578916	7	3	-0.0312	0.7577	0.87574	0.987796	96	2	-0.0312	-2.15161		MT1B	10	0.002494	0.016215	0.247284	7	7	-0.30577	0.87934	0.9621	0.981381	114	2	-0.30577	-2.6031		UBE2D3	10	0.019423	0.08497	0.662978	7	6	-0.15331	0.291	0.56269	0.982287	42	3	-0.15331	-1.71168
ATP7B	10	0.010129	0.048347	0.713118	8	5	-0.080221	0.0078339	0.039264	0.492756	6	3	-0.080221	-1.99443		MT1H	10	0.0026412	0.017084	0.247284	8	9	-0.18658	0.83696	0.94448	0.981381	113	1	-0.18658	-2.5782		DBH	10	0.022078	0.094174	0.662978	8	6	-0.073602	0.97517	0.97815	0.982287	114	1	-0.073602	-1.65604
MT1H	10	0.023467	0.09631	0.979942	9	4	-0.0077626	0.61596	0.81158	0.987796	83	3	-0.0077626	-1.62954		MT1M	10	0.0029412	0.018861	0.247284	9	5	-0.059839	0.21506	0.50135	0.774648	48	4	-0.059839	-2.53148		NonTargetingControlGuideForHuman_0737	1	0.024371	0.024261	0.613781	9	1	-0.35219	0.97563	0.97579	0.982287	115	0	-0.35219	-1.61313
MT1B	10	0.037438	0.13486	0.979942	10	6	-0.076407	0.81413	0.91055	0.987796	101	1	-0.076407	-1.42669		MT1E	10	0.004507	0.026627	0.314193	10	8	-0.22692	0.95682	0.98303	0.983026	118	1	-0.22692	-2.34611		NonTargetingControlGuideForHuman_0765	1	0.025943	0.026008	0.613781	10	1	-0.32261	0.97406	0.97426	0.982287	113	0	-0.32261	-1.58598
MT1E	10	0.038425	0.13778	0.979942	11	6	-0.065606	0.60558	0.80573	0.987796	82	1	-0.065606	-1.41539		LOXL1	10	0.0054533	0.030919	0.331674	11	8	-0.18055	0.69656	0.89198	0.970623	107	1	-0.18055	-2.26334		LOXL2	10	0.03862	0.14754	0.745264	11	3	0.0057525	0.1799	0.41896	0.982287	28	4	0.0057525	-1.41319
MT1M	10	0.047003	0.16153	0.998827	12	6	-0.077403	0.40929	0.67096	0.976479	66	2	-0.077403	-1.32787		COX11	10	0.018241	0.086937	0.854878	12	7	-0.32845	0.35502	0.65783	0.80858	74	3	-0.32845	-1.73895		SCO1	10	0.053688	0.1856	0.866139	12	2	0.023575	0.14195	0.3597	0.982287	25	4	0.023575	-1.27012
LOXL3	10	0.053576	0.1787	0.998827	13	5	-0.064068	0.31374	0.57849	0.976479	54	3	-0.064068	-1.27103		MT1HL1	9	0.032211	0.1293	0.999176	13	7	-0.16191	0.66888	0.86518	0.955698	106	2	-0.16191	-1.492		NonTargetingControlGuideForHuman_0735	1	0.054245	0.054326	0.662978	13	1	-0.19772	0.94575	0.94591	0.982287	112	0	-0.19772	-1.26564
NonTargetingControlGuideForHuman_0757	1	0.068396	0.06874	0.901256	14	1	-0.26103	0.9316	0.93198	0.987796	113	0	-0.26103	-1.16497		CP	10	0.036636	0.14434	0.999176	14	7	-0.13493	0.62553	0.85056	0.955698	102	1	-0.13493	-1.43609		COMMD2	10	0.05877	0.19818	0.866139	14	6	-0.098578	0.55063	0.78011	0.982287	73	3	-0.098578	-1.23084
MT4	10	0.070135	0.22077	0.998827	15	5	-0.080037	0.97933	0.97948	0.993916	116	1	-0.080037	-1.15407		ATOX1	10	0.064621	0.2251	0.999176	15	6	-0.15645	0.29385	0.5935	0.795836	62	3	-0.15645	-1.18963		NonTargetingControlGuideForHuman_0759	1	0.062107	0.062551	0.662978	15	1	-0.23292	0.93789	0.93826	0.982287	111	0	-0.23292	-1.20686
NonTargetingControlGuideForHuman_0780	1	0.079403	0.07988	0.94258	16	1	-0.27255	0.9206	0.92113	0.987796	112	0	-0.27255	-1.10016		MT1A	10	0.071133	0.24196	0.999176	16	6	-0.20399	0.45541	0.75011	0.867774	87	1	-0.20399	-1.14793		ATP7B	10	0.071133	0.22711	0.871725	16	4	0.0069743	0.14497	0.36456	0.982287	26	4	0.0069743	-1.14793
UBE2D4	10	0.092662	0.2677	0.998827	17	5	-0.066578	0.38826	0.65148	0.976479	63	2	-0.066578	-1.0331		MT3	10	0.071703	0.24323	0.999176	17	7	-0.061208	0.291	0.59013	0.795836	60	3	-0.061208	-1.14446		MT1A	10	0.075761	0.2377	0.871725	17	6	-0.061873	0.52794	0.76762	0.982287	69	3	-0.061873	-1.12055
NonTargetingControlGuideForHuman_0743	1	0.10142	0.10214	0.979942	18	1	-0.15539	0.89858	0.89962	0.987796	110	0	-0.15539	-0.993876		UBE2D3	10	0.072648	0.24559	0.999176	18	6	-0.12218	0.65286	0.86661	0.955698	105	3	-0.12218	-1.13878		NonTargetingControlGuideForHuman_0753	1	0.079403	0.07988	0.662978	18	1	-0.23704	0.9206	0.92113	0.982287	110	0	-0.23704	-1.10016
NonTargetingControlGuideForHuman_0762	1	0.12028	0.12077	0.979942	19	1	-0.16321	0.87972	0.88053	0.987796	108	0	-0.16321	-0.919807		COMMD3	10	0.087517	0.27831	0.999176	19	6	-0.22381	0.17211	0.43346	0.774648	36	4	-0.22381	-1.05791		NonTargetingControlGuideForHuman_0736	1	0.084119	0.084591	0.662978	19	1	-0.12496	0.91588	0.91633	0.982287	109	0	-0.12496	-1.07511
MT1A	10	0.13129	0.33609	0.998827	20	5	-0.048159	0.14064	0.35326	0.850713	33	4	-0.048159	-0.881768		COMMD7	10	0.094748	0.29235	0.999176	20	6	-0.15188	0.34282	0.64554	0.805152	70	3	-0.15188	-1.02343		COMMD3	10	0.092662	0.27523	0.871725	20	6	-0.070719	0.75062	0.89344	0.982287	91	2	-0.070719	-1.0331
LOXL1	10	0.13523	0.34279	0.998827	21	3	0.0035295	0.26758	0.53175	0.976479	49	2	0.0035295	-0.868927		COX19	10	0.10832	0.31928	0.999176	21	6	-0.10426	0.73216	0.90482	0.970623	110	3	-0.10426	-0.965291		NonTargetingControlGuideForHuman_0771	1	0.095126	0.095691	0.662978	21	1	-0.30415	0.90487	0.90589	0.982287	107	0	-0.30415	-1.0217
NonTargetingControlGuideForHuman_0739	1	0.13915	0.13967	0.979942	22	1	-0.1935	0.86085	0.86194	0.987796	105	0	-0.1935	-0.856517		LOX	10	0.11894	0.33968	0.999176	22	5	-0.059833	0.91068	0.96919	0.981381	116	2	-0.059833	-0.924672		NonTargetingControlGuideForHuman_0787	1	0.09827	0.098805	0.662978	22	1	-0.22631	0.90173	0.90261	0.982287	106	0	-0.22631	-1.00758
NonTargetingControlGuideForHuman_0769	1	0.14072	0.14118	0.979942	23	1	-0.15216	0.85928	0.86028	0.987796	104	0	-0.15216	-0.851644		COX17	10	0.13129	0.36216	0.999176	23	5	-0.066125	0.16414	0.42122	0.774648	34	4	-0.066125	-0.881768		MT-CO2	10	0.099472	0.28975	0.871725	23	4	0.0034654	0.40332	0.66864	0.982287	50	2	0.0034654	-1.0023
NonTargetingControlGuideForHuman_0752	1	0.16116	0.16074	0.998827	24	1	-0.12882	0.83884	0.83978	0.987796	103	0	-0.12882	-0.792743		SLC25A3	10	0.15335	0.40096	0.999176	24	3	0.062962	0.20322	0.48348	0.774648	43	6	0.062962	-0.814316		NonTargetingControlGuideForHuman_0774	1	0.099843	0.10039	0.662978	24	1	-0.26814	0.90016	0.9012	0.982287	105	0	-0.26814	-1.00068
COMMD9	10	0.1702	0.39983	0.998827	25	4	-0.036018	0.90569	0.95395	0.987796	111	2	-0.036018	-0.76904		COMMD1	10	0.15872	0.41036	0.999176	25	6	-0.092936	0.39734	0.69832	0.823141	82	2	-0.092936	-0.799368		STEAP2	10	0.10042	0.29187	0.871725	25	6	-0.08515	0.98161	0.98189	0.982287	117	1	-0.08515	-0.99818
NonTargetingControlGuideForHuman_0742	1	0.17217	0.17207	0.998827	26	1	-0.15505	0.82783	0.82873	0.987796	102	0	-0.15505	-0.764043		SCO2	10	0.16388	0.41951	0.999176	26	6	-0.077999	0.83042	0.94208	0.981381	112	3	-0.077999	-0.785474		NonTargetingControlGuideForHuman_0762	1	0.10142	0.10214	0.662978	26	1	-0.24241	0.89858	0.89962	0.982287	104	0	-0.24241	-0.993876
NonTargetingControlGuideForHuman_0741	1	0.19418	0.19368	0.998827	27	1	-0.12777	0.80582	0.80774	0.987796	100	0	-0.12777	-0.711796		SCO1	10	0.16892	0.42757	0.999176	27	6	-0.10367	0.63197	0.85411	0.955698	104	2	-0.10367	-0.772319		NonTargetingControlGuideForHuman_0738	1	0.10613	0.10675	0.662978	27	1	-0.26819	0.89387	0.89497	0.982287	103	0	-0.26819	-0.974162
COX17	10	0.19734	0.4431	0.998827	28	3	-0.026804	0.46005	0.71805	0.987796	71	4	-0.026804	-0.704785		LOXL4	10	0.27998	0.57459	0.999176	28	5	-0.049755	0.72064	0.90076	0.970623	109	3	-0.049755	-0.552873		SLC25A3	10	0.11186	0.31716	0.871725	28	5	0.04885	0.098905	0.2876	0.982287	18	5	0.04885	-0.951325
NonTargetingControlGuideForHuman_0777	1	0.20519	0.20494	0.998827	29	1	-0.17589	0.79481	0.79663	0.987796	99	0	-0.17589	-0.687844		MT-CO1	10	0.2836	0.57843	0.999176	29	5	-0.07191	0.12589	0.35478	0.735406	30	3	-0.07191	-0.547294		UBE2D1	10	0.11352	0.32035	0.871725	29	5	-0.073269	0.61898	0.81746	0.982287	82	2	-0.073269	-0.944928
NonTargetingControlGuideForHuman_0781	1	0.22877	0.22875	0.998827	30	1	-0.0959	0.77123	0.77292	0.987796	98	0	-0.0959	-0.640601		COMMD2	10	0.2956	0.59185	0.999176	30	4	0.026727	0.34494	0.64775	0.805152	72	4	0.026727	-0.529296		NonTargetingControlGuideForHuman_0748	1	0.11714	0.11759	0.678585	30	1	-0.18306	0.88286	0.88359	0.982287	100	0	-0.18306	-0.931295
MT3	10	0.22966	0.48758	0.998827	31	4	-0.0074822	0.62561	0.81704	0.987796	84	3	-0.0074822	-0.638915		NonTargetingControlGuideForHuman_0759	1	0.29638	0.29721	0.999176	31	1	-0.1657	0.70362	0.70455	0.823141	108	0	-0.1657	-0.528151		NonTargetingControlGuideForHuman_0728	1	0.12028	0.12077	0.678585	31	1	-0.22692	0.87972	0.88053	0.982287	98	0	-0.22692	-0.919807
PDE3B	10	0.23138	0.48933	0.998827	32	4	-0.021692	0.59468	0.79946	0.987796	81	3	-0.021692	-0.635674		SOD3	10	0.32416	0.62286	0.999176	32	4	0.12557	0.060315	0.21393	0.735406	19	6	0.12557	-0.489241		LOXL4	10	0.12589	0.34582	0.871725	32	5	-0.044547	0.88935	0.94609	0.982287	101	2	-0.044547	-0.900009
NonTargetingControlGuideForHuman_0749	1	0.23821	0.23806	0.998827	33	1	-0.1196	0.76179	0.76355	0.987796	97	0	-0.1196	-0.62304		MT4	10	0.32486	0.62365	0.999176	33	3	0.028194	0.20913	0.49255	0.774648	45	4	0.028194	-0.488304		AOC3	10	0.1374	0.36348	0.871725	33	5	-0.062313	0.97785	0.97945	0.982287	116	1	-0.062313	-0.862013
NonTargetingControlGuideForHuman_0744	1	0.2555	0.25555	0.998827	34	1	-0.091405	0.7445	0.74602	0.987796	95	0	-0.091405	-0.592609		LOXL3	10	0.34893	0.64968	0.999176	34	2	0.084028	0.0021694	0.014199	0.492596	1	7	0.084028	-0.457262		MT1HL1	9	0.13888	0.35023	0.871725	34	5	-0.065957	0.088309	0.2524	0.982287	14	3	-0.065957	-0.85736
H3C1	10	0.26329	0.52319	0.998827	35	4	-0.016298	0.32416	0.58901	0.976479	55	4	-0.016298	-0.579566		SLC11A2	10	0.3611	0.6616	0.999176	35	3	0.071286	0.3061	0.60674	0.804443	63	5	0.071286	-0.442373		COX17	10	0.13972	0.36672	0.871725	35	4	-0.011328	0.40516	0.67052	0.982287	51	3	-0.011328	-0.854741
LOXL2	10	0.26779	0.5278	0.998827	36	4	-0.00022188	0.8626	0.93168	0.987796	106	1	-0.00022188	-0.572206		NonTargetingControlGuideForHuman_0737	1	0.36871	0.36899	0.999176	36	1	-0.12343	0.63129	0.63373	0.805152	103	0	-0.12343	-0.433315		NonTargetingControlGuideForHuman_0770	1	0.1423	0.14297	0.745264	36	1	-0.21894	0.8577	0.85872	0.982287	97	0	-0.21894	-0.846795
COMMD7	10	0.27171	0.53184	0.998827	37	4	0.031344	0.03862	0.13942	0.702504	13	5	0.031344	-0.565894		COMMD8	10	0.38826	0.68857	0.999176	37	4	0.10916	0.023553	0.1059	0.735406	10	5	0.10916	-0.410877		MT3	10	0.14802	0.37917	0.871725	37	4	0.0018958	0.56613	0.78866	0.982287	75	3	0.0018958	-0.82968
SLC11A2	10	0.27669	0.53709	0.998827	38	4	-0.010017	0.3811	0.64464	0.976479	62	4	-0.010017	-0.558007		COMMD4	10	0.40997	0.70876	0.999176	38	3	0.16554	0.020657	0.09631	0.735406	7	7	0.16554	-0.387248		NonTargetingControlGuideForHuman_0761	1	0.15173	0.15158	0.745264	38	1	-0.21101	0.84827	0.8492	0.982287	96	0	-0.21101	-0.818929
AOC3	10	0.27937	0.53982	0.998827	39	4	0.002321	0.23712	0.5005	0.976479	43	4	0.002321	-0.55382		NonTargetingControlGuideForHuman_0765	1	0.41274	0.41297	0.999176	39	1	-0.064108	0.58726	0.58836	0.795836	101	0	-0.064108	-0.384323		COX19	10	0.15335	0.38762	0.871725	39	2	-0.0074579	0.20957	0.46331	0.982287	32	3	-0.0074579	-0.814316
COMMD4	10	0.29063	0.55128	0.998827	40	3	-0.017186	0.40816	0.67018	0.976479	65	2	-0.017186	-0.53666		NonTargetingControlGuideForHuman_0747	1	0.44261	0.44271	0.999176	40	0	-0.036497	0.55739	0.55801	0.774648	100	0	-0.036497	-0.353979		LOXL1	10	0.16323	0.40263	0.871725	40	5	-0.047825	0.30942	0.58079	0.982287	45	3	-0.047825	-0.7872
SOD3	10	0.29531	0.55664	0.998827	41	3	-0.018946	0.70998	0.86909	0.987796	94	3	-0.018946	-0.529722		NonTargetingControlGuideForHuman_0770	1	0.45047	0.45037	0.999176	41	0	-0.033335	0.54953	0.54969	0.774648	99	0	-0.033335	-0.346334		COMMD4	10	0.16679	0.40735	0.871725	41	3	0.031494	0.12653	0.33504	0.982287	21	4	0.031494	-0.77783
NonTargetingControlGuideForHuman_0786	1	0.32311	0.3233	0.998827	42	1	-0.088581	0.67689	0.67857	0.976479	93	0	-0.088581	-0.49065		NonTargetingControlGuideForHuman_0735	1	0.45204	0.45206	0.999176	42	0	-0.013984	0.54796	0.54817	0.774648	98	0	-0.013984	-0.344823		COMMD9	10	0.1702	0.41197	0.871725	42	5	-0.021101	0.46779	0.72551	0.982287	61	3	-0.021101	-0.76904
NonTargetingControlGuideForHuman_0745	1	0.32783	0.32795	0.998827	43	1	-0.046226	0.67217	0.67435	0.976479	91	0	-0.046226	-0.484351		NonTargetingControlGuideForHuman_0732	1	0.46148	0.46125	0.999176	43	0	-0.021637	0.53852	0.5383	0.774648	97	0	-0.021637	-0.335847		NonTargetingControlGuideForHuman_0741	1	0.19261	0.19211	0.866139	43	1	-0.16988	0.80739	0.8092	0.982287	94	0	-0.16988	-0.715321
NonTargetingControlGuideForHuman_0760	1	0.33412	0.33429	0.998827	44	1	-0.062139	0.66588	0.66812	0.976479	90	0	-0.062139	-0.476098		NonTargetingControlGuideForHuman_0740	1	0.46777	0.46743	0.999176	44	0	-0.010482	0.53223	0.53212	0.774648	96	0	-0.010482	-0.329968		LOXL3	10	0.202	0.45749	0.881749	44	5	-0.025895	0.45541	0.71495	0.982287	59	4	-0.025895	-0.694649
NonTargetingControlGuideForHuman_0765	1	0.34355	0.34437	0.998827	45	0	-0.04917	0.65645	0.65935	0.976479	89	0	-0.04917	-0.46401		NonTargetingControlGuideForHuman_0754	1	0.47091	0.47065	0.999176	45	0	-0.0075842	0.52909	0.52887	0.774648	95	0	-0.0075842	-0.327062		MT1X	10	0.20596	0.46329	0.881749	45	3	0.078108	0.030004	0.11853	0.982287	9	6	0.078108	-0.686217
COMMD5	10	0.34662	0.60917	0.998827	46	2	-0.008021	0.36667	0.63076	0.976479	61	3	-0.008021	-0.460146		NonTargetingControlGuideForHuman_0761	1	0.48035	0.48031	0.999176	46	0	-0.0015532	0.51965	0.5194	0.774648	94	0	-0.0015532	-0.318442		COMMD5	10	0.227	0.49209	0.896996	46	5	-0.029565	0.27565	0.54834	0.982287	40	4	-0.029565	-0.643974
NonTargetingControlGuideForHuman_0779	1	0.34827	0.34871	0.998827	47	0	-0.062566	0.65173	0.65445	0.976479	88	0	-0.062566	-0.458084		NonTargetingControlGuideForHuman_0746	1	0.48192	0.48174	0.999176	47	0	-0.0012239	0.51808	0.51776	0.774648	93	0	-0.0012239	-0.317025		NonTargetingControlGuideForHuman_0742	1	0.2272	0.22691	0.871725	47	1	-0.15923	0.7728	0.77461	0.982287	93	0	-0.15923	-0.643592
NonTargetingControlGuideForHuman_0729	1	0.34984	0.35032	0.998827	48	0	-0.059749	0.65016	0.65303	0.976479	87	0	-0.059749	-0.456131		NonTargetingControlGuideForHuman_0728	1	0.49921	0.49913	0.999176	48	0	0.010741	0.50079	0.5007	0.774648	91	0	0.010741	-0.301717		NonTargetingControlGuideForHuman_0782	1	0.24292	0.24284	0.871725	48	1	-0.1573	0.75708	0.7587	0.982287	92	0	-0.1573	-0.614537
SLC25A3	10	0.35753	0.61977	0.998827	49	4	-0.019006	0.31223	0.57684	0.976479	53	3	-0.019006	-0.446688		NonTargetingControlGuideForHuman_0785	1	0.51494	0.51451	0.999176	49	0	0.020745	0.48506	0.48507	0.774648	90	0	0.020745	-0.288243		NonTargetingControlGuideForHuman_0730	1	0.2555	0.25555	0.871725	49	1	-0.12657	0.7445	0.74602	0.982287	90	0	-0.12657	-0.592609
NonTargetingControlGuideForHuman_0731	1	0.36871	0.36899	0.998827	50	0	-0.05266	0.63129	0.63373	0.976479	85	0	-0.05266	-0.433315		NonTargetingControlGuideForHuman_0738	1	0.52752	0.5274	0.999176	50	0	0.035976	0.47248	0.47223	0.774648	89	0	0.035976	-0.277761		NonTargetingControlGuideForHuman_0733	1	0.26336	0.2639	0.871725	50	1	-0.13932	0.73664	0.73794	0.982287	89	0	-0.13932	-0.57945
UBE2D2	10	0.37869	0.64091	0.998827	51	4	-0.042643	0.1702	0.40112	0.910245	38	4	-0.042643	-0.421716		NonTargetingControlGuideForHuman_0742	1	0.53695	0.53672	0.999176	51	0	0.048147	0.46305	0.46295	0.774648	88	0	0.048147	-0.270066		NonTargetingControlGuideForHuman_0754	1	0.26965	0.27036	0.871725	51	1	-0.10396	0.73035	0.73175	0.982287	88	0	-0.10396	-0.5692
MT1F	10	0.3811	0.64306	0.998827	52	3	-0.0059868	0.15335	0.37454	0.883922	36	2	-0.0059868	-0.418961		ATP7B	10	0.53706	0.79533	0.999176	52	3	0.092634	0.25614	0.5529	0.774648	54	5	0.092634	-0.269977		NonTargetingControlGuideForHuman_0763	1	0.27594	0.27677	0.871725	52	1	-0.11792	0.72406	0.72552	0.982287	87	0	-0.11792	-0.559185
STEAP2	10	0.39573	0.6575	0.998827	53	4	0.10763	0.011824	0.055334	0.499874	7	5	0.10763	-0.402601		NonTargetingControlGuideForHuman_0787	1	0.55267	0.55307	0.999176	53	0	0.047643	0.44733	0.44726	0.774648	86	0	0.047643	-0.257534		NonTargetingControlGuideForHuman_0784	1	0.27752	0.27822	0.871725	53	1	-0.11528	0.72248	0.72385	0.982287	86	0	-0.11528	-0.556706
MT-CO2	10	0.40428	0.66569	0.998827	54	4	-0.033592	0.078259	0.24033	0.772747	26	4	-0.033592	-0.393318		COMMD9	10	0.55326	0.80563	0.999176	54	4	0.042407	0.39133	0.69266	0.823141	81	5	0.042407	-0.257071		MT1H	10	0.28132	0.56293	0.915987	54	3	-0.015825	0.3	0.57201	0.982287	43	4	-0.015825	-0.550799
NonTargetingControlGuideForHuman_0775	1	0.43947	0.43958	0.998827	55	0	-0.023455	0.56053	0.56126	0.976479	80	0	-0.023455	-0.357071		STEAP4	10	0.56154	0.81065	0.999176	55	4	0.037531	0.23791	0.53263	0.774648	52	5	0.037531	-0.250619		HC14	10	0.291	0.57478	0.915987	55	2	-0.024014	0.8814	0.94249	0.982287	99	2	-0.024014	-0.536107
NonTargetingControlGuideForHuman_0747	1	0.44261	0.44271	0.998827	56	0	-0.024566	0.55739	0.55801	0.976479	79	0	-0.024566	-0.353979		NonTargetingControlGuideForHuman_0753	1	0.57469	0.57543	0.999176	56	0	0.053011	0.42531	0.42548	0.774648	85	1	0.053011	-0.240566		CCS	10	0.29385	0.57866	0.915987	56	4	-0.034779	0.50722	0.75631	0.982287	67	2	-0.034779	-0.531874
COMMD6	10	0.44624	0.70512	0.998827	57	2	0.020263	0.20913	0.46169	0.955789	41	4	0.020263	-0.350432		DBH	10	0.58467	0.82498	0.999176	57	2	0.11585	0.12307	0.35001	0.735406	28	6	0.11585	-0.233089		NonTargetingControlGuideForHuman_0751	1	0.3184	0.31857	0.871725	57	1	-0.12434	0.6816	0.6831	0.982287	85	0	-0.12434	-0.497027
NonTargetingControlGuideForHuman_0776	1	0.46305	0.46295	0.998827	58	0	-0.020951	0.53695	0.53672	0.976479	76	0	-0.020951	-0.334372		UBE2D4	10	0.59015	0.82839	0.999176	58	4	0.033873	0.22596	0.5185	0.774648	50	5	0.033873	-0.229038		SOD3	10	0.32004	0.60548	0.915987	58	4	-0.0086637	0.57729	0.79473	0.982287	78	3	-0.0086637	-0.494796
NonTargetingControlGuideForHuman_0750	1	0.48821	0.48813	0.998827	59	0	-0.011066	0.51179	0.5117	0.976479	75	0	-0.011066	-0.311393		SLC31A2	10	0.59175	0.82948	0.999176	59	3	0.10198	0.0078339	0.042677	0.503592	3	6	0.10198	-0.227862		NonTargetingControlGuideForHuman_0764	1	0.34827	0.34871	0.871725	59	1	-0.046676	0.65173	0.65445	0.982287	84	0	-0.046676	-0.458084
NonTargetingControlGuideForHuman_0785	1	0.49764	0.49752	0.998827	60	0	-0.0075682	0.50236	0.50252	0.976479	74	0	-0.0075682	-0.303085		NonTargetingControlGuideForHuman_0741	1	0.5967	0.598	0.999176	60	0	0.082145	0.4033	0.40336	0.767687	84	1	0.082145	-0.224244		COMMD6	10	0.35707	0.63808	0.941173	60	4	-0.011672	0.5416	0.77543	0.982287	70	3	-0.011672	-0.447247
STEAP4	10	0.51414	0.74767	0.998827	61	3	0.046625	0.074956	0.23267	0.772747	25	4	0.046625	-0.288919		NonTargetingControlGuideForHuman_0778	1	0.59827	0.59977	0.999176	61	0	0.10092	0.40173	0.40193	0.767687	83	1	0.10092	-0.223103		NonTargetingControlGuideForHuman_0752	1	0.37186	0.3721	0.871725	61	1	-0.05375	0.62814	0.63037	0.982287	83	0	-0.05375	-0.429621
NonTargetingControlGuideForHuman_0730	1	0.51808	0.51776	0.998827	62	0	-0.00041791	0.48192	0.48174	0.976479	73	0	-0.00041791	-0.285603		H3C1	10	0.61123	0.84097	0.999176	62	3	0.057938	0.39113	0.69248	0.823141	80	5	0.057938	-0.213795		COX11	10	0.3811	0.6583	0.94504	62	4	0.04372	0.1931	0.43906	0.982287	29	4	0.04372	-0.418961
SCO2	10	0.52398	0.75358	0.998827	63	3	-0.016018	0.054658	0.18232	0.729505	17	4	-0.016018	-0.280685		MT1F	10	0.61233	0.84148	0.999176	63	4	0.032315	0.38315	0.68488	0.823141	77	5	0.032315	-0.213014		NonTargetingControlGuideForHuman_0747	1	0.39544	0.39581	0.871725	63	0	-0.05234	0.60456	0.60633	0.982287	81	0	-0.05234	-0.402919
UBE2D1	10	0.53985	0.76344	0.998827	64	2	0.049409	0.045559	0.15856	0.702504	15	5	0.049409	-0.267727		NonTargetingControlGuideForHuman_0781	1	0.61557	0.61724	0.999176	64	0	0.085393	0.38443	0.38489	0.756959	78	1	0.085393	-0.210723		CP	10	0.39828	0.67253	0.94504	64	2	0.030077	0.42917	0.69134	0.982287	56	3	0.030077	-0.399812
NonTargetingControlGuideForHuman_0763	1	0.55896	0.55973	0.998827	65	0	0.018747	0.44104	0.44099	0.946129	69	0	0.018747	-0.252619		NonTargetingControlGuideForHuman_0771	1	0.61714	0.61889	0.999176	65	0	0.1156	0.38286	0.38328	0.756959	76	1	0.1156	-0.209616		SLC11A2	10	0.40816	0.68072	0.94504	65	4	-0.019345	0.20529	0.45722	0.982287	30	3	-0.019345	-0.38917
NonTargetingControlGuideForHuman_0783	1	0.56525	0.56621	0.998827	66	0	0.020386	0.43475	0.43487	0.946129	68	0	0.020386	-0.247759		NonTargetingControlGuideForHuman_0772	1	0.62343	0.62538	0.999176	66	0	0.12113	0.37657	0.37698	0.756959	75	1	0.12113	-0.205212		NonTargetingControlGuideForHuman_0780	1	0.40959	0.40982	0.871725	66	0	-0.060746	0.59041	0.59143	0.982287	80	0	-0.060746	-0.387651
NonTargetingControlGuideForHuman_0755	1	0.57154	0.57226	0.998827	67	0	0.02646	0.42846	0.42848	0.946129	67	0	0.02646	-0.242953		STEAP3	10	0.62846	0.85077	0.999176	67	3	0.091197	0.1166	0.33776	0.735406	26	6	0.091197	-0.201722		COMMD10	10	0.41284	0.6841	0.94504	67	4	0.011506	0.45306	0.71267	0.982287	58	3	0.011506	-0.384218
NonTargetingControlGuideForHuman_0748	1	0.60928	0.61096	0.998827	68	0	0.029039	0.39072	0.39111	0.904929	64	0	0.029039	-0.215183		NonTargetingControlGuideForHuman_0773	1	0.64544	0.6482	0.999176	68	0	0.13058	0.35456	0.35524	0.735406	73	1	0.13058	-0.190144		NonTargetingControlGuideForHuman_0772	1	0.41588	0.41612	0.871725	68	0	-0.049465	0.58412	0.58513	0.982287	79	0	-0.049465	-0.381032
SLC31A2	10	0.61606	0.80944	0.998827	69	2	0.038527	0.55046	0.77326	0.987796	78	2	0.038527	-0.210377		CCS	10	0.65671	0.86814	0.999176	69	4	0.0052687	0.31374	0.61459	0.805152	64	3	0.0052687	-0.182626		NonTargetingControlGuideForHuman_0734	1	0.42531	0.42548	0.871725	69	0	-0.042505	0.57469	0.57543	0.982287	77	0	-0.042505	-0.371294
HC14	10	0.62015	0.81181	0.998827	70	3	0.022453	0.64885	0.83182	0.987796	86	3	0.022453	-0.207503		NonTargetingControlGuideForHuman_0739	1	0.66431	0.66655	0.999176	70	0	0.17844	0.33569	0.33587	0.735406	69	1	0.17844	-0.177629		NonTargetingControlGuideForHuman_0779	1	0.42846	0.42848	0.871725	70	0	-0.04054	0.57154	0.57226	0.982287	76	0	-0.04054	-0.36809
LOXL4	10	0.62086	0.8122	0.998827	71	2	0.013856	0.45306	0.71158	0.987796	70	3	0.013856	-0.207006		NonTargetingControlGuideForHuman_0757	1	0.66588	0.66812	0.999176	71	0	0.17017	0.33412	0.33429	0.735406	68	1	0.17017	-0.176604		NonTargetingControlGuideForHuman_0769	1	0.44261	0.44271	0.881749	71	0	-0.028739	0.55739	0.55801	0.982287	74	0	-0.028739	-0.353979
NonTargetingControlGuideForHuman_0770	1	0.64858	0.65154	0.998827	72	0	0.053913	0.35142	0.35213	0.850713	59	0	0.053913	-0.188036		NonTargetingControlGuideForHuman_0729	1	0.6706	0.67281	0.999176	72	0	0.15489	0.3294	0.3295	0.735406	67	1	0.15489	-0.173536		NonTargetingControlGuideForHuman_0743	1	0.45362	0.45346	0.881749	72	0	-0.020452	0.54638	0.54684	0.982287	72	0	-0.020452	-0.343308
NonTargetingControlGuideForHuman_0733	1	0.6533	0.65601	0.998827	73	0	0.063463	0.3467	0.34722	0.850713	58	0	0.063463	-0.184887		NonTargetingControlGuideForHuman_0784	1	0.67374	0.67577	0.999176	73	0	0.1572	0.32626	0.32643	0.735406	66	1	0.1572	-0.171508		NonTargetingControlGuideForHuman_0746	1	0.48349	0.48345	0.896996	73	0	-0.0091829	0.51651	0.51623	0.982287	68	0	-0.0091829	-0.315613
NonTargetingControlGuideForHuman_0784	1	0.66431	0.66655	0.998827	74	0	0.065751	0.33569	0.33587	0.850713	57	1	0.065751	-0.177629		COMMD5	10	0.68005	0.88174	0.999176	74	1	0.15514	0.041339	0.15967	0.735406	16	6	0.15514	-0.167459		NonTargetingControlGuideForHuman_0749	1	0.49764	0.49752	0.896996	74	0	-0.0077638	0.50236	0.50252	0.982287	66	0	-0.0077638	-0.303085
NonTargetingControlGuideForHuman_0782	1	0.66745	0.66972	0.998827	75	0	0.072596	0.33255	0.33262	0.850713	56	1	0.072596	-0.175581		NonTargetingControlGuideForHuman_0766	1	0.68475	0.68623	0.999176	75	0	0.17933	0.31525	0.31532	0.735406	65	1	0.17933	-0.164468		NonTargetingControlGuideForHuman_0776	1	0.51179	0.5117	0.896996	75	0	-0.0020798	0.48821	0.48813	0.982287	65	0	-0.0020798	-0.290908
COMMD1	10	0.67544	0.84687	0.998827	76	3	-0.012703	0.8874	0.94389	0.987796	109	2	-0.012703	-0.170413		NonTargetingControlGuideForHuman_0736	1	0.70676	0.70752	0.999176	76	0	0.07916	0.29324	0.29368	0.735406	61	1	0.07916	-0.150728		COMMD7	10	0.51585	0.76708	0.978744	76	3	0.08534	0.08929	0.26659	0.982287	16	6	0.08534	-0.287477
SOD1	10	0.69158	0.85716	0.998827	77	3	0.14127	0.0058286	0.03047	0.492756	5	6	0.14127	-0.160158		NonTargetingControlGuideForHuman_0783	1	0.70991	0.71068	0.999176	77	0	0.16587	0.29009	0.2905	0.735406	59	1	0.16587	-0.148797		NonTargetingControlGuideForHuman_0767	1	0.5228	0.52271	0.896996	77	0	0.0024186	0.4772	0.47725	0.982287	64	0	0.0024186	-0.281664
NonTargetingControlGuideForHuman_0746	1	0.69261	0.69379	0.998827	78	0	0.066028	0.30739	0.30766	0.825075	52	1	0.066028	-0.159511		NonTargetingControlGuideForHuman_0764	1	0.71777	0.71903	0.999176	78	0	0.11573	0.28223	0.28247	0.735406	58	1	0.11573	-0.144015		NonTargetingControlGuideForHuman_0778	1	0.52752	0.5274	0.896996	78	0	0.0063767	0.47248	0.47223	0.982287	63	0	0.0063767	-0.277761
NonTargetingControlGuideForHuman_0738	1	0.69418	0.69498	0.998827	79	0	0.07874	0.30582	0.30603	0.825075	51	1	0.07874	-0.158528		NonTargetingControlGuideForHuman_0769	1	0.72563	0.72719	0.999176	79	0	0.17651	0.27437	0.27511	0.735406	57	1	0.17651	-0.139285		NonTargetingControlGuideForHuman_0745	1	0.52909	0.52887	0.896996	79	0	0.0041381	0.47091	0.47065	0.982287	62	0	0.0041381	-0.27647
CCS	10	0.69531	0.85951	0.998827	80	3	0.013099	0.20515	0.45566	0.955789	40	5	0.013099	-0.157822		NonTargetingControlGuideForHuman_0758	1	0.7272	0.72888	0.999176	80	0	0.19028	0.2728	0.27348	0.735406	56	1	0.19028	-0.138346		NonTargetingControlGuideForHuman_0732	1	0.53223	0.53212	0.896996	80	0	0.0089798	0.46777	0.46743	0.982287	60	0	0.0089798	-0.273901
NonTargetingControlGuideForHuman_0740	1	0.69575	0.69677	0.998827	81	0	0.086025	0.30425	0.30469	0.825075	50	1	0.086025	-0.157547		NonTargetingControlGuideForHuman_0733	1	0.73349	0.73474	0.999176	81	0	0.22386	0.26651	0.26727	0.735406	55	1	0.22386	-0.134606		MT1B	10	0.53985	0.78608	0.978744	81	2	0.047271	0.010261	0.049824	0.839896	6	5	0.047271	-0.267727
COX11	10	0.71231	0.8693	0.998827	82	2	0.054158	0.066695	0.21289	0.772747	23	5	0.054158	-0.147331		COMMD10	10	0.73464	0.90196	0.999176	82	3	0.17456	0.040987	0.15866	0.735406	15	6	0.17456	-0.133925		UBE2D2	10	0.55572	0.79712	0.978744	82	2	0.068763	0.098032	0.28564	0.982287	17	5	0.068763	-0.255144
COMMD10	10	0.73692	0.87773	0.998827	83	2	0.026066	0.35333	0.61781	0.976479	60	4	0.026066	-0.13258		NonTargetingControlGuideForHuman_0782	1	0.75865	0.76026	0.999176	83	0	0.25661	0.24135	0.24129	0.735406	53	1	0.25661	-0.119959		UBE2D4	10	0.57019	0.804	0.978744	83	3	0.058968	0.022078	0.093565	0.982287	8	5	0.058968	-0.24398
NonTargetingControlGuideForHuman_0766	1	0.73821	0.73973	0.998827	84	0	0.10464	0.26179	0.26195	0.772747	48	1	0.10464	-0.13182		AOC3	10	0.76471	0.9139	0.999176	84	3	0.037154	0.34382	0.64663	0.805152	71	5	0.037154	-0.116503		COA6	10	0.57128	0.80456	0.978744	84	3	0.02028	0.4179	0.68148	0.982287	54	2	0.02028	-0.243151
NonTargetingControlGuideForHuman_0734	1	0.73978	0.74131	0.998827	85	0	0.10215	0.26022	0.26042	0.772747	47	1	0.10215	-0.130897		NonTargetingControlGuideForHuman_0767	1	0.76808	0.76988	0.999176	85	0	0.19473	0.23192	0.23168	0.735406	51	1	0.19473	-0.114594		NonTargetingControlGuideForHuman_0744	1	0.57154	0.57226	0.915987	85	0	0.02591	0.42846	0.42848	0.982287	55	0	0.02591	-0.242953
NonTargetingControlGuideForHuman_0753	1	0.74607	0.74751	0.998827	86	0	0.081778	0.25393	0.25392	0.772747	45	1	0.081778	-0.12722		NonTargetingControlGuideForHuman_0763	1	0.77594	0.77785	0.999176	86	0	0.25142	0.22406	0.22359	0.735406	49	1	0.25142	-0.110172		NonTargetingControlGuideForHuman_0755	1	0.58569	0.58679	0.915987	86	0	0.039648	0.41431	0.41454	0.982287	53	0	0.039648	-0.232332
NonTargetingControlGuideForHuman_0764	1	0.75393	0.75552	0.998827	87	0	0.066774	0.24607	0.246	0.772747	44	1	0.066774	-0.122669		NonTargetingControlGuideForHuman_0744	1	0.78695	0.78898	0.999176	87	0	0.21831	0.21305	0.21259	0.735406	46	1	0.21831	-0.104053		NonTargetingControlGuideForHuman_0750	1	0.59041	0.59143	0.915987	87	0	0.037597	0.40959	0.40982	0.982287	52	0	0.037597	-0.228846
NonTargetingControlGuideForHuman_0736	1	0.76494	0.7665	0.998827	88	0	0.053277	0.23506	0.23486	0.772747	42	1	0.053277	-0.116373		NonTargetingControlGuideForHuman_0756	1	0.79638	0.79825	0.999176	88	0	0.20527	0.20362	0.20331	0.735406	44	1	0.20527	-0.0988797		SOD1	10	0.59175	0.81472	0.980992	88	2	0.28552	6.2819e-06	4.4918e-05	0.00265	1	6	0.28552	-0.227862
UBE2D3	10	0.7961	0.9008	0.998827	89	1	0.033518	0.0018271	0.010925	0.4298	1	4	0.033518	-0.0990324		NonTargetingControlGuideForHuman_0762	1	0.80582	0.80774	0.999176	89	0	0.24296	0.19418	0.19368	0.735406	42	1	0.24296	-0.093762		NonTargetingControlGuideForHuman_0783	1	0.60299	0.60466	0.915987	89	0	0.039491	0.39701	0.39741	0.982287	49	0	0.039491	-0.21969
COA6	10	0.82099	0.91117	0.998827	90	2	-0.0068356	0.54517	0.77051	0.987796	77	3	-0.0068356	-0.0856621		NonTargetingControlGuideForHuman_0760	1	0.81525	0.81645	0.999176	90	0	0.25492	0.18475	0.18404	0.735406	41	1	0.25492	-0.0887092		NonTargetingControlGuideForHuman_0758	1	0.63443	0.63687	0.941173	90	0	0.053338	0.36557	0.36576	0.982287	48	0	0.053338	-0.197616
NonTargetingControlGuideForHuman_0732	1	0.82783	0.82873	0.998827	91	0	0.17768	0.17217	0.17207	0.72516	39	1	0.17768	-0.0820588		NonTargetingControlGuideForHuman_0745	1	0.81682	0.81805	0.999176	91	0	0.17587	0.18318	0.18259	0.735406	40	1	0.17587	-0.0878736		NonTargetingControlGuideForHuman_0756	1	0.67689	0.67857	0.94504	91	0	0.066051	0.32311	0.3233	0.982287	47	1	0.066051	-0.169482
NonTargetingControlGuideForHuman_0774	1	0.83884	0.83978	0.998827	92	0	0.16292	0.16116	0.16074	0.702504	37	1	0.16292	-0.0763209		NonTargetingControlGuideForHuman_0731	1	0.81997	0.82103	0.999176	92	0	0.27657	0.18003	0.17946	0.735406	39	1	0.27657	-0.086202		NonTargetingControlGuideForHuman_0768	1	0.68947	0.6907	0.94504	92	0	0.090158	0.31053	0.3107	0.982287	46	1	0.090158	-0.161485
NonTargetingControlGuideForHuman_0767	1	0.84827	0.8492	0.998827	93	0	0.13841	0.15173	0.15158	0.702504	35	1	0.13841	-0.0714659		PDE3B	10	0.82262	0.93736	0.999176	93	3	0.046992	0.21466	0.50076	0.774648	47	6	0.046992	-0.0848007		NonTargetingControlGuideForHuman_0740	1	0.69575	0.69677	0.94504	93	0	0.10544	0.30425	0.30469	0.982287	44	1	0.10544	-0.157547
SLC31A1	10	0.85449	0.92652	0.998827	94	1	0.060717	0.002097	0.012482	0.4298	2	5	0.060717	-0.068293		NonTargetingControlGuideForHuman_0779	1	0.82626	0.82717	0.999176	94	0	0.29835	0.17374	0.17373	0.735406	38	1	0.29835	-0.0828833		NonTargetingControlGuideForHuman_0766	1	0.72248	0.72385	0.970614	94	0	0.12862	0.27752	0.27822	0.982287	41	1	0.12862	-0.141174
NonTargetingControlGuideForHuman_0768	1	0.8577	0.85872	0.998827	95	0	0.18031	0.1423	0.14297	0.702504	34	1	0.18031	-0.0666646		NonTargetingControlGuideForHuman_0774	1	0.82783	0.82873	0.999176	95	0	0.28921	0.17217	0.17207	0.735406	37	1	0.28921	-0.0820588		ATOX1	10	0.72836	0.88337	0.981789	95	2	0.05237	0.1288	0.33862	0.982287	22	5	0.05237	-0.137654
LOX	10	0.85954	0.92893	0.998827	96	2	0.037599	0.055757	0.18547	0.729505	18	5	0.037599	-0.0657339		LOXL2	10	0.82928	0.94019	0.999176	96	2	0.11183	0.056851	0.20462	0.735406	18	7	0.11183	-0.0812988		STEAP4	10	0.74161	0.8905	0.981789	96	2	0.069454	0.069546	0.22022	0.982287	12	6	0.069454	-0.129824
NonTargetingControlGuideForHuman_0728	1	0.87028	0.87111	0.998827	97	0	0.17289	0.12972	0.13037	0.699245	32	1	0.17289	-0.060341		NonTargetingControlGuideForHuman_0734	1	0.83255	0.83343	0.999176	97	0	0.3238	0.16745	0.16732	0.735406	35	1	0.3238	-0.0795897		NonTargetingControlGuideForHuman_0775	1	0.76022	0.76204	0.978744	97	0	0.11883	0.23978	0.23964	0.982287	37	1	0.11883	-0.119061
NonTargetingControlGuideForHuman_0756	1	0.87972	0.88053	0.998827	98	0	0.15658	0.12028	0.12077	0.678585	31	1	0.15658	-0.0556555		NonTargetingControlGuideForHuman_0751	1	0.84355	0.84441	0.999176	98	0	0.41145	0.15645	0.15587	0.735406	33	1	0.41145	-0.0738892		NonTargetingControlGuideForHuman_0729	1	0.76808	0.76988	0.978744	98	0	0.14525	0.23192	0.23168	0.982287	36	1	0.14525	-0.114594
NonTargetingControlGuideForHuman_0758	1	0.88286	0.88359	0.998827	99	0	0.19235	0.11714	0.11759	0.678585	30	1	0.19235	-0.0541082		NonTargetingControlGuideForHuman_0768	1	0.84513	0.84582	0.999176	99	0	0.31754	0.15487	0.15445	0.735406	32	1	0.31754	-0.0730765		PDE3B	10	0.77822	0.91085	0.981789	99	2	0.042266	0.24816	0.51737	0.982287	38	5	0.042266	-0.108898
NonTargetingControlGuideForHuman_0761	1	0.88915	0.89012	0.998827	100	0	0.19578	0.11085	0.11164	0.678585	29	1	0.19578	-0.051025		NonTargetingControlGuideForHuman_0780	1	0.84984	0.85072	0.999176	100	0	0.38263	0.15016	0.15014	0.735406	31	1	0.38263	-0.0706628		NonTargetingControlGuideForHuman_0773	1	0.77909	0.78101	0.978744	100	0	0.14699	0.22091	0.22054	0.982287	35	1	0.14699	-0.108412
COX19	10	0.91761	0.954	0.998827	101	1	0.050851	0.018869	0.081796	0.567761	9	7	0.050851	-0.0373419		MT-CO2	10	0.85954	0.95292	0.999176	101	2	0.075347	0.10597	0.31779	0.735406	25	5	0.075347	-0.0657339		NonTargetingControlGuideForHuman_0731	1	0.78381	0.78581	0.978744	101	0	0.14833	0.21619	0.21571	0.982287	33	1	0.14833	-0.105789
MT-CO1	10	0.91926	0.95437	0.998827	102	1	0.06062	0.05877	0.19284	0.734051	20	6	0.06062	-0.0365616		NonTargetingControlGuideForHuman_0749	1	0.875	0.87575	0.999176	102	0	0.36579	0.125	0.12563	0.735406	29	1	0.36579	-0.0579919		COMMD1	10	0.78602	0.91505	0.981789	102	3	-0.011139	0.43859	0.70009	0.982287	57	4	-0.011139	-0.104566
COMMD8	10	0.92403	0.9556	0.998827	103	1	-0.00036796	0.25561	0.51955	0.976479	46	3	-0.00036796	-0.0343139		NonTargetingControlGuideForHuman_0776	1	0.88286	0.88359	0.999176	103	0	0.36786	0.11714	0.11759	0.735406	27	1	0.36786	-0.0541082		MT1M	10	0.82425	0.92694	0.981789	103	1	0.12074	0.0047078	0.026367	0.777827	4	6	0.12074	-0.083941
NonTargetingControlGuideForHuman_0735	1	0.92531	0.92603	0.998827	104	0	0.14509	0.074686	0.075158	0.554292	24	1	0.14509	-0.0337127		HC14	10	0.91249	0.96785	0.999176	104	1	0.10156	0.075428	0.2531	0.735406	22	6	0.10156	-0.0397719		MT4	10	0.83071	0.92894	0.981789	104	2	0.055759	0.068048	0.21684	0.982287	11	6	0.055759	-0.0805506
COMMD3	10	0.93281	0.9583	0.998827	105	1	0.027663	0.47677	0.73004	0.987796	72	3	0.027663	-0.0302068		NonTargetingControlGuideForHuman_0730	1	0.92374	0.92441	0.999176	105	0	0.37503	0.076258	0.076705	0.735406	23	1	0.37503	-0.0344503		NonTargetingControlGuideForHuman_0757	1	0.83412	0.83487	0.981789	105	0	0.21214	0.16588	0.16565	0.982287	27	1	0.21214	-0.0787715
NonTargetingControlGuideForHuman_0773	1	0.93475	0.93507	0.998827	106	0	0.24264	0.065252	0.065695	0.516804	22	1	0.24264	-0.0293045		UBE2D1	10	0.92991	0.97288	0.999176	106	2	0.14793	0.075403	0.25304	0.735406	21	6	0.14793	-0.0315591		SLC31A2	10	0.84301	0.93261	0.981789	106	2	0.11546	0.0078339	0.040002	0.78671	5	7	0.11546	-0.0741673
NonTargetingControlGuideForHuman_0754	1	0.94104	0.94143	0.998827	107	0	0.22746	0.058962	0.059307	0.499874	21	1	0.22746	-0.0263919		COMMD6	10	0.94561	0.97851	0.999176	107	2	0.20311	0.02212	0.10152	0.735406	9	6	0.20311	-0.0242879		NonTargetingControlGuideForHuman_0760	1	0.86871	0.86961	0.981789	107	0	0.21437	0.13129	0.13181	0.982287	23	1	0.21437	-0.0611252
NonTargetingControlGuideForHuman_0751	1	0.94418	0.94446	0.998827	108	0	0.33059	0.055818	0.055953	0.499874	19	1	0.33059	-0.0249452		STEAP2	10	0.95829	0.98299	0.999176	108	2	0.11636	0.074589	0.25088	0.735406	20	7	0.11636	-0.018503		COMMD8	10	0.87083	0.94234	0.981789	108	2	-0.0048003	0.20913	0.4629	0.982287	31	4	-0.0048003	-0.0600666
CP	10	0.94985	0.96424	0.998827	109	1	0.065435	0.08234	0.25034	0.772747	27	6	0.065435	-0.022345		NonTargetingControlGuideForHuman_0743	1	0.95833	0.95885	0.999176	109	0	0.38329	0.041667	0.041759	0.503592	17	1	0.38329	-0.0184849		NonTargetingControlGuideForHuman_0777	1	0.87814	0.87888	0.981789	109	0	0.33336	0.12186	0.12236	0.982287	20	1	0.33336	-0.0564362
NonTargetingControlGuideForHuman_0787	1	0.95047	0.95089	0.998827	110	0	0.23209	0.049528	0.049804	0.499874	16	1	0.23209	-0.0220616		NonTargetingControlGuideForHuman_0752	1	0.96148	0.96207	0.999176	110	0	0.42059	0.038522	0.038575	0.503592	14	1	0.42059	-0.0170597		NonTargetingControlGuideForHuman_0786	1	0.88443	0.88508	0.981789	110	0	0.30739	0.11557	0.1161	0.982287	19	1	0.30739	-0.0533365
NonTargetingControlGuideForHuman_0759	1	0.95833	0.95885	0.998827	111	0	0.21548	0.041667	0.041759	0.492756	14	1	0.21548	-0.0184849		NonTargetingControlGuideForHuman_0750	1	0.97091	0.97134	0.999176	111	0	0.51957	0.029088	0.029222	0.492596	12	1	0.51957	-0.012821		MT1F	10	0.9033	0.95501	0.981789	111	1	-0.023597	0.54517	0.77739	0.982287	71	2	-0.023597	-0.044168
NonTargetingControlGuideForHuman_0772	1	0.96462	0.96515	0.998827	112	0	0.29807	0.035377	0.035301	0.492756	12	1	0.29807	-0.0156437		NonTargetingControlGuideForHuman_0748	1	0.97406	0.97426	0.999176	112	0	0.41502	0.025943	0.026008	0.492596	11	1	0.41502	-0.0114143		NonTargetingControlGuideForHuman_0739	1	0.91116	0.91182	0.981789	112	0	0.33874	0.088836	0.088983	0.982287	15	1	0.33874	-0.0404054
NonTargetingControlGuideForHuman_0778	1	0.96619	0.96668	0.998827	113	0	0.32282	0.033805	0.033714	0.492756	11	1	0.32282	-0.0149375		NonTargetingControlGuideForHuman_0755	1	0.97877	0.97878	0.999176	113	0	0.60296	0.021226	0.021286	0.492596	8	1	0.60296	-0.00931935		MT1E	10	0.91389	0.95971	0.981789	113	2	0.052167	0.21798	0.47507	0.982287	34	5	0.052167	-0.0391061
DBH	10	0.97681	0.97718	0.998827	114	1	-0.0057233	0.023336	0.097418	0.638627	10	4	-0.0057233	-0.0101899		NonTargetingControlGuideForHuman_0775	1	0.98192	0.9819	0.999176	114	0	0.4756	0.018082	0.018212	0.492596	6	1	0.4756	-0.00792389		NonTargetingControlGuideForHuman_0785	1	0.92374	0.92441	0.981789	114	0	0.26184	0.076258	0.076705	0.982287	13	1	0.26184	-0.0344503
COMMD2	10	0.98073	0.98022	0.998827	115	1	0.12275	0.0027074	0.015936	0.4298	3	7	0.12275	-0.00845054		UBE2D2	10	0.98404	0.99001	0.999176	115	1	0.21999	0.037438	0.14773	0.735406	13	7	0.21999	-0.00698725		MT2A	7	0.95934	0.95979	0.981789	115	1	0.35361	6.7077e-06	3.4936e-05	0.00265	2	6	0.35361	-0.0180274
NonTargetingControlGuideForHuman_0737	1	0.98192	0.9819	0.998827	116	0	0.30191	0.018082	0.018212	0.4298	8	1	0.30191	-0.00792389		NonTargetingControlGuideForHuman_0786	1	0.98978	0.98988	0.999176	116	0	0.74102	0.01022	0.009887	0.492596	4	1	0.74102	-0.00446133		NonTargetingControlGuideForHuman_0781	1	0.96462	0.96515	0.981789	116	0	0.35536	0.035377	0.035301	0.78671	10	1	0.35536	-0.0156437
NonTargetingControlGuideForHuman_0771	1	0.9945	0.99461	0.999336	117	0	0.48907	0.0055031	0.0051656	0.4298	4	1	0.48907	-0.00239521		NonTargetingControlGuideForHuman_0777	1	0.99607	0.99612	0.999176	117	0	0.91289	0.0039308	0.0036983	0.436396	2	1	0.91289	-0.00171014		MT1G	10	0.99648	0.99646	0.99752	117	0	0.11183	0.0029543	0.017343	0.682175	3	7	0.11183	-0.00153141
STEAP3	10	0.99939	0.99934	0.999336	118	0	0.057068	0.096295	0.27707	0.797423	28	5	0.057068	-0.000265		SLC31A1	10	0.99926	0.99918	0.999176	118	0	0.21229	0.011231	0.05791	0.621212	5	8	0.21229	-0.000321497		SCO2	10	0.99776	0.99752	0.99752	118	0	0.1021	0.016403	0.072982	0.982287	7	6	0.1021	-0.000973911

## Sheet: Table 4
Table 4. Lipidomic data
					Treatment	shCONT	shCONT	shCONT	shATP7A	shATP7A	shATP7A
					Subtreatment	shCONT	shCONT	shCONT	shATP7A	shATP7A	shATP7A
					all MUFA / all SFA species	16.7369	15.2226	15.5025	9.95261	9.54832	10.4891
					all PUFA / all SFA species	9.38505	10.947	10.9308	11.9192	10.8207	11.963
identifier	Annotation	Species	InChI Key	m/z	RT	Peak Height	Peak Height	Peak Height	Peak Height	Peak Height	Peak Height
0.32_295.23	13-HODE	[M-H]-	HNICUWMFWZBIFP-KDFHGORWSA-N	295.228	0.319	11192	12876	12429	23424	22393	25542
0.69_309.21	13-HpOTrE	[M-H]-	UYQGVDXDXBAABN-TUAAJWHTSA-N	309.205	0.685	10153	13291	11391	24557	24440	24501
0.30_317.21	15-OxoETE	[M-H]-	YGJTUEISKATQSM-UHFFFAOYSA-N	317.212	0.302	2187	2946	3092	5570	4622	5909
0.30_243.20	3-hydroxymyristic acid	[M-H]-	ATRNZOYKSNPPBF-UHFFFAOYSA-N	243.197	0.302	45171	54048	54270	197501	185519	177433
0.31_319.23	5-HETE	[M-H]-	KGIJOOYOSFUGPC-UHFFFAOYSA-N	319.228	0.308	10775	13628	14298	28558	26849	27483
0.30_335.22	8,15-DiHETE	[M-H]-	NNPWRKSGORGTIM-HCCKYKKOSA-N	335.222	0.298	2049	2064	4148	3675	5067	3393
2.12_862.62	C16 Lactosyl Ceramide (d18:1/16:0)	[M+H]+	HLIJNIKSBCIDGO-UHFFFAOYSA-N	862.625	2.116	52003	52710	53683	105354	110996	103534
0.48_372.31	CAR 14:0	[M+H]+	PSHXNVGSVNEJBD-UHFFFAOYSA-N	372.311	0.484	8181	5840	6558	16799	18013	16391
0.75_400.34	CAR 16:0	[M+H]+	XOMRRQXKHMYMOC-OAQYLSRUSA-N	400.343	0.749	41462	39939	47061	199460	234806	199162
1.11_428.37	CAR 18:0	[M+H]+	FNPHNLNTJNMAEE-UHFFFAOYSA-N	428.374	1.107	22470	24545	24478	140274	152638	135276
2.83_586.54	DG 16:0_16:0	[M+NH4]+	JEJLGIQLPYYGEE-UHFFFAOYSA-N	586.542	2.826	4767	4778	4115	6018	5517	5652
3.06_614.57	DG 16:0_18:0	[M+NH4]+	ONCLVQFEAFTXMN-UHFFFAOYSA-N	614.57	3.058	8331	9693	9548	16374	16367	15990
3.28_642.60	DG 18:0_18:0	[M+NH4]+	UHUSDOQQWJGJQS-UHFFFAOYSA-N	642.603	3.276	35022	35715	39647	42639	42055	40638
3.05_619.53	DG 34:0	[M+Na]+		619.527	3.047	4499	4868	4399	5210	5617	5129
3.27_663.53_3.27_647.56	DG 36:0	[M+K]+_[M+Na]+		663.5276_647.5578	3.2705	24570	26687	27802	22920	21713	21670
0.30_171.14	FA 10:0 (capric acid)	[M-H]-	GHVNFZFCNZKVNT-UHFFFAOYSA-N	171.139	0.305	15600	16377	15921	36380	34705	37494
0.68_227.20	FA 14:0 (myristic acid)	[M-H]-	TUNFSRHWOTWDNC-UHFFFAOYSA-N	227.202	0.684	221573	279998	280532	748561	701564	666574
0.25_143.11	FA 8:0 (caprylic acid)	[M-H]-	WWZKQHOCKIZLMA-UHFFFAOYSA-N	143.108	0.248	4985	5772	6827	11930	11428	10461
0.81_426.36	CAR 18:1	[M+H]+	HITOYGLMAFIRNI-YSESTWPTSA-N	426.358	0.812	27529	24205	27974	76210	89408	78262
1.15_454.39	CAR 20:1	[M+H]+	PVOQPLSKYNZHOT-SEYXRHQNSA-N	454.389	1.153	11530	10398	11399	37230	41952	36973
0.50_225.19	FA 14:1 (physeteric acid)	[M-H]-	AFGUVBVUFZMJMX-KTKRTIGZSA-N	225.186	0.503	68360	73182	76967	159580	158637	155786
0.78_253.22	FA 16:1 (palmitoleic acid)	[M-H]-	SECPZKHBENQXJG-FPLPWBNLSA-N	253.218	0.784	454996	589447	654406	1862865	1624447	1600278
0.98_267.23	FA 17:1	[M-H]-	QSBYPNXLFMSGKH-UHFFFAOYSA-N	267.233	0.977	34319	43491	46090	93836	91106	91134
1.15_281.25	FA 18:1 (oleic acid)	[M-H]-	ZQPPMHVWECSIRJ-KTKRTIGZSA-N	281.254	1.147	5083772	5128355	5300216	6934394	6891427	7120352
1.31_295.26	FA 19:1	[M-H]-	YOKHLRHWEXTWJR-ZHACJKMWSA-N	295.264	1.315	10206	12612	12944	36305	36400	33056
1.42_309.28	FA 20:1	[M-H]-	BITHHVVYSMSWAG-UHFFFAOYSA-N	309.281	1.418	597753	733738	787032	2368378	2163523	2206586
1.65_337.31	FA 22:1 (erucic acid)	[M-H]-	DPUOLQHDNGRHBS-KTKRTIGZSA-N	337.312	1.645	68099	77959	91284	329146	309198	300105
1.89_365.34	FA 24:1 (nervonic acid)	[M-H]-	GWHCXVQVJPWHRF-KTKRTIGZSA-N	365.343	1.89	169784	194757	202721	479455	447766	457646
2.15_393.37	FA 26:1	[M-H]-	ALQCJXNGZHBRNR-UHFFFAOYSA-N	393.373	2.154	25480	26151	26912	29172	28284	28799
0.65_424.34	CAR 18:2 Isomer B	[M+H]+	MJLXQSQYKZWZCB-DQFWFXSYSA-N	424.343	0.65	3213	2598	2926	4835	5680	4922
2.76_636.56	DG 36:3	[M+NH4]+	BLZVZPYMHLXLHG-JOBMVARSSA-N	636.558	2.763	4986	6007	5999	6192	6552	5991
2.58_634.54	DG 36:4 Isomer B	[M+NH4]+	MQGBAQLIFKSMEM-ZHARMHCNSA-N	634.537	2.577	2865	2596	2974	2265	2984	2145
2.99_664.59	DG 38:3	[M+NH4]+	ADXAWIIUCSQOAS-SMJOZILHSA-N	664.587	2.991	6440	5395	5514	25917	25524	24823
2.59_660.56	DG 38:5	[M+NH4]+	GRGDLDNREYVILP-CNWVQWJYSA-N	660.556	2.589	4834	4267	4021	4313	4935	4360
0.89_279.23	FA 18:2 (linoleic acid)	[M-H]-	JBYXPOFIGCOSSB-XBLVEGMJSA-N	279.233	0.888	195139	241433	257489	567450	507088	518029
0.69_277.22	FA 18:3 (linolenic acid)	[M-H]-	DTOSIQBPPRVQHS-PDBXOOCHSA-N	277.217	0.69	16234	20014	19768	47685	42032	39936
1.25_307.27	FA 20:2 (eicosadienoic acid)	[M-H]-	XSXIVVZCUAHUJO-HZJYTTRNSA-N	307.265	1.248	326208	424256	458546	1934938	1664218	1715970
1.06_305.25	FA 20:3 (eicosatrienoic acid)	[M-H]-	AHANXAKGNAKFSK-PDBXOOCHSA-N	305.251	1.065	1395586	1898289	1857201	4863764	4501487	4685925
0.81_303.23	FA 20:4 (arachidonic acid)	[M-H]-	YZXBAPSDXZZRGB-DOFZRALJSA-N	303.234	0.807	139188	181546	191023	958561	855269	854341
0.62_301.22	FA 20:5 (eicosapentaenoic acid)	[M-H]-	JAZBEHYOTPTENJ-JLNKQSITSA-N	301.217	0.616	6129	6837	7951	35702	31199	31807
1.47_335.30	FA 22:2 (docosadienoic acid)	[M-H]-	HVGRZDASOHMCSK-AVQMFFATSA-N	335.296	1.467	109998	131726	145394	388023	370454	365618
1.34_333.28	FA 22:3	[M-H]-	RILVNGKQIULBOQ-UHFFFAOYSA-N	333.283	1.338	1189375	1692304	1792737	5349044	4837150	4945703
1.13_331.26	FA 22:4	[M-H]-	TWSWSIQAPQLDBP-DOFZRALJSA-N	331.265	1.132	258824	335538	331539	632238	579087	577043
0.71_327.23	FA 22:6 (docosahexaenoic acid)	[M-H]-	MBMBGCFOFBJSGT-KUBAVDMBSA-N	327.233	0.715	14852	19453	20385	37125	31825	33892
2.50_540.54	Cer 18:0;2O/16:0	[M+H]+	GCGTXOVNNFGTPQ-UHFFFAOYSA-N	540.536	2.5	11617	11537	13024	13300	13347	12054
3.43_652.66	Cer 18:0;2O/24:0	[M+H]+	BPLYVSYSBPLDOA-UHFFFAOYSA-N	652.663	3.427	9164	8409	8314	22418	25109	22068
3.13_648.62	Cer 18:0;2O/24:1	[M-H]-	WLDYKNUYRLBSJM-UHFFFAOYSA-N	648.622	3.135	37936	44507	48987	107890	103258	108650
3.04_594.58	Cer 18:0;2O_20:0	[M-H]-	ZWAUSWHRQBSECP-UHFFFAOYSA-N	594.582	3.038	1697	1946	1947	4648	5010	4710
3.27_684.65	Cer 18:0;3O/24:0;(2OH)	[M+H]+	ZFUXWVVVWGWGPQ-UHFFFAOYSA-N	684.648	3.271	7643	8254	7754	5918	7925	6639
2.82_608.56	Cer 18:1;2O/20:0;(2OH)	[M-H]-	CFYLSUZUMMPFNC-PLHXSOCRSA-N	608.561	2.818	11279	12316	13837	22813	23852	23357
3.12_650.61	Cer 18:1;2O/23:0;(2OH)	[M-H]-	SDFGVADIYWFGIV-UHFFFAOYSA-N	650.609	3.117	39632	42729	43147	74609	70894	72988
2.95_646.61	Cer 18:1;2O/24:2	[M+H]+	VMOXUICDIMVPPG-UHFFFAOYSA-N	646.614	2.954	53883	62838	64650	123185	118531	118501
3.06_636.59	Cer 18:1;2O_22:0;(2OH)	[M-H]-	FCCZDEAAQZWMGI-RHJYVNCBSA-N	636.593	3.056	3339	4007	2467	9301	8170	9117
2.97_620.60	Cer 18:2;2O/22:0	[M+H]+	AWTNSRHUZXWBCO-UHFFFAOYSA-N	620.595	2.971	8153	8774	8861	22397	22547	21825
2.99_690.60_2.99_644.60	Cer 18:2;2O/24:1	[M+FA-H]-_[M-H]-	RYZWCKUTHDRXFD-UHFFFAOYSA-N	690.6045_644.5996	2.988	298667	331432	349228	526932	535643	554500
3.16_904.87	Cer 29:0;2O/13:0;O(FA 16:0)	[M-H]-	AMHVUUJJRWXJLI-UHFFFAOYSA-N	904.867	3.163	2132	2740	3033	5026	5127	4986
2.00_566.48	Cer 32:2;O2|Cer 19:1;O2/13:1	[M+CH3COO]-	VKKNYACJCSEXKN-UHFFFAOYSA-N	566.478	1.998	11989	12190	13048	20187	18988	20497
2.52_598.50	Cer 33:1;O3|Cer 18:1;O2/15:0;O	[M+CH3COO]-	SDEPNRQIXCUONL-UHFFFAOYSA-N	598.498	2.515	186792	179312	192399	202009	209339	208613
2.42_536.51	Cer 34:1;O2|Cer 18:1;O2/16:0	[M-H]-	YDNKGFDKKRUKPY-UHFFFAOYSA-N	536.505	2.42	136590	123727	133012	169798	163752	176943
2.26_534.49	Cer 34:2;O2|Cer 18:2;O2/16:0	[M-H]-	GMWIWVUTMCBDSP-UHFFFAOYSA-N	534.489	2.259	20873	19507	21991	25142	25542	26174
2.78_626.57	Cer 36:0;O2|Cer 18:0;O2/18:0	[M+CH3COO]-	KZTJQXAANJHSCE-UHFFFAOYSA-N	626.573	2.783	30601	33935	34211	40447	42730	43255
2.58_624.56	Cer 36:1;O2|Cer 18:1;O2/18:0	[M+CH3COO]-	VODZWWMEJITOND-UHFFFAOYSA-N	624.555	2.579	13728	14269	15078	19173	18787	19459
2.51_622.54_2.51_562.52	Cer 36:2;O2|Cer 18:2;O2/18:0	[M+CH3COO]-_[M-H]-	WNPWDGNHTKGEDS-UHFFFAOYSA-N	622.5431_562.5207	2.514	150059	151203	155988	203677	201503	200697
2.30_620.52	Cer 36:3;O2|Cer 18:2;O2/18:1	[M+CH3COO]-	QNIZVIQYMRVORM-UHFFFAOYSA-N	620.524	2.302	9059	9199	8499	14907	17379	15076
2.76_650.57	Cer 38:2;O2|Cer 18:2;O2/20:0	[M+CH3COO]-	NBSDZPNNDCXPFZ-UHFFFAOYSA-N	650.572	2.759	19417	19563	19505	25261	24724	25740
2.79_678.56	Cer 39:3;O3|Cer 24:3;O2/15:0(3OH)	[M+CH3COO]-	WFUQFWOOXCSSPW-UHFFFAOYSA-N	678.559	2.793	43031	44447	49319	28376	28727	28553
3.00_664.59	Cer 41:2;O4|Cer 24:0;O3/17:2(2OH)	[M-H]-	LHETVBVTEGLCQT-UHFFFAOYSA-N	664.588	3.004	38842	40896	46236	96998	94253	92986
3.37_648.63	Cer 42:1;O2|Cer 18:1;O2/24:0	[M-H]-	ZJVVOYPTFQEGPH-UHFFFAOYSA-N	648.631	3.373	158637	184756	203802	912891	844318	855835
2.95_628.60	Cer 42:3;O2|Cer 18:2;O2/24:1	[M+H-H2O]+	RWMLFFULUMHLPQ-UHFFFAOYSA-N	628.602	2.954	27193	29628	33457	63864	64622	61022
2.79_642.58	Cer 42:4;O2|Cer 27:1;O2/15:3	[M-H]-	HJKAUFCZRXVSPB-UHFFFAOYSA-N	642.583	2.789	8249	6746	8823	4791	5700	6442
3.58_676.66_3.58_736.68	Cer 44:1;O2|Cer 20:1;O2/24:0	[M-H]-_[M+CH3COO]-	CJROVRTUSFQVMR-UHFFFAOYSA-N	676.6616_736.6832	3.581	90616	106596	116684	503350	453351	481052
3.35_734.67_3.35_674.65	Cer 44:2;O2|Cer 18:1;O2/26:1	[M+CH3COO]-_[M-H]-	RBWQERGGVBSKJY-UHFFFAOYSA-N	734.6675_674.646	3.3455	179576	214301	231091	675633	634568	642144
3.17_732.65_3.17_672.63	Cer 44:3;O2|Cer 18:1;O2/26:2	[M+CH3COO]-_[M-H]-	JZQKFRLGUWODQG-UHFFFAOYSA-N	732.6518_672.6296	3.17	78918	91123	99486	267394	238330	250380
3.14_674.65	Cer 44:3;O2|Cer 20:2;O2/24:1	[M+H]+	JGIRSLYDZJQPSQ-UHFFFAOYSA-N	674.646	3.142	12812	13548	15760	31349	29736	29297
2.99_730.64	Cer 44:4;O2|Cer 18:2;O2/26:2	[M+CH3COO]-	ZXCJBROERNDFJZ-UHFFFAOYSA-N	730.635	2.989	33580	38711	42854	56430	55886	58700
2.64_726.60	Cer 46:6;O4|Cer 13:0;O2/15:3;O(FA 18:2)	[M-H]-	GNISLCVFGQIHJZ-UHFFFAOYSA-N	726.603	2.636	33233	36755	37274	66436	67257	70203
2.68_858.62	Cer 52:12;O4|Cer 30:6;O3(FA 22:5)	[M+CH3COO]-	WNKMCXYXCQLUIK-UHFFFAOYSA-N	858.621	2.684	13939	13844	15015	20346	20135	19849
3.36_904.87	Cer 58:1;O4|Cer 19:0;O2/23:0;O(FA 16:0)	[M-H]-	OOXRGLWFWUEUQR-UHFFFAOYSA-N	904.869	3.364	7996	8568	9508	18945	18288	21342
4.03_854.73	Cer 58:11;2O	[M+H]+	GXTRSPPHWHQFMZ-NPNMLZSOSA-N	854.727	4.034	15431	17163	17192	20629	22603	19958
3.35_930.88	Cer 60:2;O4|Cer 42:1;O3(FA 18:0)	[M-H]-	DQYOQROEJPMNGO-UHFFFAOYSA-N	930.883	3.346	4943	5199	6953	13933	13063	14106
2.17_544.45_2.17_568.49_2.17_508.47	Cer d32:1	[M+Cl]-_[M+Hac-H]-_[M-H]-	ZKRPGPZHULJLKJ-UHFFFAOYSA-N	544.4511_568.494_508.4738	2.16733	184035	181780	188706	204325	208072	209237
2.32_582.51	Cer d33:1	[M+Hac-H]-	QBFXCLDNTKBAPQ-STSAHMJASA-N	582.51	2.319	7391	7230	6402	8023	6966	8382
2.41_572.48_2.42_582.51_2.42_596.53	Cer d34:1	[M+Cl]- _[M+FA-H]-_[M+Hac-H]-	YDNKGFDKKRUKPY-TURZORIXSA-N	572.4838_582.5105_596.5269	2.417	1417635	1328635	1475663	2277562	2122687	2309294
2.27_570.47_2.26_594.51	Cer d34:2	[M+Cl]-_[M+Hac-H]-	XXWRZIYYFPIQHE-XPAOSYCESA-N	570.4662_594.5101	2.2615	219989	206806	223144	230095	228489	238025
2.23_536.50	Cer d34:2 Isomer B	[M+H]+	BCZGPUAIZZZGTF-HSCORPAWSA-N	536.503	2.232	11058	11130	10625	12059	13491	12396
2.56_550.52	Cer d35:1	[M-H]-	KGEXFGDEDXQZLQ-QKSCFGQVSA-N	550.518	2.559	997	1013	886	1805	2281	2303
2.69_600.51_2.69_624.56_2.69_564.54	Cer d36:1	[M+Cl]-_[M+Hac-H]-_[M-H]-	MJQIARGPQMNBGT-WWUCIAQXSA-N	600.5137_624.5577_564.537	2.68667	1124174	1160786	1189514	1649159	1629244	1694826
2.93_628.54_2.93_652.59	Cer d38:1	[M+Cl]-_[M+Hac-H]-	XWBWIAOWSABHFI-NUKVNZTCSA-N	628.5446_652.5888	2.931	182122	196214	208460	442793	419597	424228
3.16_666.60	Cer d39:1	[M+Hac-H]-	WYSRACVJQVNCRW-PQPBPFPMSA-N	666.597	3.162	154170	171353	177612	469711	444909	442072
3.24_658.59	Cer d40:0	[M+Cl]-	SXPRAKSDHOEHIG-ZESVVUHVSA-N	658.59	3.239	47504	52645	54960	105145	104224	109029
3.17_656.58_3.16_620.60	Cer d40:1	[M+Cl]-_[M-H]-	KEPQASGDXIEOIL-UHFFFAOYSA-N	656.5764_620.5985	3.1655	419721	429046	448903	871808	863383	868032
3.01_654.56_3.00_678.60_3.01_618.58	Cer d40:2	[M+Cl]-_[M+Hac-H]-_[M-H]-	HILTUFAERVOALR-MQXYEJFFSA-N	654.5591_678.6042_618.5829	3.007	173491	195119	199882	434920	428416	431621
3.16_680.62_3.14_694.63	Cer d41:1 Isomer A	[M+FA-H]-_[M+Hac-H]-	NAJHAHQNQCNWOP-PUYNVXOJSA-N	680.621_694.6337	3.15	343888	385518	427146	1203344	1144217	1154983
3.27_670.60	Cer d41:1 Isomer B	[M+Cl]-	NAJHAHQNQCNWOP-PUYNVXOJSA-N	670.597	3.27	10587	12011	12738	38614	44038	34920
3.04_692.62_3.03_632.60	Cer d41:2	[M+Hac-H]-_[M-H]-	YVMFSKMDQVDKIS-UHFFFAOYSA-N	692.6195_632.5998	3.0335	31294	35453	38029	66595	66572	66695
3.44_686.62_3.39_710.66	Cer d42:0	[M+Cl]-_[M+Hac-H]-	BPLYVSYSBPLDOA-WVILEFPPSA-N	686.6218_710.6585	3.415	230858	254744	270813	1088013	1044360	1060333
3.38_684.61_3.37_708.66	Cer d42:1	[M+Cl]-_[M+Hac-H]-	ZJVVOYPTFQEGPH-AUTSUKAISA-N	684.6099_708.6552	3.376	2675882	2963590	3220088	9150722	8796674	8918357
3.14_692.62_3.14_646.62_3.14_682.59_3.14_706.64	Cer d42:2 Isomer A	[M+FA-H]-_[M-H]-_[M+Cl]- _[M+Hac-H]-	ZCUCZYYSYGKQQV-UHFFFAOYSA-N	692.6219_646.6157_682.5943_706.6396	3.141	4646831	5212531	5514013	11633320	11066911	11524949
3.11_648.63_3.11_630.62_3.11_670.61	Cer d42:2 Isomer B	[M+H]+_[M+H-H2O]+_[M+Na]+	VJSBNBBOSZJDKB-KPEYJIHVSA-N	648.6318_630.6209_670.6133	3.10967	400628	442769	491177	1018901	1022619	979381
2.99_704.62	Cer d42:3	[M+Hac-H]-	KADBCXSPXAVXJL-UHFFFAOYSA-N	704.621	2.987	369952	416052	436990	884195	878167	910800
3.35_736.68	Cer d44:1	[M+Hac-H]-	CJROVRTUSFQVMR-GVOPMEMSSA-N	736.681	3.352	22276	25527	29783	84291	73838	81350
3.33_676.66	Cer d44:2	[M+H]+	IBJXLRPUPQTCQS-SJWJHEOESA-N	676.66	3.326	23979	27080	28693	63216	67607	60869
3.52_704.69	Cer d46:2	[M+H]+	AXJZLCAIYPBXLK-DMFJBLMBSA-N	704.694	3.523	1315	1218	1389	2750	2874	2717
2.36_554.51	Cer-ADS d34:0	[M-H]-	NQXMVCBJWMTLGK-UHFFFAOYSA-N	554.513	2.364	3527	3559	3169	4906	4742	4984
3.11_638.61	Cer-ADS d40:0	[M-H]-	TVKDESSYJODXKJ-UHFFFAOYSA-N	638.61	3.106	42953	47067	50993	152270	150336	152689
3.20_682.63_3.16_622.61	Cer-NDS d40:0	[M+Hac-H]-_[M-H]-	SXPRAKSDHOEHIG-UHFFFAOYSA-N	682.6296_622.606	3.1775	48602	56450	60523	115519	111263	112654
3.04_698.63	Cer-NP t40:0	[M+Hac-H]-	CIMNZQFRNXDRER-UHFFFAOYSA-N	698.631	3.037	3478	4289	4240	12931	11200	13090
3.02_710.63_3.01_724.65	Cer-NP t42:1	[M+FA-H]-_[M+Hac-H]-	WLPNRZCQBKEKIH-UHFFFAOYSA-N	710.6298_724.6468	3.0175	28594	32758	35969	93945	90113	92506
2.02_369.35	Cholesterol	[M+H-H2O]+	HVYWMOMLDIMFJA-DPAQBDIFSA-N	369.351	2.016	49153	54558	49708	44674	47876	46061
3.72_1335.93	CL 63:1|CL 14:0_16:0_16:0_17:1	[M-H]-	DOZAYOLIAAJQOQ-UHFFFAOYSA-N	1335.93	3.718	1466	2136	2508	7855	7366	7601
3.75_1349.95	CL 64:1|CL 32:0_32:1	[M-H]-	YBFPZKCOKSHZEK-UHFFFAOYSA-N	1349.95	3.746	2429	2017	2311	5297	4803	6330
3.62_1347.93	CL 64:2|CL 16:0_16:1_16:0_16:1	[M-H]-	DQYUJSVAZUJURR-UHFFFAOYSA-N	1347.93	3.618	4182	5361	6315	15860	10971	15839
3.48_1345.92	CL 64:3|CL 14:0_16:1_16:1_18:1	[M-H]-	UHPRTPFXOHPOLY-UHFFFAOYSA-N	1345.92	3.48	3696	6309	5105	6833	7193	6978
3.72_1361.95	CL 65:2|CL 16:0_16:1_16:0_17:1	[M-H]-	VEOPWSONNYNVOD-UHFFFAOYSA-N	1361.95	3.724	4465	2413	6043	18738	14634	19416
3.74_1375.97	CL 66:2|CL 14:0_18:1_16:0_18:1	[M-H]-	GMVLBUSQGKWCNV-UHFFFAOYSA-N	1375.97	3.742	10547	12126	14164	33332	26014	36147
3.62_1373.95	CL 66:3|CL 14:0_18:1_16:1_18:1	[M-H]-	HARSLSTUQQWMBE-UHFFFAOYSA-N	1373.95	3.615	30120	35994	40651	79704	64566	86498
3.49_1371.93	CL 66:4|CL 16:1_16:1_16:1_18:1	[M-H]-	RLNUSHBADPLXEA-UHFFFAOYSA-N	1371.93	3.492	10542	11595	12738	16768	13697	17486
3.48_1367.90	CL 66:6|CL 28:0_38:6	[M-H]-	XHKOHLLYKULUMY-UHFFFAOYSA-N	1367.9	3.483	1408	1729	1575	2559	2352	2806
3.71_1387.97	CL 67:3|CL 16:0_17:1_17:1_17:1	[M-H]-	GIQUASDXRDQALA-UHFFFAOYSA-N	1387.97	3.713	1799	2170	1162	6388	4705	5092
3.86_1404.00	CL 68:2|CL 16:0_18:1_16:0_18:1	[M-H]-	YZWJSAMZESCYDC-UHFFFAOYSA-N	1404	3.859	36631	43046	52454	139419	106738	154897
3.74_1401.98	CL 68:3|CL 16:0_18:1_16:1_18:1	[M-H]-	GEJZGBPRNMAZRP-UHFFFAOYSA-N	1401.98	3.741	89046	101401	108906	244708	193747	259501
3.62_1399.97	CL 68:4|CL 16:1_18:1_16:1_18:1	[M-H]-	YLUKLXPQKZSOFF-UHFFFAOYSA-N	1399.97	3.618	125056	155817	173980	292017	234250	310068
3.82_1419.01	CL 68:4|CL 34:1_34:3	[M+NH4]+	FIGYMSWPBXYLBJ-UHFFFAOYSA-N	1419.01	3.817	16492	20401	21613	32011	30913	28726
3.51_1397.95	CL 68:5|CL 16:1_16:1_18:1_18:2	[M-H]-	KNQCZWORUDZLGZ-UHFFFAOYSA-N	1397.95	3.513	10427	11021	12298	16963	12551	15659
3.61_1395.93	CL 68:6|CL 16:1_18:2_16:1_18:2	[M-H]-	BEYPDBGNUSYQIM-UHFFFAOYSA-N	1395.93	3.611	5445	6237	6528	10201	10598	10571
3.72_1413.98	CL 69:4|CL 17:1_17:1_17:1_18:1	[M-H]-	RIUKYDFUAUUMAW-UHFFFAOYSA-N	1413.98	3.716	6906	7756	8389	18249	13874	19166
3.86_1430.01	CL 70:3|CL 16:0_18:1_18:1_18:1	[M-H]-	JUNMAHCDPSQWFI-UHFFFAOYSA-N	1430.01	3.859	57271	66399	75833	210855	156783	238045
3.74_1428.00	CL 70:4|CL 16:1_18:1_18:1_18:1	[M-H]-	NSHXPPPROQLOLP-UHFFFAOYSA-N	1428	3.743	310402	365327	398675	823595	671832	872679
3.94_1447.04	CL 70:4|CL 34:2_36:2	[M+NH4]+	TVGGHXKZEXGDCU-UHFFFAOYSA-N	1447.04	3.942	40925	43144	39756	67151	68708	65428
3.63_1425.98	CL 70:5|CL 16:1_18:1_18:1_18:2	[M-H]-	RQDYMPBDKOFJQR-UHFFFAOYSA-N	1425.98	3.632	74982	88940	99757	176414	145589	191107
3.83_1445.02	CL 70:5|CL 34:2_36:3	[M+NH4]+	ZGZPWCGSIRCCMS-UHFFFAOYSA-N	1445.02	3.829	12974	14492	15833	26245	24515	23256
3.74_1423.96	CL 70:6|CL 34:3_36:3	[M-H]-	BJHNOJXHKQLGJS-UHFFFAOYSA-N	1423.96	3.736	11434	12067	11089	16575	15856	16957
3.62_1421.95	CL 70:7|CL 34:3_36:4	[M-H]-	BHRHQZTYQPKZKX-UHFFFAOYSA-N	1421.95	3.616	23504	25411	26535	36565	33246	37502
3.83_1442.01	CL 71:4|CL 17:1_18:1_18:1_18:1	[M-H]-	CTSYVKBTKHAYBM-UHFFFAOYSA-N	1442.01	3.831	5614	7654	7820	25983	18650	28666
3.86_1456.03	CL 72:4|CL 18:1_18:1_18:1_18:1	[M-H]-	TWHQNHQPSCPQNY-UHFFFAOYSA-N	1456.03	3.863	152534	185096	213211	640221	491497	717464
4.07_1475.07	CL 72:4|CL 36:2_36:2	[M+NH4]+	XKZDBGZBWQVAEF-UHFFFAOYSA-N	1475.07	4.065	21942	24417	26414	43146	44136	43034
3.76_1454.01	CL 72:5|CL 18:1_18:1_18:1_18:2	[M-H]-	HWEUSTZTLDFZJQ-UHFFFAOYSA-N	1454.01	3.758	109610	123016	138300	332357	265582	361318
3.74_1449.98	CL 72:7|CL 16:1_18:1_18:1_20:4	[M-H]-	XRWIBJVWZIJTFZ-UHFFFAOYSA-N	1449.98	3.74	36603	38414	38058	50970	49666	49648
3.64_1447.96	CL 72:8|CL 16:1_20:4_18:1_18:2	[M-H]-	NOSIMTOWCHKUGW-UHFFFAOYSA-N	1447.96	3.64	15079	16520	18250	26309	22570	28278
3.55_1445.94	CL 72:9|CL 16:1_18:1_16:1_22:6	[M-H]-	FPHUWESEAGKSPY-UHFFFAOYSA-N	1445.94	3.552	2961	2335	3120	2400	4450	5913
3.98_1484.05	CL 74:4|CL 36:1_38:3	[M-H]-	SNZMYXHDGATYJM-UHFFFAOYSA-N	1484.05	3.976	1905	1756	2100	8029	5618	8787
3.88_1482.04	CL 74:5|CL 36:1_38:4	[M-H]-	MYJBTNPCYJNXJG-UHFFFAOYSA-N	1482.04	3.877	10770	12888	14187	40311	32372	46728
3.86_1478.01	CL 74:7|CL 18:1_18:1_18:1_20:4	[M-H]-	ARSQSFRYHLFNTG-UHFFFAOYSA-N	1478.01	3.864	30199	31183	33497	52305	50457	53105
3.77_1475.99	CL 74:8|CL 18:1_18:2_18:2_20:3	[M-H]-	QOUCEUBWITVYLZ-UHFFFAOYSA-N	1475.99	3.768	15598	16113	17565	25897	24517	27991
3.66_1473.98	CL 74:9|CL 36:2_38:7	[M-H]-	IEEUWYINWWTNGP-UHFFFAOYSA-N	1473.98	3.664	6497	7315	7338	13945	11474	14737
2.67_1582.17	CL 81:4|CL 41:1_40:3	[M-H]-	HVZXHEIJSZGFCS-UHFFFAOYSA-N	1582.17	2.667	5929	7117	6702	14264	13908	15357
3.62_863.69	CoQ10	[M+H]+	ACTIUHUUMQJHFO-UHFFFAOYSA-N	863.695	3.622	148738	175829	183137	1093480	1043462	1039832
3.07_640.59	DG 18:0_18:1	[M+NH4]+	SAEPUUXWQQNLGN-UHFFFAOYSA-N	640.589	3.071	7910	9413	8395	21452	20830	21743
2.84_612.56	DG 34:1	[M+NH4]+	YEJYLHKQOBOSCP-OZKTZCCCSA-N	612.556	2.838	18429	21842	21886	24501	25136	23518
3.05_645.54	DG 36:1	[M+Na]+	SAEPUUXWQQNLGN-LVVMQYBKSA-N	645.541	3.054	1835	1427	2142	3793	4138	4370
2.85_638.57	DG 36:2	[M+NH4]+	AFSHUZFNMVJNKX-LLWMBOQKSA-N	638.572	2.855	13370	14668	14929	19745	19648	19670
0.30_313.24	FA 18:1+2O	[M-H]-	XEBKSQSGNGRGDW-UHFFFAOYSA-N	313.238	0.301	5585	6069	6045	12458	13496	11246
1.68_363.33	FA 24:2	[M-H]-	SVGHINSTYCDBLY-UHFFFAOYSA-N	363.327	1.683	79175	98361	110561	363482	338046	356423
1.53_361.31	FA 24:3	[M-H]-	GHUOUTZAMXXQQP-UHFFFAOYSA-N	361.312	1.528	80673	92922	102694	221076	218866	215571
1.41_359.30	FA 24:4	[M-H]-	IWSADGAQVYYXMM-UHFFFAOYSA-N	359.296	1.413	268383	323903	346695	650939	600336	596872
1.92_391.36	FA 26:2	[M-H]-	GDTSCBRLHLTEKO-UHFFFAOYSA-N	391.358	1.916	99564	114543	116371	191120	180070	183831
1.74_389.34	FA 26:3	[M-H]-	PPWULRMBSAZFCH-UHFFFAOYSA-N	389.343	1.739	30591	41202	44125	133266	119126	128579
1.59_387.33	FA 26:4	[M-H]-	QTHRQKVBXAEHTC-UHFFFAOYSA-N	387.327	1.595	134933	151547	167349	309272	294282	267339
1.80_415.36	FA 28:4	[M-H]-	XOMOWHWJSZRMGA-UHFFFAOYSA-N	415.358	1.802	20943	27259	31015	63526	58050	60529
1.72_409.31	FA 28:7	[M-H]-	HVSUZLSWJNESIE-UHFFFAOYSA-N	409.312	1.723	216616	254434	280212	1379174	1259258	1287998
1.38_589.52	FAHFA 18:0/20:2	[M-H]-	HPRZTBFQSJGUBH-GNPIQOGOSA-N	589.518	1.383	59254	78067	65946	146360	152819	142767
1.15_585.49	FAHFA 38:4	[M-H]-	UWSSQGYIAHOMJM-OMCRSCLLSA-N	585.487	1.146	66036	94497	94740	224921	202898	211864
1.39_615.53	FAHFA 40:3	[M-H]-	PKGBICXZZCFRJH-WRNKDKRQSA-N	615.534	1.39	10223	12194	12807	26050	27098	23021
2.95_808.67	GalCer 18:1_24:1	[M-H]-	WBOZIXHPUPAOIA-UHFFFAOYSA-N	808.668	2.95	97106	110730	109911	228660	220297	219397
2.04_884.60	Gal-Gal-Cer d18:1/16:0 or Lactosylceramide d18:1/16:0	[M+Na]+	HLIJNIKSBCIDGO-QKLMXXKVSA-N or HLIJNIKSBCIDGO-NLXPYQMASA-N	884.599	2.036	7687	6208	8348	5344	4484	5181
1.84_1153.72	Ganglioside-GM3(d18:1/16:0)	[M+H]+	NURCPIMQAUMKKZ-UHFFFAOYSA-N	1153.72	1.839	1262	1603	1588	14028	13655	12967
2.74_790.60	GlcCer d38:1	[M+Cl]-	DFELABABMXOKTD-IYFIADHGSA-N	790.596	2.743	29265	31546	28422	37133	40064	39743
2.97_818.63_2.97_842.67	GlcCer d40:1	[M+Cl]- _[M+Hac-H]-	YIGARKIIFOHVPF-YAEABVQUSA-N	818.6286_842.6721	2.9695	161339	177924	183321	367035	367499	365970
3.07_832.64	GlcCer d41:1	[M+Cl]-	SJGWLQDELUWRDA-MUYAOIFFSA-N	832.645	3.073	2628	2756	3033	11353	11176	11045
3.19_846.66_3.19_870.70	GlcCer d42:1	[M+Cl]- _[M+Hac-H]-	POQRWMRXUOPCLD-AAAFHMTMSA-N	846.6606_870.705	3.1905	216144	241949	263219	826718	818403	818965
2.95_844.64_2.95_868.69	GlcCer d42:2	[M+Cl]-_[M+Hac-H]-	WBOZIXHPUPAOIA-RBELZSLISA-N	844.6447_868.6885	2.95	607423	661833	652006	930550	897197	937768
2.16_750.53	GlcCerd14:14E/20:02OH	[M+Cl]-	YYILQTLJZBSOCA-IMJQGFQJSA-N	750.53	2.16	43084	42962	42227	34503	39351	38178
1.78_1151.70	GM3 34:1;O2	[M-H]-	CCRZUCCBXKMPQW-UHFFFAOYSA-N	1151.7	1.782	1274	1481	2293	6753	8036	7179
3.27_1011.76	HBMP 52:2|HBMP 18:1/18:0_16:1	[M-H]-	QUXWWBKYDVCDCE-UHFFFAOYSA-N	1011.76	3.273	3559	4419	4879	19026	16023	16649
3.08_974.75	Hex2Cer 42:1;O2|Hex2Cer 18:1;O2/24:0	[M+H]+	KDEYEEYMIPNKIJ-UHFFFAOYSA-N	974.751	3.076	19363	22487	24718	118189	117897	109003
2.06_1024.68	Hex3Cer 18:1;2O/16:0	[M+H]+	MGOOTGNGBOPVIV-UHFFFAOYSA-N	1024.68	2.059	21503	22435	21620	10063	9906	9643
3.15_812.70	HexCer 18:1;2O/24:0	[M+H]+	POQRWMRXUOPCLD-UHFFFAOYSA-N	812.699	3.154	74380	78881	85123	280441	275949	272339
2.23_758.58_2.23_698.56	HexCer 34:1;O2	[M+CH3COO]-_[M-H]-	CPFZDTRBINYEEH-UHFFFAOYSA-N	758.5794_698.5585	2.2275	86699	93615	94547	158537	166903	166065
2.20_682.56	HexCer 34:1;O2|HexCer 18:1;O2/16:0	[M+H-H2O]+	VJLLLMIZEJJZTE-UHFFFAOYSA-N	682.563	2.196	26601	29826	30728	39021	42943	41877
2.49_726.59	HexCer 36:1;O2|HexCer 18:1;O2/18:0	[M-H]-	YMYQEDCYNANIPI-UHFFFAOYSA-N	726.589	2.493	17921	17870	18159	30446	31009	30188
3.17_836.70	HexCer 44:2;O2|HexCer 20:2;O2/24:0	[M-H]-	NSBUPOMMZUDXGU-UHFFFAOYSA-N	836.698	3.17	8300	10415	10609	29507	26897	28177
2.94_784.67	HexCer-NS d40:1	[M+H]+	NYNGEHDIVTUBPQ-LAPDZXRHSA-N	784.668	2.935	39908	45685	48795	118993	121797	118118
2.92_810.68	HexCer-NS d42:2	[M+H]+	PBAGXITYDFFJEO-DBOQMASJSA-N	810.684	2.917	127459	143429	154940	328632	343970	320256
0.61_614.34	Hexosyl LPE 16:0	[M-H]-	UISOORRILGPHLE-UHFFFAOYSA-N	614.337	0.615	5311	6686	7958	8160	6325	8674
2.83_972.74_2.83_994.72	lactosylceramide d18:1/24:1 15Z	[M+H]+_[M+Na]+	MKOKWBRPIBQYJJ-LWQSSKHKSA-N	972.7366_994.7194	2.829	40827	45820	48208	105124	110811	99324
2.03_736.49	LNAPE 16:1/N-20:4	[M-H]-	QLNURYCOAWSXLQ-UHFFFAOYSA-N	736.491	2.033	18441	19177	18875	23186	23075	25021
2.74_772.58	LNAPE 18:1/N-20:0	[M-H]-	FPTSLKCBYZXNAK-UHFFFAOYSA-N	772.581	2.744	24092	28470	27873	68952	67051	67774
2.17_728.52	LNAPE 18:2/N-17:0	[M-H]-	QNRDQOATGHPBHD-UHFFFAOYSA-N	728.523	2.173	5841	4091	4244	4630	3355	4919
2.46_770.57	LNAPE 18:2/N-20:0	[M-H]-	LMJRVTNHOFDJIG-UHFFFAOYSA-N	770.569	2.462	21317	23234	22509	33266	32684	33224
2.21_778.55	LNAPE 20:4_N-19:1	[M-H]-	YGNHTBSNYNKPPR-QXHWDXSJSA-N	778.546	2.205	13321	12602	13428	15543	16788	15434
0.44_468.31	LPC 14:0	[M+H]+	VXUOFDJKYGDUJI-OAQYLSRUSA-N	468.309	0.439	4303	4888	5860	14208	13820	13699
0.69_540.33	LPC 15:0	[M+Hac-H]-	RJZVWDTYEWCUAR-UHFFFAOYSA-N	540.33	0.69	8694	10151	10832	59667	56275	49515
0.69_554.35	LPC 16:0	[M+Hac-H]-	ASWBNKHCZGQVJV-HSZRJFAPSA-N	554.346	0.688	39008	41760	47069	272964	248249	233084
0.49_494.32	LPC 16:1	[M+H]+	LFUDDCMNKWEORN-ZXEGGCGDSA-N	494.325	0.495	15298	11947	13554	41384	42228	39695
0.94_532.34	LPC 17:0	[M+Na]+	SRRQPVVYXBTRQK-UHFFFAOYSA-N	532.34	0.942	15751	14261	16359	29443	27955	33093
1.05_568.36_1.06_582.38	LPC 18:0	[M+FA-H]-_[M+Hac-H]-	IHNKQIMGVNPMTC-RUZDIDTESA-N	568.3621_582.3784	1.056	37667	42359	44922	243124	237170	233920
0.76_566.35_0.76_580.36	LPC 18:1	[M+FA-H]-_[M+Hac-H]-	YAMUFBLWGFFICM-PTGWMXDISA-N	566.3459_580.3624	0.7555	47194	49443	56293	264365	257788	245124
0.56_578.35	LPC 18:2	[M+Hac-H]-	SPJFYYJXNPEZDW-FTJOPAKQSA-N	578.347	0.565	3269	3516	4278	13371	12682	11753
1.36_610.41	LPC 20:0	[M+Hac-H]-	UATOAILWGVYRQS-UHFFFAOYSA-N	610.407	1.365	1039	1647	1595	4780	4504	4599
1.11_550.39	LPC 20:1	[M+H]+	GJTDRNFWIDPARY-GTPZACKGSA-N	550.387	1.111	6193	5524	6179	23887	25690	21759
0.85_548.37	LPC 20:2	[M+H]+	YYQVCMMXPIJVHY-ZOIJLGJPSA-N	548.371	0.854	7467	6587	7750	19083	21806	17888
0.72_604.36	LPC 20:3	[M+CH3COO]-	XUDGAAFUMTTZCO-UHFFFAOYSA-N	604.363	0.719	6486	7932	9258	31592	30688	28022
0.71_546.36	LPC 20:3	[M+H]+	BBNHCUBQEQJHIG-FZZJNMCHSA-N	546.356	0.712	11062	10608	11600	34064	34728	32787
0.34_542.33	LPC 20:5	[M+H]+	PDIGSOAOQOXRDU-WJPZTBRDSA-N	542.328	0.337	22419	24042	20873	24507	27418	23739
1.00_632.39	LPC 22:3	[M+CH3COO]-	NICUUPBXCTYIAM-UHFFFAOYSA-N	632.392	0.999	3456	4284	5717	14538	16135	13312
1.80_608.46	LPC 24:0-SN1	[M+H]+	SKJMUADLQLZAGH-UHFFFAOYSA-N	608.463	1.798	1538	1673	2310	5437	5449	6528
2.58_740.56	LPC 32:1	[M+Na]+	ZJIXPFHQCRWXJV-PFONDFGASA-N	740.561	2.582	8174	7484	8339	13649	15270	13556
0.82_482.36	LPC O-16:0	[M+H]+	VLBPIWYTPAXCFJ-UHFFFAOYSA-N	482.36	0.819	5685	5588	6007	28765	28221	26282
0.79_538.35	LPC O-16:1	[M+Hac-H]-	PLQWZMJRHVARFU-UHFFFAOYSA-N	538.351	0.792	4234	4545	5148	20072	18666	17979
1.21_568.40	LPC O-18:0	[M+Hac-H]-	XKBJVQHMEXMFDZ-UHFFFAOYSA-N	568.398	1.21	3342	4987	3256	21599	20770	21673
0.88_566.38	LPC O-18:1	[M+Hac-H]-	XWYSLMAMRKYUFH-UHFFFAOYSA-N	566.381	0.882	4229	4190	4466	19727	19302	18288
0.88_508.38	LPC P-18:0 or LPC O-18:1	[M+H]+		508.377	0.882	4792	5614	6431	19112	19661	17466
0.69_452.28	LPE 16:0	[M-H]-	CKPBBEOJHAPPBT-HXUWFJFHSA-N	452.278	0.689	13032	13855	15741	79080	74820	68406
1.08_480.31	LPE 18:0	[M-H]-	BBYWOYAFBUOUFP-UHFFFAOYNA-N	480.31	1.08	95851	99608	108284	596396	568285	542902
0.77_478.29	LPE 18:1	[M-H]-	PYVRVRFVLRNJLY-KTKRTIGZNA-N	478.294	0.77	44246	46279	50528	227249	214464	209245
0.55_476.28	LPE 18:2	[M-H]-	DBHKHNGBVGWQJE-USWSLJGRSA-N	476.279	0.545	3737	4391	4798	11521	10919	10995
0.51_500.28	LPE 20:4	[M-H]-	JPNPIRVRGLGTRE-YSKCIPFOSA-N	500.278	0.511	49267	48771	56588	105673	95079	111734
0.95_530.33	LPE 22:3	[M-H]-	OYVOJIUVAINTML-UHFFFAOYSA-N	530.325	0.955	47880	48236	53908	127229	125065	147470
0.73_528.31	LPE 22:4	[M-H]-	RSVFMXVZJZRSQQ-LTKCOYKYNA-N	528.31	0.73	25050	25843	27715	43929	38100	45076
0.56_526.29	LPE 22:5	[M-H]-	OSRWIBSZJTWIKA-JLNKQSITNA-N	526.294	0.555	25485	24423	27048	48274	43778	51936
0.49_524.28	LPE 22:6	[M-H]-	XEVRBOQZSXWGQO-PAUXXPOVSA-N	524.278	0.487	4247	3391	5124	5988	4153	4692
0.81_436.28	LPE O-16:1	[M-H]-	RRTPYUGIBQLEDN-UHFFFAOYSA-N	436.284	0.813	45381	54206	53890	276095	266664	255346
0.81_438.30	LPE O-16:1	[M+H]+	RRTPYUGIBQLEDN-FPLPWBNLSA-N	438.297	0.813	13252	13957	14036	50348	51111	46793
0.82_466.33	LPE O-18:0	[M-H]-	JIJGULMDDZORPH-UHFFFAOYNA-N	466.333	0.822	373	414	374	3446	2959	2832
1.21_464.32	LPE O-18:1	[M-H]-	CDONWGCJDDHTLP-KTKRTIGZNA-N	464.315	1.208	68710	78084	84585	508510	474946	467858
0.88_462.30	LPE O-18:2	[M-H]-	DBVHWKABURKXNY-UHFFFAOYSA-N	462.299	0.883	29331	32900	34042	150444	135588	134347
0.53_509.29	LPG 18:1	[M-H]-	FQQQKGAFQIIGLQ-KTKRTIGZSA-N	509.288	0.525	3987	4058	4662	20633	20304	17903
0.72_599.32	LPI 18:0	[M-H]-	MXAFDFDAIFZFET-UHFFFAOYNA-N	599.321	0.718	7214	9000	11378	138452	130230	113801
0.51_597.30	LPI 18:1	[M-H]-	UGDOFRYHDCDVHD-KTKRTIGZNA-N	597.304	0.51	2027	2550	1959	19526	19233	15799
0.74_524.30	LPS 18:0	[M-H]-	ZPDQFUYPBVXUKS-UHFFFAOYNA-N	524.299	0.745	3884	4988	5614	34370	33647	29858
2.58_361.27	MG 20:4	[M-H2O+H]+	RCRCTBLIHCHWDZ-UHFFFAOYSA-N	361.275	2.577	5834	6060	5680	9039	8922	7425
1.85_821.54	MGDG 16:0_20:5	[M+FA-H]-	GIEIKQLTPYMKIQ-LPNQNMOLSA-N	821.539	1.85	133516	143550	160450	397521	368853	375838
2.43_801.57	MGDG 34:1	[M+FA-H]-	GJPFUHJUTMNEJR-UHFFFAOYSA-N	801.57	2.429	9265	9007	9209	10883	9913	10704
2.31_851.59	MGDG 38:4	[M+FA-H]-	LVIWRNINORKGSE-BHYOAKPMSA-N	851.595	2.31	7177	7392	8132	12825	14043	13816
2.35_875.59	MGDG 40:6	[M+FA-H]-	RFAQTMPYWRJLNB-QQZFANIGSA-N	875.592	2.35	9904	11257	12126	51444	46830	24969
2.73_1163.75	MLCL 52:3|MLCL 16:1_18:1_18:1	[M-H]-	SGXCCMVIUQHVAE-UHFFFAOYSA-N	1163.75	2.735	6858	9510	10183	19442	16511	17903
2.92_1191.78	MLCL 54:3|MLCL 18:1_18:1_18:1	[M-H]-	NGKFXJNJRVPYMN-UHFFFAOYSA-N	1191.78	2.918	5568	6501	6038	17821	14596	15663
2.76_1189.76	MLCL 54:4|MLCL 18:1_18:1_18:2	[M-H]-	RSNQOPOGWDXQBC-UHFFFAOYSA-N	1189.76	2.758	14964	17451	16294	24733	23565	23245
2.91_576.57	N-(eicosanoyl)sphingosine	[M-H2O+H]+	XWBWIAOWSABHFI-UHFFFAOYSA-N	576.571	2.906	6755	7162	7426	17065	16538	15482
0.20_123.06	Nicotinamide	[M+H]+	DFPAKSUCGFBDDF-UHFFFAOYSA-N	123.055	0.204	55345	81694	67142	118631	116374	111682
2.29_673.48	PA 34:1|PA 16:0_18:1	[M-H]-	OPVZUEPSMJNLOM-UHFFFAOYSA-N	673.482	2.286	11814	11149	12272	13527	13031	13905
1.95_704.53	PC 14:0_16:1	[M+H]+	XGGMHQYOVYWRLV-IZNHTBNISA-N	704.528	1.949	1740321	1978840	2147109	4812293	5046054	4757897
1.07_650.44	PC 16:0/9:0 CHO	[M+H]+	PPTNNIINSOQWCE-WJOKGBTCSA-N	650.44	1.067	6448	5945	10881	9970	7486	10899
2.13_706.54	PC 16:0_14:0	[M+H]+	UIXXHROAQSBBOV-UHFFFAOYSA-N	706.544	2.132	3524201	3624718	3654587	3726435	3959723	3732947
2.22_792.53	PC 16:0_18:2	[M+Cl]-	JLPULHDHAOZNQI-UHFFFAOYSA-N	792.532	2.218	11401	11646	11785	14526	13015	14268
2.12_800.55	PC 16:0_18:3	[M+FA-H]-	JMAYDGBZRHQJAT-QWFQJEORSA-N	800.548	2.116	33139	34857	37268	72628	72109	75052
1.77_752.52	PC 16:1/18:4	[M+H]+	ZNSRWHZSOOOECB-IHLJWWGMSA-N	752.524	1.775	6137	8027	8546	14216	14064	12396
2.66_806.59	PC 18:0_16:0	[M+FA-H]-	BYSIMVBIJVBVPA-UHFFFAOYSA-N	806.591	2.657	26372	26709	29101	29052	28851	32345
2.68_822.58	PC 18:0_18:1	[M+Cl]-	ATHVAWFAEPLPPQ-UHFFFAOYSA-N	822.582	2.68	29603	30194	32564	41639	38798	42146
2.27_852.58	PC 18:0_20:5	[M+FA-H]-	ZMNDHWFRGYCJKG-UQIQIHEKSA-N	852.577	2.273	20916	22419	24465	40787	36580	39854
2.62_922.65	PC 18:0_24:5	[M+Hac-H]-	QKKKBFSONQRFRO-UHFFFAOYSA-N	922.655	2.621	12588	11849	14098	20831	22392	22327
2.51_920.64	PC 18:0_24:6	[M+Hac-H]-	WZVQRCOGOKYORS-UHFFFAOYSA-N	920.638	2.507	7781	8588	8661	12409	11372	11134
2.29_828.58	PC 18:1_18:2	[M+FA-H]-	GDWULUGDXGHJIJ-RWLIYIGXSA-N	828.576	2.292	25614	27702	27185	41020	45080	42774
2.13_850.56	PC 18:2_20:4	[M+FA-H]-	IESVDEZGAHUQJU-UHFFFAOYSA-N	850.561	2.131	25979	28153	31085	64142	62149	63735
0.78_550.35	PC 19:1	[M+H]+	ZHAHTCLACAJNQI-SEYXRHQNSA-N	550.351	0.782	9949	9422	11882	19284	14339	18263
2.88_842.67	PC 20:1_20:1	[M+H]+	AEUCYCQYAUFAKH-DITNKEBASA-N	842.668	2.878	190794	213491	219323	561830	553020	528772
0.57_630.34	PC 22:4	[M+FA-H]-	GFFACUDRMCKGID-ZKWNWVNESA-N	630.341	0.572	3017	4099	4260	4682	3729	4447
1.89_678.51_1.89_700.49	PC 28:0	[M+H]+_[M+Na]+	CITGLCJVPOWHKC-UUWRZZSWSA-N	678.5082_700.4882	1.891	254915	303957	333770	900090	856951	867415
1.92_736.51	PC 28:0|PC 14:0_14:0	[M+CH3COO]-	CITHEXJVPOWHKC-UHFFFAOYSA-N	736.514	1.915	30126	31442	33162	64574	63613	64743
2.01_692.52	PC 29:0	[M+H]+	GWWAIYISJPUKIW-UHFFFAOYSA-N	692.523	2.014	18637	19670	20733	33766	34807	33424
2.16_764.55	PC 30:0	[M+Hac-H]-	RFVFQQWKPSOBED-UHFFFAOYSA-N	764.546	2.161	235828	259997	275620	294921	303198	321413
1.97_762.53	PC 30:1|PC 14:0_16:1	[M+CH3COO]-	XGGMHQYOVYWRLV-UHFFFAOYSA-N	762.53	1.969	117052	124008	131368	275656	268352	269097
1.85_702.51	PC 30:2|PC 14:0_16:2	[M+H]+	VQRRGYYLIBQVDM-UHFFFAOYSA-N	702.508	1.846	124654	142717	155443	383168	379790	369865
2.25_720.55_2.29_742.54	PC 31:0	[M+H]+_[M+Na]+	NPGWXTIWUUFYAB-DIPNUNPCSA-N	720.5532_742.5403	2.2705	253664	276230	272749	320247	341705	311905
2.06_718.54	PC 31:1	[M+H]+	QFVHCMLUKNHDSH-WTWBAFHPSA-N	718.538	2.056	97662	104608	107318	192274	203499	188263
2.37_734.57_2.36_756.55	PC 32:0	[M+H]+_[M+Na]+	KILNVBDSWZSGLL-KXQOOQHDSA-N	734.5749_756.5492	2.363	3307734	3289173	3361183	3135372	3384691	3180734
2.21_732.56_2.18_754.54	PC 32:1	[M+H]+_[M+Na]+	QIBZFHLFHCIUOT-NPBIGWJUSA-N	732.559_754.5371	2.1965	4938117	4850597	4948412	4915267	5439053	5002868
1.59_806.56	PC 32:1;O|PC 16:1_16:0;O	[M+CH3COO]-	GZAPBCVIBRJQLX-UHFFFAOYSA-N	806.557	1.589	5110	5371	7151	18541	16828	16968
2.01_730.54_2.01_752.52	PC 32:2	[M+H]+_[M+Na]+	GPWHCUUIQMGELX-VHQDNGOZSA-N	730.5411_752.5228	2.0085	5369512	5380233	5515155	4957819	5443214	4955505
1.89_728.52	PC 32:3 Isomer A	[M+H]+	MRPWOJNRGDXMPO-UHFFFAOYSA-N	728.524	1.894	426255	499961	542411	1661657	1627678	1581053
2.13_728.52	PC 32:3 Isomer B	[M+H]+	UXEFXNOSLOCOLX-ZCHSEWAGSA-N	728.522	2.126	23213	22729	23895	11458	15060	13875
1.79_726.51	PC 32:4|PC 16:2_16:2	[M+H]+	GAWQSNNLMZOFRW-UHFFFAOYSA-N	726.508	1.791	18000	22185	23400	39011	39681	38812
2.55_770.56	PC 33:0	[M+Na]+	FHENRYRLCPXONH-LDLOPFEMSA-N	770.561	2.548	258140	240811	383518	260179	390004	295367
2.31_746.57_2.24_768.55	PC 33:1	[M+H]+_[M+Na]+	OFRWLQSOUIZELQ-VEAYGOGPSA-N	746.5699_768.5457	2.2745	496979	525922	531720	790947	842163	788744
2.11_744.55_2.06_766.53	PC 33:2	[M+H]+_[M+Na]+	SBNDHGBVMZMSNL-UESLNCBNSA-N	744.5543_766.5275	2.083	95361	100794	101904	129569	135280	130617
2.34_802.56	PC 33:2|PC 15:1_18:1	[M+CH3COO]-	NMEXJTZWBAWBCO-UHFFFAOYSA-N	802.561	2.343	58467	66406	72607	192596	193809	203935
2.25_802.56	PC 34:0 Isomer A	[M+FA-H]-	JLPULHDHAOZNQI-UHFFFAOYSA-N	802.56	2.251	72623	73048	75159	93976	101424	98678
2.66_820.61	PC 34:0 Isomer B	[M+Hac-H]-	PZNPLUBHRSSFHT-RRHRGVEJSA-N	820.607	2.661	148862	158657	169450	251559	252539	261225
2.43_818.59	PC 34:1	[M+Hac-H]-	WTJKGGKOPKCXLL-MRCUWXFGSA-N	818.594	2.428	1486457	1445556	1504031	1443074	1445029	1506604
2.39_760.58	PC 34:1 Isomer B	[M+H]+	WTJKGGKOPKCXLL-VYOBOKEXSA-N	760.581	2.387	4535163	4478529	4494999	4587757	4905620	4535581
1.76_834.59	PC 34:1;O|PC 18:1_16:0;O	[M+CH3COO]-	WSQULXZKIDHPHK-UHFFFAOYSA-N	834.586	1.757	21097	26384	25266	58031	57211	59787
2.25_816.58	PC 34:2	[M+Hac-H]-	JLPULHDHAOZNQI-ZTIMHPMXSA-N	816.578	2.245	582596	625762	644183	960965	981432	999848
2.19_758.57_2.23_780.55	PC 34:2 Isomer A	[M+H]+_[M+Na]+	JLPULHDHAOZNQI-ZTIMHPMXSA-N	758.5737_780.5529	2.209	5080278	4987943	5158615	5012699	5413599	4966678
2.12_814.56	PC 34:3	[M+Hac-H]-	CNNSEHUKQJCGTE-UPPWDXJYSA-N	814.561	2.116	119419	132585	135729	267410	278571	284337
2.04_778.53_2.07_756.56	PC 34:3 Isomer B	[M+Na]+_[M+H]+	VKVSSDKCKXJFIM-AFYHZPHLSA-N	778.5345_756.5583	2.0545	3104905	3370357	3429432	4617613	4931990	4524760
1.93_754.54_1.92_776.52	PC 34:4	[M+H]+_[M+Na]+	YWDDIWXKFJEMKF-JTZVLWBESA-N	754.5402_776.5186	1.923	208557	243646	261416	530817	529595	500333
1.95_812.55	PC 34:4 Isomer B	[M+Hac-H]-	YWDDIWXKFJEMKF-JTZVLWBESA-N	812.547	1.951	16212	19099	19538	35201	35755	37521
2.70_776.62	PC 35:0	[M+H]+	QASAKYKIYWSVDC-UHFFFAOYSA-N	776.616	2.704	19003	19743	19306	34356	39207	35031
2.50_774.60	PC 35:1	[M+H]+		774.601	2.505	104505	109683	109219	166495	176999	162478
2.47_830.59	PC 35:2	[M+Hac-H]-	ZSKWZJYUVZYDQU-WESJWMGVSA-N	830.591	2.468	72544	69410	67891	71953	73498	74771
2.25_794.56	PC 35:2 Isomer A	[M+Na]+	MJWAVUYQCBFFHQ-WESJWMGVSA-N	794.56	2.252	48299	47904	51046	45335	49291	45682
2.33_772.59	PC 35:2 Isomer B	[M+H]+	MJWAVUYQCBFFHQ-WESJWMGVSA-N	772.588	2.328	378673	395928	397544	554887	583381	549436
2.16_770.57	PC 35:3	[M+H]+	AYXGHIQPMDYMJC-AHMBLZLYSA-N	770.568	2.157	19638	20654	20976	24439	26038	24616
2.05_826.57	PC 35:4	[M+Hac-H]-	LYNZMLHNPYEREG-ZHMZGHMTSA-N	826.568	2.053	59197	54309	62567	177673	178648	177608
2.86_790.63	PC 36:0	[M+H]+	NRJAVPSFFCBXDT-UHFFFAOYSA-N	790.632	2.863	72781	79145	84903	153709	154621	151074
2.67_846.62	PC 36:1	[M+Hac-H]-	ATHVAWFAEPLPPQ-VRDBWYNSSA-N	846.625	2.675	548162	606910	647976	1305798	1309771	1351034
2.44_786.60_2.44_808.59	PC 36:2	[M+H]+_[M+Na]+	SNKAWJBJQDLSFF-NVKMUCNASA-N	786.6038_808.5851	2.441	5234417	5172034	5232839	5197715	5597958	5156958
2.32_784.58	PC 36:3 Isomer B	[M+H]+	WZCLAXMADUBPSG-RIXBAXMTSA-	784.584	2.316	4735987	4862745	4861751	5078562	5451113	5067807
2.15_782.57	PC 36:4 Isomer B	[M+H]+	IIZPXYDJLKNOIY-JXPKJXOSSA-N	782.57	2.151	1361221	1499663	1473115	1770075	1849906	1749588
2.01_780.56_2.00_802.54	PC 36:5 Isomer D	[M+H]+_[M+Na]+	SUZYROYNFNQALJ-MHEIZRSESA-N	780.5562_802.5364	2.008	669568	744684	748583	1030445	1077860	987224
2.12_836.54	PC 36:6	[M+Hac-H]-	HAIPHKFLSXSDAN-UHFFFAOYSA-N	836.539	2.123	480119	555366	578655	1186793	1166747	1167481
2.73_802.63	PC 37:1|PC 14:0_23:1	[M+H]+	CFIOWPSKVRDJDL-UHFFFAOYSA-N	802.632	2.73	17810	18912	19850	37880	41197	39213
2.57_858.62	PC 37:2	[M+Hac-H]-	MCZUABDVGPPWPM-HJTCUGKVSA-N	858.615	2.566	7671	7765	7680	11401	11533	13230
2.36_798.60	PC 37:3	[M+H]+	OOYQEEUUQRMQKL-JUUDQZDJSA-N	798.601	2.359	24530	29551	24913	26645	28072	26742
2.55_856.61	PC 37:3|PC 17:0_20:3	[M+CH3COO]-	VJODNNQZGFWVNO-UHFFFAOYSA-N	856.607	2.546	35201	35877	35295	31072	30400	33255
2.26_796.59_2.34_818.57	PC 37:4 Isomer A	[M+H]+_[M+Na]+	QRPUCJXFPYFTMB-FBFLODOBSA-N	796.5881_818.5678	2.3015	69227	67266	70090	78278	78315	68415
2.62_796.59	PC 37:4 Isomer B	[M+H]+	HHBJXVRPVNTXRX-UHFFFAOYSA-N	796.588	2.618	603109	657157	668972	702132	737274	685165
2.37_854.59	PC 37:4 Isomer B	[M+Hac-H]-	QRPUCJXFPYFTMB-FBFLODOBSA-N	854.591	2.37	36682	33726	36479	42199	43376	44156
2.06_794.57_2.17_816.55	PC 37:5	[M+H]+_[M+Na]+		794.5681_816.5509	2.1165	28215	31291	30373	32680	33268	30630
2.03_814.54	PC 37:6	[M+Na]+	GEINPYKZLFHHIL-GlcXMCQTSA-N	814.539	2.028	7540	8876	9250	6126	6007	9458
2.87_816.65	PC 38:1	[M+H]+		816.65	2.866	227642	258590	266449	661342	678358	616742
2.90_874.66	PC 38:1|PC 16:0_22:1	[M+CH3COO]-	BBIXKOPOMMUIOM-UHFFFAOYSA-N	874.655	2.9	21049	22032	23493	57456	56636	57117
2.69_872.64	PC 38:2	[M+Hac-H]-	ZQLPLCXRBVPKGP-UHFFFAOYSA-N	872.639	2.685	69655	74377	79378	150754	150371	155157
2.54_870.62	PC 38:3	[M+Hac-H]-	LLUINWFQEIMZRU-UHFFFAOYSA-N	870.625	2.544	207641	222405	232676	255792	261054	270939
2.37_868.61	PC 38:4 Isomer B	[M+Hac-H]-	HUAVKOMRGUBYMK-UHFFFAOYSA-N	868.608	2.372	219308	227219	241051	387119	373741	376132
2.20_866.59	PC 38:5 Isomer A	[M+Hac-H]-	YLWBKBDNHWQEFU-YJXJLLHLSA-N	866.592	2.196	73961	81494	83443	110796	116198	112816
2.25_866.59	PC 38:5 Isomer B	[M+Hac-H]-	YLWBKBDNHWQEFU-YJXJLLHLSA-N	866.588	2.248	49978	58885	61398	70497	70208	71675
2.02_806.57_2.02_828.55	PC 38:6 Isomer A	[M+H]+_[M+Na]+	PLZBTDKJYHXIEW-DZUXOTHRSA-N	806.5719_828.553	2.02	542614	620502	625909	903786	965099	877435
2.27_806.57	PC 38:6 Isomer C	[M+H]+	PLZBTDKJYHXIEW-DZUXOTHRSA-N	806.569	2.265	30115	30923	28399	15273	17518	18405
1.90_804.55	PC 38:7	[M+H]+	BNNUJTATKJXKJP-XCDHYEIISA-N	804.554	1.895	25757	29214	34117	58958	57309	56977
2.97_826.63	PC 39:3|PC 17:0_22:3	[M+H]+	COSJPBDWZPJUNY-UHFFFAOYSA-N	826.633	2.971	12833	10396	12618	32748	31378	31085
2.45_824.62	PC 39:4	[M+H]+		824.619	2.453	16707	17471	18818	16824	18189	16932
3.08_844.68	PC 40:1	[M+H]+	BTLDQGKXGHSRQN-FCQUAONHSA-N	844.68	3.083	45011	51138	56864	199885	203473	188857
3.11_902.69	PC 40:1|PC 16:0_24:1	[M+CH3COO]-	XUCOLWONUSFHRC-UHFFFAOYSA-N	902.687	3.108	7414	7919	8798	22313	23080	23586
2.91_900.67	PC 40:2|PC 18:1_22:1	[M+CH3COO]-	MOAVQOSWWXXGJQ-UHFFFAOYSA-N	900.67	2.912	14262	16570	16596	43529	42373	41997
2.75_840.65	PC 40:3	[M+H]+	JYFWSVLYQSTYHE-XEAUMUMLSA-N	840.651	2.752	637013	738504	774031	1859256	1946724	1799124
2.79_898.65	PC 40:3|PC 18:0_22:3	[M+CH3COO]-	ISCOBNWTWBSGJN-UHFFFAOYSA-N	898.654	2.791	35164	38016	42266	104723	103581	106565
2.57_896.64	PC 40:4	[M+Hac-H]-	QQIYXJBHMDYXHH-NMUBDWGHSA-N	896.64	2.569	94335	102950	108843	188265	193160	203446
2.37_880.61	PC 40:5	[M+FA-H]-	MAAMGQXOTCBPFS-UHFFFAOYSA-N	880.607	2.37	7405	6895	7379	8853	8598	10109
2.34_836.62	PC 40:5 Isomer A	[M+H]+	IJTJDJOOHZVSAC-NDRUHXFFSA-N	836.619	2.34	634331	668520	683418	552570	602662	560440
2.44_836.62	PC 40:5 Isomer B	[M+H]+	SFESOYFQZQJCOY-FXYWPAEZSA-N	836.618	2.44	249590	262122	260154	211825	223200	211003
2.33_878.59_2.32_892.60	PC 40:6	[M+FA-H]-_[M+Hac-H]-	FAUYAENFVCNTAL-UHFFFAOYSA-N	878.5914_892.6021	2.3215	24281	30005	30370	61305	57830	60845
2.18_834.60_2.17_856.58	PC 40:6 Isomer A	[M+H]+_[M+Na]+	KZSXWBSDQDXESU-PPEVQBTRSA-N	834.6019_856.5828	2.1765	329422	358647	363275	327424	354177	314153
2.27_834.60	PC 40:6 Isomer B	[M+H]+	TYRTWVKQVGNGSZ-RGBTVBCDSA-N	834.604	2.275	391414	410841	421937	469759	493796	445132
2.04_832.59_2.03_854.57	PC 40:7 Isomer A	[M+H]+_[M+Na]+	BPUROMFCPFGBOT-ZEGPSQTJSA-N	832.5851_854.5701	2.037	113855	120072	126499	147926	155412	144748
2.10_832.58_2.08_854.57	PC 40:7 Isomer B	[M+H]+_[M+Na]+	BPUROMFCPFGBOT-ZEGPSQTJSA-N	832.5848_854.5687	2.0905	254942	281805	277199	267827	282433	261757
1.96_830.57	PC 40:8	[M+H]+	SIMZOWLEIOYZJX-VRCXRDLJSA-N	830.57	1.959	26556	29684	32656	66152	67948	63771
3.29_872.71	PC 42:1|PC 11:0_31:1	[M+H]+	LEZGXRSLWJVCHH-UHFFFAOYSA-N	872.712	3.292	26087	28572	31882	101650	105524	98003
3.32_930.72	PC 42:1|PC 24:0_18:1	[M+CH3COO]-	RPFJUYGHQKYVGN-UHFFFAOYSA-N	930.716	3.321	6749	6996	8770	26230	24250	26065
1.88_854.56	PC 42:10	[M+H]+		854.565	1.877	3953	2737	2805	5533	6019	5065
3.08_870.70	PC 42:2	[M+H]+	LZCAQCSFNYERJW-HKOLQMFGSA-N	870.696	3.083	109206	119917	138774	477315	469497	452728
3.11_928.70	PC 42:2|PC 18:1_24:1	[M+CH3COO]-	VTFFKKZKTDVMKI-UHFFFAOYSA-N	928.7	3.112	15234	16876	17691	46238	44079	44506
2.94_926.69	PC 42:3|PC 16:0_26:3	[M+CH3COO]-	GJJBDBQSBKKINB-UHFFFAOYSA-N	926.685	2.937	10665	12560	13223	25726	26613	26376
2.90_868.68	PC 42:3|PC 20:0_22:3	[M+H]+	FDYVLGFCXZGMOR-UHFFFAOYSA-N	868.681	2.902	134182	152847	159775	376541	380625	361478
2.75_866.66	PC 42:4	[M+H]+	KHOVKQMSIYOOCG-HBZIWDQGSA-N	866.664	2.75	331323	380358	384318	524856	542773	499886
2.79_924.67	PC 42:4|PC 18:1_24:3	[M+CH3COO]-	VFQQMWDOVCRMBQ-UHFFFAOYSA-N	924.669	2.788	17410	19023	20292	30965	31901	31396
2.59_864.65	PC 42:5	[M+H]+	APYSSUSAYQRESE-VZWUYPTESA-N	864.651	2.586	249788	274138	284264	298377	309848	283001
2.47_862.63	PC 42:6	[M+H]+	DSVRMAGYENFTLY-GDDYDVMSSA-N	862.633	2.473	125238	133198	127008	132576	141304	129305
2.29_860.62	PC 42:7	[M+H]+	LQGLSURTFNDIMU-JXUGAEHWSA-N	860.62	2.29	189375	198886	201875	194183	202578	182974
2.11_858.60	PC 42:8	[M+H]+	XWJCIQBOCGNHAY-VOFGMHSJSA-N	858.601	2.111	66863	72504	70910	59409	65549	58927
1.95_856.59	PC 42:9	[M+H]+	FDDWZRUXIMATBC-WHMDNIGFSA-N	856.587	1.954	12353	12300	13220	20280	20438	19393
3.50_900.74	PC 44:1|PC 25:0_19:1	[M+H]+	CXPCVVICKAQGHH-UHFFFAOYSA-N	900.742	3.502	8881	9041	9379	39060	40460	37180
3.32_956.73	PC 44:2|PC 18:1_26:1	[M+CH3COO]-	WWKWZJZBKPXCNE-UHFFFAOYSA-N	956.73	3.317	6384	7927	7788	31665	29735	31222
3.29_898.73	PC 44:2|PC 22:1_22:1	[M+H]+	SDEURMLKLAEUAY-UHFFFAOYSA-N	898.727	3.289	28568	31729	34555	132988	130561	125677
3.09_896.71	PC 44:3|PC 18:1_26:2	[M+H]+	XEVBBVZQIFPANG-UHFFFAOYSA-N	896.712	3.091	58739	66289	73278	256765	251599	240052
2.93_894.70	PC 44:4|PC 18:1_26:3	[M+H]+	VDRQFAWFDRDIEK-UHFFFAOYSA-N	894.695	2.934	53214	62592	67551	159117	155379	147672
2.81_950.68	PC 44:5|PC 18:1_26:4	[M+CH3COO]-	HYGDGCDCFSRNLO-UHFFFAOYSA-N	950.685	2.815	9941	10791	11971	16417	16212	17041
2.65_890.66	PC 44:6|PC 22:3_22:3	[M+H]+	LHTLKGVDZQZRQX-UHFFFAOYSA-N	890.664	2.645	65335	67174	69273	60493	66241	60526
2.97_920.71	PC 46:5|PC 22:0_24:5	[M+H]+	RIPTXSYBYYXYPI-UHFFFAOYSA-N	920.711	2.968	20239	21832	23439	65862	70090	65584
2.85_918.70	PC 46:6|PC 18:1_28:5	[M+H]+	OEIYXUJXIDNOPE-UHFFFAOYSA-N	918.697	2.845	33738	37056	37926	51795	53464	50710
2.88_944.71	PC 48:7|PC 18:2_30:5	[M+H]+	DLZXZALSJYMLAG-UHFFFAOYSA-N	944.711	2.884	13847	15048	16903	22200	23199	22292
2.34_812.58	PC O-16:0_20:4	[M+FA-H]-	SOUZQPFUXRVDGK-KCTKZSJBSA-N	812.579	2.338	1996	6000	7503	14035	7844	8591
2.33_786.56	PC O-16:1_18:2	[M+FA-H]-	AXCLECQLCBWNLZ-KZZBVOOISA-N	786.563	2.331	6114	4043	6659	10587	8757	11024
2.81_806.63	PC O-18:0_16:0	[M+Hac-H]-	GTFLTTXDLGEBAI-UHFFFAOYSA-N	806.628	2.812	22170	24612	26166	64276	64986	66360
2.83_894.66	PC O-22:1_20:4	[M+FA-H]-	RKYSEMIYABTQRA-UHFFFAOYSA-N	894.662	2.832	7077	7319	6602	10879	10895	12025
2.03_664.53	PC O-28:0|PC O-12:0_16:0	[M+H]+	GRIADPAVFFUMCY-UHFFFAOYSA-N	664.528	2.03	42007	47062	46073	68537	68306	66324
2.28_692.56	PC O-30:0	[M+H]+	QWXGXDFYLSOKRF-UHFFFAOYSA-N	692.561	2.283	130459	137770	143017	235312	244169	227003
2.05_690.54	PC O-30:1|PC O-14:0_16:1	[M+H]+	ZCNUNZUDXNSNRZ-UHFFFAOYSA-N	690.543	2.049	33583	36431	36518	68237	70682	66536
2.54_720.59	PC O-32:0	[M+H]+	SVWBXNAUENUONE-LDLOPFEMSA-N	720.592	2.536	482174	497334	507554	784035	833910	777446
2.52_718.58	PC O-32:1	[M+H]+	BXQUYBIIGCTQFV-VLGSPTGOSA-N	718.583	2.52	111707	119239	113962	134542	147027	119958
2.36_776.58	PC O-32:1|PC O-16:0_16:1	[M+CH3COO]-	HJVQHTGUAIETCQ-UHFFFAOYSA-N	776.579	2.363	48757	49540	51561	124169	123950	126352
2.30_716.56	PC O-32:2	[M+H]+	NOYDAUSEIWVTMO-XOMYGGGSSA-N	716.56	2.302	246058	253715	269045	515047	542284	493389
2.33_724.53	PC O-33:5	[M+H]+	CRIXQDXFHIHELJ-ZNPRUWOESA-N	724.53	2.326	923377	950163	941158	898049	990382	899818
2.16_722.51	PC O-33:6	[M+H]+	YTUHEWRQCXCRCS-MSXCAIDTSA-N	722.512	2.157	45420	50238	51517	82240	82606	79332
2.55_748.61	PC O-34:0 Isomer A	[M+H]+	BNIFFRNYMGLGIV-UHFFFAOYSA-N	748.614	2.547	335530	360065	358000	518337	547371	515351
2.78_748.62	PC O-34:0 Isomer B	[M+H]+	ZKTXOJMFIAILJG-VQJSHJPSSA-N	748.623	2.781	274721	308711	334508	782784	814736	751798
2.55_788.58	PC O-34:2	[M+FA-H]-	WDQJCKHLEYAETE-MGXYOJEMSA-N	788.578	2.547	12903	12081	14042	23735	19243	21424
2.04_740.56	PC O-34:4|PC O-16:0_18:4	[M+H]+	LZBMUFNYOPHDTL-UHFFFAOYSA-N	740.559	2.039	25296	20049	25894	26605	26149	23903
2.72_776.67	PC O-36:0	[M+H]+	QFZSBLJYDQLBAG-UHFFFAOYSA-N	776.668	2.721	4377	3412	3836	3332	5764	4579
2.79_774.64	PC O-36:1	[M+H]+	CTZJPIRYGNJXMR-MRCUWXFGSA-N	774.64	2.79	285520	339899	375874	1750984	1786120	1666227
2.82_832.64	PC O-36:1|PC O-18:0_18:1	[M+CH3COO]-	JDBBQTCNJFZWPL-UHFFFAOYSA-N	832.642	2.822	21182	23374	26729	110653	111291	112701
2.87_790.68	PC O-37:0	[M+H]+	LBZZFYDZWFULSD-UHFFFAOYSA-N	790.679	2.873	17101	21363	20601	42883	42011	39137
2.57_778.58	PC O-37:6	[M+H]+	XJDKSTIRVDWFRL-MSXCAIDTSA-N	778.577	2.571	465054	512202	516706	640118	669717	624794
2.69_814.68	PC O-39:2|PC O-21:1_18:1	[M+H]+	FCOIVLNXCDGWIE-UHFFFAOYSA-N	814.685	2.694	59102	74079	71945	77657	82610	58487
2.58_804.59	PC O-39:7	[M+H]+	JHGNEICQFZRCME-QKUBIUBTSA-N	804.592	2.584	18094	18455	18710	13819	18002	14202
2.75_802.57	PC O-39:8	[M+H]+	OMFVRPFBWYAKHS-CEOAICIQSA-N	802.574	2.748	17346	18414	17927	10971	11574	11234
2.69_826.66	PC O-40:3 or PC 40:3e	[M+H]+	ODBXEJFUFNZVOB-UVQSURNNSA-N	826.66	2.69	23412	25165	24996	33747	34870	32354
2.71_882.66	PC O-40:4	[M+Hac-H]-	CVUOILXZRKGCTJ-XXXLRELOSA-N	882.659	2.708	8372	8827	7997	16384	16521	17300
2.55_880.64	PC O-40:5 Isomer A	[M+Hac-H]-	HJDYJUQFSIJNGA-MMLUMLTRSA-N	880.643	2.546	4260	4343	4931	7535	8283	5972
2.68_880.64	PC O-40:5 Isomer B	[M+CH3COO]-	SJVIMEHEZSDCCE-UHFFFAOYSA-N	880.639	2.678	5231	5833	6413	8920	10015	9576
2.30_876.61	PC O-40:7	[M+Hac-H]-	MWJZGUPJPKCTCF-BGOAOESGSA-N	876.612	2.303	4164	5210	5039	4702	7883	6270
2.34_892.65	PC O-41:6|PC O-21:3_20:3	[M+CH3COO]-	ZFMSKWITTLJCIB-UHFFFAOYSA-N	892.653	2.341	1773	1520	1857	4108	5016	5329
2.29_862.67	PC O-43:6|PC O-21:3_22:3	[M+H]+	CGTVNGZWACDBJK-UHFFFAOYSA-N	862.671	2.292	10701	7879	11723	9262	8268	9236
2.33_718.58	PC P-32:0 or PC O-32:1	[M+H]+	KEVGQWGZKKFGDC-MCBGMKGZSA-N	718.578	2.328	573221	614586	625648	1331056	1441789	1326904
2.09_716.56	PC P-32:1 or PC O-32:2	[M+H]+	FZMYLOBGNYZPQO-QLSONYGBSA-N	716.559	2.091	20938	21308	21254	35138	36005	33928
2.58_804.61	PC P-34:0 or PC O-34:1	[M+Hac-H]-	QCGUXAIDEOWPBV-SNKLRXETSA-N	804.613	2.577	166445	183630	193631	416223	426394	434213
2.33_744.59	PC P-34:1 or PC O-34:2	[M+H]+	MBRHHFWRXQYYAN-JEPFLRBFSA-N	744.589	2.335	462511	485054	494561	641829	697030	629530
2.54_802.60	PC P-34:1 or PC O-34:2 Isomer B	[M+Hac-H]-	MBRHHFWRXQYYAN-RTVLTNFHSA-N	802.596	2.545	51743	54915	59451	106719	103996	109654
2.34_800.58	PC P-34:2 or PC O-34:3	[M+Hac-H]-	QLEHHUPUHJPURI-PWYDUFMYSA-N	800.578	2.338	9075	9266	9233	22414	22884	21287
2.59_830.63	PC P-36:1 or PC O-36:2	[M+Hac-H]-	ZOTYCHIFTCFAHC-KOUVQCMKSA-N	830.628	2.591	32607	37426	38218	107947	111067	110039
2.56_772.62	PC P-36:1 or PC O-36:2 A	[M+H]+	ZYLPVUZBZNMVMR-ZBBHDILGSA-N	772.623	2.562	638946	698508	721284	1356830	1415264	1339777
2.75_772.62	PC P-36:1 or PC O-36:2 B	[M+H]+	ZYLPVUZBZNMVMR-ZBBHDILGSA-N	772.623	2.751	233423	265891	283404	948258	977671	898746
2.51_770.60	PC P-36:2 or PC O-36:3	[M+H]+	DIHWZUCEXWUHOD-IIVNATNGSA-N	770.604	2.51	270054	285693	287290	466661	500290	461743
2.30_768.59	PC P-36:3 or PC O-36:4	[M+H]+	PYVYDRMXPDZRIS-FINMKEMFSA-N	768.591	2.303	298450	316114	315694	431085	458887	433543
2.28_766.57	PC P-36:4 or PC O-36:5	[M+H]+	RWVKPDIHPPTVRQ-HWGQMOSASA-N	766.574	2.279	114991	113405	113699	105392	111095	101430
2.69_798.64	PC P-38:2 or PC O-38:3	[M+H]+	VXNFJZDUQIFCMO-WCXGAVHKSA-N	798.637	2.694	157162	171889	169783	310506	321473	297876
2.50_796.62	PC P-38:3 or PC O-38:4 Isomer B	[M+H]+	GWBOVQHRCURSPU-QMFAPAEZSA-N	796.623	2.495	195216	202979	202099	270322	290084	271485
2.31_794.61	PC P-38:4 or PC O-38:5 Isomer A	[M+H]+	YPAPIRJFGNBODV-AMFPDOHCSA-N	794.607	2.307	421828	447151	446518	517462	554463	514945
2.30_850.60	PC P-38:5 or PC O-38:6	[M+Hac-H]-	ATTCDOPAYPGSLE-LQULQHAGSA-N	850.595	2.299	10989	13134	13864	22054	20257	20763
2.27_792.59	PC P-38:5 or PC O-38:6 Isomer B	[M+H]+	FAKYQMLQEAQOLK-LHZZQLRFSA-N	792.588	2.272	209122	219052	226469	234287	235909	214292
2.08_790.58	PC P-38:6 or PC O-38:7	[M+H]+		790.575	2.078	15893	18979	17681	20531	21199	18186
2.81_828.69	PC P-40:1 or PC O-40:2	[M+H]+	IAVIYOOCANBIJO-DZWPKMMWSA-N	828.691	2.807	9928	13603	11201	21866	23512	21479
2.69_824.65	PC P-40:3 or PC O-40:4	[M+H]+	RDNHPNJCALITSY-MBZSPAKGSA-N	824.654	2.689	137268	142331	151731	188335	203063	190116
2.51_822.64	PC P-40:4 or PC O-40:5	[M+H]+	UWNFEVACEPZILS-RNNLSGHUSA-N	822.639	2.509	69859	69041	70468	68464	70457	68726
2.50_820.62	PC P-40:5 or PC O-40:6	[M+H]+	KUHMJRMPHBRAMY-DDURNVNNSA-N	820.617	2.5	49517	53178	50357	51112	54165	47945
2.28_818.61	PC P-40:6 or PC O-40:7 Isomer A	[M+H]+	XUVCLJCZWPTAIO-OAKHYACESA-N	818.606	2.28	65341	67489	72013	59518	66352	56980
3.07_854.70	PC P-42:2 or PC O-42:3	[M+H]+		854.697	3.073	5403	4456	4780	18549	18460	16945
2.56_848.65	PC P-42:5 or PC O-42:6 Isomer A	[M+H]+	QZMFOSCFDWPISC-KQHSIIGPSA-N	848.651	2.558	5771	7494	6739	6936	7145	5332
2.43_768.59	PC-O 16:0_18:1	[M+Na]+	SIEDNCDNGMIKST-GUSIKBLRSA-N	768.592	2.431	70358	72488	72759	67022	70409	70162
2.26_688.49	PE 16:0_16::1	[M-H]-	CZOSTDZGCCEZTJ-PEZBUJJGSA-N	688.492	2.262	77657	78242	86683	139631	139721	141909
2.28_714.51	PE 16:1_18:1	[M-H]-	HGDJXBPLHZFXGO-LBXGSASVSA-N	714.509	2.282	282388	307211	319579	550306	561698	568766
2.85_796.59	PE 18:0_22:3	[M-H]-	SUKSMPBISVBNOS-SDJUKWJGSA-N	796.588	2.848	524124	583959	615532	2012666	1958985	2047569
0.81_508.30	PE 19:1|PE 6:0_13:1	[M+H]+	SBOVJGWTBQTSGK-UHFFFAOYSA-N	508.304	0.81	9128	9497	13414	15662	12455	15887
1.06_560.34	PE 23:3|PE 7:0_16:3	[M+H]+	WGZNHFDCBCNMGC-UHFFFAOYSA-N	560.337	1.056	13374	13688	15067	23926	19795	27489
2.22_662.48	PE 30:0|PE 14:0_16:0	[M-H]-	FXNACVVCWBVCGD-UHFFFAOYSA-N	662.476	2.216	14513	16686	14761	27828	26750	29431
2.24_690.51	PE 32:1|PE 16:0_16:1	[M+H]+	CZOSTDZGCCEZTJ-UHFFFAOYSA-N	690.507	2.24	96599	102608	103108	124324	135833	124960
2.05_686.48	PE 32:2|PE 16:1_16:1	[M-H]-	PGPMCWZMPPZJML-UHFFFAOYSA-N	686.476	2.05	15716	15896	16991	23323	22988	24114
2.42_702.51	PE 33:1|PE 16:0_17:1	[M-H]-	CBDUTJYWWDMHBN-UHFFFAOYSA-N	702.51	2.419	499174	497115	534558	1038750	1106591	1103017
2.49_718.54	PE 34:0 Isomer A	[M-H]-	JRTZGTYHEHCHTM-UHFFFAOYSA-N	718.538	2.494	159329	163949	170727	223093	219651	232679
2.71_718.54	PE 34:0 Isomer B	[M-H]-	RPJZYOHZALDGKI-UHFFFAOYSA-N	718.54	2.714	243313	262301	280919	336299	331080	346727
2.49_716.52	PE 34:1	[M-H]-	RECBGBLFDMTQRS-SGEDCAFJSA-N	716.525	2.49	1596979	1666327	1747570	2212682	2207637	2231901
1.79_732.52	PE 34:1;O|PE 18:1_16:0;O	[M-H]-	FFCIAZHUTFUEJL-UHFFFAOYSA-N	732.519	1.789	9759	11233	12222	32774	31673	33067
2.26_716.53	PE 34:2	[M+H]+	HBZNVZIRJWODIB-NHCUFCNUSA-N	716.525	2.263	428983	458338	470792	653272	653278	638584
2.42_714.51	PE 34:2|PE 16:1_18:1	[M-H]-	RAMNOXDFBNFSFC-UHFFFAOYSA-N	714.509	2.425	247004	253708	270674	326876	350836	344732
2.17_712.49	PE 34:3|PE 18:1_16:2	[M-H]-	HXSODPYXROTAJG-UHFFFAOYSA-N	712.492	2.168	219600	218960	215560	177161	189074	186491
2.65_730.54	PE 35:1|PE 18:0_17:1	[M-H]-	CSGIGSOZYMYFOM-UHFFFAOYSA-N	730.54	2.654	31024	32153	34950	77393	78260	78838
2.43_728.52	PE 35:2|PE 17:1_18:1	[M-H]-	MLYDZMPNTAJTBN-UHFFFAOYSA-N	728.524	2.433	120578	119330	128921	175905	186589	183105
2.73_744.56	PE 36:1	[M-H]-	JQKOHRZNEOQNJE-ZZEZOPTASA-N	744.559	2.733	3024407	3347436	3535870	6259074	6206613	6358379
2.51_742.54	PE 36:2	[M-H]-	MWRBNPKJOOWZPW-CLFAGFIQSA-N	742.544	2.509	3232572	3454831	3602685	5459147	5380141	5524185
2.35_740.52	PE 36:3 Isomer A	[M-H]-	GKAFCSRKMWFPSJ-RQOIEFAZSA-N	740.524	2.345	201677	211074	216416	343409	344635	347945
2.43_740.52	PE 36:3 Isomer B	[M-H]-	GKAFCSRKMWFPSJ-UHFFFAOYSA-N	740.524	2.43	298578	308167	318548	493267	512931	507170
2.22_740.52	PE 36:4	[M+H]+	KZLUVTCXBFEIFJ-XGLJQOENSA-N	740.522	2.219	106608	108648	109074	127177	125855	125914
2.02_738.51	PE 36:5|PE 16:1_20:4	[M+H]+	CXGZFWPMXPAZEA-UHFFFAOYSA-N	738.506	2.02	57150	60693	60119	55877	59182	54811
2.95_772.59	PE 38:1|PE 18:0_20:1	[M-H]-	DBYSGBYABPVNGO-UHFFFAOYSA-N	772.587	2.954	47497	53856	55096	147136	139016	150187
2.68_770.56	PE 38:2 Isomer A	[M-H]-	UITCASPZWUAJBW-HWSICPKZSA-N	770.563	2.68	247039	264171	281802	690628	674003	691383
2.75_770.57	PE 38:2 Isomer B	[M-H]-	WYDGEVICLIVPEG-UHFFFAOYSA-N	770.572	2.755	174984	188575	202649	491701	470370	488106
2.67_768.56	PE 38:3|PE 18:0_20:3	[M-H]-	MSYFXMJDQLPRGO-UHFFFAOYSA-N	768.56	2.675	2131956	2309785	2485414	5969301	5872821	6103184
2.46_768.56	PE 38:4	[M+H]+	ANRKEHNWXKCXDB-BHFWLYLHSA-N	768.557	2.463	1138117	1203032	1184453	1464466	1511695	1433015
2.61_782.53	PE 38:4;O|PE 18:1_20:3;O	[M-H]-	NFXRWRNJHCHMDK-UHFFFAOYSA-N	782.532	2.613	15369	14551	14159	12839	13193	13080
2.48_766.54	PE 38:4|PE 18:0_20:4	[M-H]-	YEHAZLUVAZKVRO-UHFFFAOYSA-N	766.544	2.481	2063122	2110616	2241740	4180144	4203061	4274014
2.27_764.52	PE 38:5	[M-H]-	ZYMZKMQPPJPQHY-HAGCXRLMSA-N	764.525	2.265	466318	461934	517547	795253	808967	822800
2.24_766.54	PE 38:5|PE 18:1_20:4	[M+H]+	ZYMZKMQPPJPQHY-UHFFFAOYSA-N	766.54	2.242	697623	731688	728610	859659	926738	844896
2.06_764.52	PE 38:6	[M+H]+	LFGBKOUQHCWBQI-BZGLIJSBSA-N	764.522	2.057	101426	115478	115566	140469	154043	137297
2.97_798.60	PE 40:2|PE 18:1_22:1	[M-H]-	HIGXQDJTUMSNNI-UHFFFAOYSA-N	798.601	2.969	27235	30459	32981	100476	93823	104545
2.82_798.60	PE 40:3|PE 18:0_22:3	[M+H]+	FWFYKTALQSTAHK-UHFFFAOYSA-N	798.603	2.818	462192	501358	530897	1493868	1511545	1387709
2.77_794.57	PE 40:4|PE 18:0_22:4 Isomer B	[M-H]-	TVACGFJBGVEGCR-UHFFFAOYSA-N	794.572	2.766	107470	114020	119800	256438	250534	260305
2.65_794.57	PE 40:4|PE 18:1_22:3 Isomer A	[M-H]-	LWKPYYPYMPUCAT-UHFFFAOYSA-N	794.573	2.654	907692	991169	1027539	1500386	1443028	1526981
2.35_792.55	PE 40:5	[M-H]-	XBPHCFQOKKXKHJ-IVJZGABJSA-N	792.553	2.349	27633	29587	30120	56050	55773	55750
1.85_824.54	PE 40:5;O2|PE 22:3_18:2;O2	[M-H]-	KTSFSLRSYUUTIF-UHFFFAOYSA-N	824.539	1.855	5158	7155	6734	17960	16034	15892
2.48_792.56	PE 40:5|PE 18:0_22:5	[M-H]-	KYERVKWKQQBRQB-UHFFFAOYSA-N	792.557	2.481	625925	654501	683509	904569	901136	901177
2.25_792.55	PE 40:6|PE 18:1_22:5	[M+H]+	IZEXFAOLFRVCJS-UHFFFAOYSA-N	792.555	2.246	275821	301084	305142	264401	283008	268404
3.38_828.65	PE 42:1|PE 24:0_18:1	[M-H]-	HZQGLAQCNUAUPN-UHFFFAOYSA-N	828.649	3.382	6330	6581	6909	26880	23410	26619
3.17_826.63	PE 42:2|PE 18:1_24:1	[M-H]-	NJRLOLMQFJOYGA-UHFFFAOYSA-N	826.633	3.166	11649	12046	12183	37914	36134	37341
2.99_824.62	PE 42:3|PE 18:1_24:2	[M-H]-	HAYIICCRNIEKCQ-UHFFFAOYSA-N	824.616	2.992	9636	10897	10877	33567	33267	33350
2.89_822.60	PE 42:4|PE 20:1_22:3	[M-H]-	YAXGRVHKPILDFC-UHFFFAOYSA-N	822.603	2.891	36052	41781	43871	112477	105794	112587
2.03_874.57	PE 44:8;O2|PE 22:3_22:5;O2	[M-H]-	YKULSDLUOHUZBA-UHFFFAOYSA-N	874.568	2.026	35942	35252	33908	38478	37019	39890
2.58_702.55	PE O-16:1_18:1	[M+H]+	RFPQMVKZNQOUGY-KXYOHKLBSA-N	702.548	2.582	1092705	1185235	1235654	1568307	1618278	1511321
2.42_698.51	PE O-16:1_18:2	[M-H]-	RIQAKBUOHSSMTC-PNBIJBBKSA-N	698.514	2.423	427247	437599	471004	715671	723425	724987
2.25_748.53	PE O-16:1_22:6	[M+H]+	KGCPGAKRLOCUEV-ZLXBYIIJSA-N	748.526	2.248	73385	75741	77149	53936	57629	54174
2.45_736.53	PE O-17:1_20:4	[M-H]-	ZTNZTGXTHOFZGC-UHFFFAOYSA-N	736.528	2.452	19391	22094	23556	33447	31422	33884
2.70_754.58	PE O-18:1_20:3	[M+H]+	HQFUXXUGGNZWBH-MURDYDGNSA-N	754.576	2.698	1174347	1261990	1275851	2184322	2303942	2206560
2.38_774.54	PE O-18:1_22:6	[M-H]-	IVBLZGVNSKPGOR-XAJDCCMMSA-N	774.544	2.377	352715	368352	381631	489374	480706	502546
2.33_726.54	PE O-18:2_18:2	[M+H]+	CVFFRLVFXKZVIJ-MAZCIEHSSA-N	726.537	2.325	103383	108264	107262	103007	116300	103733
2.85_756.59	PE O-20:1_18:2	[M+H]+	DAIDBSCCEAIZEG-XOPUQBBPSA-N	756.591	2.849	70017	76247	82070	209499	216500	205349
2.84_780.59	PE O-20:1_20:4	[M+H]+	VGNOFAKEVVRKSY-QWBVDZTBSA-N	780.592	2.841	109562	116610	123923	249881	258273	238531
2.96_782.61	PE O-22:1_18:2	[M-H]-	JLAWBICDDSKWBI-UHFFFAOYSA-N	782.607	2.956	141618	161100	174781	634464	591923	627718
3.01_806.61	PE O-22:1_20:4	[M-H]-	XQCNTAJVQOPCHL-UHFFFAOYSA-N	806.608	3.008	37741	44539	47139	187734	169441	177412
2.27_746.51	PE O-22:6_16:1	[M-H]-	WVGALBKSWOUIEZ-ULUZTLKMSA-N	746.513	2.272	63435	61085	68136	62561	60966	66118
2.41_672.50	PE O-32:2|PE O-16:1_16:1	[M-H]-	QXSTVVHZCWJIBU-UHFFFAOYSA-N	672.497	2.411	130142	132422	139233	339975	340498	343168
2.27_670.48	PE O-32:3|PE O-16:1_16:2	[M-H]-	QDUIBWKBPDVJOC-UHFFFAOYSA-N	670.482	2.275	32293	31542	33171	70269	71596	72165
2.84_702.55	PE O-34:1|PE O-18:1_16:0	[M-H]-	HEASGCOZOMIKFU-UHFFFAOYSA-N	702.545	2.839	215416	251771	277752	553661	542508	557710
2.29_696.50	PE O-34:4|PE O-18:2_16:2	[M-H]-	IZNBMOHGRSMROT-UHFFFAOYSA-N	696.497	2.29	46038	46170	48697	80872	83106	83914
2.58_730.58	PE O-36:1	[M-H]-	CEVVUBCHWNKKNN-VDLQPGGRSA-N	730.577	2.577	6131	8398	6970	15624	12737	12677
2.55_724.53	PE O-36:4|PE O-16:1_20:03	[M-H]-	CVFFRLVFXKZVIJ-MAZCIEHSSA-N	724.531	2.548	1132117	1189929	1244941	3311479	3345631	3455534
2.79_744.59	PE O-37:1|PE O-19:0_18:1	[M-H]-	AJJIYGVTFOBIIZ-UHFFFAOYSA-N	744.592	2.793	22742	14217	13199	18655	33953	14540
2.47_742.58	PE O-37:2|PE O-19:1_18:1	[M-H]-	QPSOCNVKHBXCIX-UHFFFAOYSA-N	742.576	2.47	7045	16625	18073	16694	8087	23398
2.65_738.54	PE O-37:4|PE O-17:1_20:3	[M-H]-	HHWJLJDAIFHGNL-UHFFFAOYSA-N	738.544	2.655	11797	13380	13847	34650	34311	33878
3.07_756.59	PE O-38:2	[M-H]-	MXSLQGMWLWDDHB-YVCOGYDTSA-N	756.591	3.067	40225	45925	54725	307969	280654	307895
2.78_752.57	PE O-38:4|PE O-18:1_20:3	[M-H]-	ADYILQKXUHGAJF-UHFFFAOYSA-N	752.566	2.783	902443	1007381	1204193	5264216	5110978	5311247
4.45_750.54	PE O-38:5|PE O-18:1_20:4	[M-H]-	ZTZQZGHJLWFLFQ-UHFFFAOYSA-N	750.544	4.448	7692	6975	10026	18491	21573	17223
2.37_748.53	PE O-38:6 Isomer B	[M-H]-	UZKXXUJVNWVEAA-GWWWPDGYSA-N	748.531	2.37	1945888	2061186	2119714	2882931	2870726	2874191
2.17_746.51	PE O-38:7	[M-H]-	QIQGIECOBDSDSX-IVGDTRDPSA-N	746.514	2.171	115366	111991	108542	112839	121086	119017
2.64_768.59	PE O-39:3|PE O-19:0_20:3	[M-H]-	LZVCACAHMVVDAJ-UHFFFAOYSA-N	768.591	2.642	15009	16924	7855	29590	23800	35529
2.54_766.58	PE O-39:4|PE O-19:0_20:4	[M-H]-	JRBNOSBKLQCKJO-UHFFFAOYSA-N	766.578	2.536	16982	13294	19848	17233	28444	31295
3.28_784.62	PE O-40:2|PE O-18:1_22:1	[M-H]-	RKRYLPRHFNWQBD-UHFFFAOYSA-N	784.623	3.281	13438	15169	17151	124646	114783	126487
2.95_780.60	PE O-40:4	[M-H]-	JWICLJISDBHCTF-MAZCIEHSSA-N	780.596	2.946	1013903	1200449	1248140	5080195	4734020	5001537
2.76_778.58	PE O-40:5 Isomer B	[M-H]-	GZMXKUALKXYCMM-XSEHFSNESA-N	778.578	2.761	794986	906824	949734	1913463	1858775	1931680
2.88_778.58	PE O-40:5|PE O-18:1_22:4 Isomer C	[M-H]-	YARMYJKPPFMPIW-UHFFFAOYSA-N	778.577	2.881	279267	315775	335664	863351	823350	831851
2.60_776.56	PE O-40:6 Isomer B	[M-H]-	NKXPONDLZHZZND-PKBJNFAXSA-N	776.562	2.595	656783	722783	753155	1367374	1333882	1352138
2.67_776.56	PE O-40:6 Isomer C	[M-H]-	DZPHTQGGRSWHLG-USOCFQKQSA-N	776.561	2.674	324789	354448	367193	497440	477077	494614
2.29_772.53	PE O-40:8	[M-H]-	VVEHXBSUSFPSAC-OJMLKDQNSA-N	772.529	2.285	36607	38490	37508	32966	31671	31236
3.12_808.62	PE O-42:4|PE O-18:1_24:3	[M-H]-	GPSWIFVVHLMFPK-UHFFFAOYSA-N	808.622	3.123	21067	23977	25400	149267	134553	144969
2.81_804.59	PE O-42:6|PE O-18:2_24:4	[M-H]-	KOOZYTMTMIYEFA-UHFFFAOYSA-N	804.591	2.815	39296	42561	49567	89352	88832	87249
2.15_816.58	PE O-43:7|PE O-21:3_22:4	[M-H]-	PPMXFAOCHPSIQJ-UHFFFAOYSA-N	816.58	2.149	82752	87501	83563	73835	72298	76521
2.57_676.53	PE P-32:0|PE P-16:0_16:0	[M+H]+	FDULCEKAOVWBTQ-UHFFFAOYSA-N	676.528	2.57	67492	74450	73577	64161	68854	65114
2.61_700.53	PE P-34:1 or PE O-34:2	[M-H]-	ZOSSFCIAXYNTHL-CSTBBDSDSA-N	700.533	2.611	1882745	2044185	2199137	4231349	4103158	4233445
2.85_728.56	PE P-36:1 or PE O-36:2	[M-H]-	OBAAWAYLQLYWNN-KHFVPPDWSA-N	728.564	2.855	770240	888272	920841	4002471	3863391	4025996
2.60_728.56	PE P-36:2 or PE O-36:3	[M+H]+	CFANDHZPOSNKNO-UDHSZFGOSA-N	728.562	2.596	369219	403838	402971	606651	631957	584402
2.36_722.52	PE P-36:4 or PE O-36:5	[M-H]-	UUYSKERSKRMYME-MAIXUNBTSA-N	722.516	2.36	1783814	1860449	1878720	2912097	2999000	2985186
2.17_720.50	PE P-36:5 or PE O-36:6	[M-H]-	RLLOITCRNQRGJD-DFAKUSJGSA-N	720.498	2.168	162032	156163	154163	220560	237710	233970
2.89_754.58	PE P-38:2 or PE O-38:3	[M-H]-	LZGIKQZCPKHHMV-NANSGXCVSA-N	754.578	2.887	183478	202844	235350	828496	792346	804140
2.59_752.56	PE P-38:3 or PE O-38:4 Isomer A	[M-H]-	KGUFJBOXYGWRSC-VKPJOHIISA-N	752.557	2.587	219416	239779	245416	528909	530010	537808
2.71_752.56	PE P-38:3 or PE O-38:4 Isomer B	[M-H]-	YHSWSUHZIXJBHZ-OWTAGOBYSA-N	752.563	2.714	1943947	2158521	2278689	5224615	5165339	5302864
2.59_750.55	PE P-38:4 or PE O-38:5	[M-H]-	URPXXNCTXCOATD-FXMFQVEGSA-N	750.548	2.59	1906648	2075878	2156526	4669027	4660759	4730978
2.33_750.55	PE P-38:5 or PE O-38:6	[M+H]+	IQSPCSIULMCRPM-ZAJUHDLGSA-N	750.548	2.334	1110638	1145553	1138834	878802	990095	903781
2.93_782.61	PE P-40:3|PE P-18:0_22:3	[M+H]+	LUTFCONSQMQIBO-UHFFFAOYSA-N	782.61	2.928	747154	858331	946188	3769205	3847002	3628686
2.74_780.59	PE P-40:4 or PE O-40:5 Isomer A	[M+H]+		780.593	2.737	630575	707300	734783	1059134	1110847	1030438
2.99_808.62	PE P-42:4|PE P-18:0_24:4	[M+H]+	RVEHLKIKQWWOOD-UHFFFAOYSA-N	808.622	2.987	34553	37667	41905	127812	128626	121605
2.90_769.62	PE-Cer 20:0;2O/22:2	[M-H]-	MWAFZSCSTCTGSN-UHFFFAOYSA-N	769.623	2.901	23503	27824	29163	51311	53184	51158
2.17_659.51	PE-Cer 34:1;2O	[M-H]-	YZEKNINLRZQHRK-WSYRTZMQSA-N	659.514	2.167	50289	45653	44316	37716	43501	42405
2.34_776.56	PE-O 18:1_22:6	[M+H]+	FIJFPUAJUDAZEY-UHFFFAOYSA-N	776.558	2.342	222183	226750	226976	162896	182490	164891
2.16_751.53	PEtOH 38:4	[M-H]-	GPIZQCJFIIUKMR-IAMXBNBSSA-N	751.532	2.16	18858	18925	19179	16073	17557	16547
2.07_721.50	PG 16:0_16:0	[M-H]-	BIABMEZBCHDPBV-UHFFFAOYSA-N	721.503	2.068	66457	70948	68697	169605	173203	169741
1.86_693.47	PG 30:0|PG 14:0_16:0	[M-H]-	ZAXBYLHGBBMAAY-UHFFFAOYSA-N	693.472	1.86	35239	39306	40925	177010	169910	169847
1.89_719.49	PG 32:1|PG 16:0_16:1	[M-H]-	NOFOTAHTYLXZNV-UHFFFAOYSA-N	719.488	1.886	89761	103668	110337	419624	387013	384137
2.02_733.50	PG 33:1|PG 16:0_17:1	[M-H]-	PKPZZNIIECIREJ-UHFFFAOYSA-N	733.504	2.018	335485	368372	332573	962370	927289	956347
2.08_747.52	PG 34:1|PG 16:0_18:1	[M-H]-	PAZGBAOHGQRCBP-UHFFFAOYSA-N	747.522	2.083	1655784	1763368	1757780	3255048	3240654	3272936
1.77_745.50	PG 34:2	[M-H]-	ATBOMIWRCZXYSZ-UHFFFAOYSA-N	745.503	1.775	17643	18214	23007	280691	279570	250843
1.70_743.49	PG 34:3|PG 18:1_16:2	[M-H]-	XELBZCIKSBKDHA-UHFFFAOYSA-N	743.487	1.704	9874	10541	12179	127032	119434	120009
2.31_775.55	PG 36:1|PG 18:0_18:1	[M-H]-	ZEFGRNLJASLRBZ-UHFFFAOYSA-N	775.551	2.31	391918	428462	441842	1045198	1023068	1004848
2.12_773.54	PG 36:2 Isomer B	[M-H]-	KDFIYBDWNQKADP-UHFFFAOYSA-N	773.536	2.119	153838	164725	163882	349657	350884	346189
1.96_773.54	PG 36:2|PG 18:1_18:1 Isomer A	[M-H]-	DSNRWDQKZIEDDB-UHFFFAOYSA-N	773.536	1.959	212408	254267	278029	2109566	2002002	2069534
1.82_771.52	PG 36:3|PG 18:1_18:2	[M-H]-	FSVTVWTVWNNIQX-UHFFFAOYSA-N	771.519	1.825	30965	35462	37684	278374	264702	251005
1.77_769.50	PG 36:4	[M-H]-	AKWGRDPPGYFWIW-MAZCIEHSSA-N	769.503	1.768	11151	14072	15114	144149	138701	130711
1.65_767.49	PG 36:5|PG 16:2_20:3	[M-H]-	OQDIKBSKPUCZHH-UHFFFAOYSA-N	767.487	1.647	6432	6501	8004	43529	42254	36665
1.98_799.55	PG 38:3	[M-H]-	QYNYDIBIMCZYDQ-JYKSGHRISA-N	799.55	1.982	103563	119428	120864	522178	511795	508658
1.91_797.54	PG 38:4	[M-H]-	WYVNEQZXCZILRC-QRLGJTFZSA-N	797.535	1.906	118816	136551	141956	788927	736411	755585
1.80_795.52	PG 38:5	[M-H]-	ODHQFFNXKQCMPG-UHFFFAOYSA-N	795.52	1.796	121570	136471	160994	1073145	1004502	927379
1.75_793.50	PG 38:6	[M-H]-	TUIVTKFTFGQSLC-ZUQIQWGZSA-N	793.503	1.748	6895	8893	10913	57836	53578	48776
1.61_791.48	PG 38:7	[M-H]-	BRJYLBKRWAAAEC-UHFFFAOYSA-N	791.485	1.61	2357	3338	2667	8399	8976	8328
2.05_825.57	PG 40:4|PG 18:1_22:3	[M-H]-	AOHGIKUOIOXJMU-UHFFFAOYSA-N	825.565	2.052	115770	104728	116552	344739	347976	350304
1.98_823.55	PG 40:5	[M-H]-	LKKSDDHQPCIQOD-UHFFFAOYSA-N	823.551	1.983	216193	245705	251994	761351	718328	729918
1.85_821.53	PG 40:6|PG 18:1_22:5	[M-H]-	JAMPNNNOPHDTDM-UHFFFAOYSA-N	821.534	1.848	133516	143550	160450	397521	368853	375838
1.76_819.52	PG 40:7	[M-H]-	VGGGUMPTGJTNFQ-QRPORDCISA-N	819.519	1.757	37170	45224	52083	253548	256928	228941
1.67_817.50	PG 40:8	[M-H]-	YICHHSJHMIIOIM-CKKCRWTASA-N	817.502	1.666	16422	18632	21585	77500	73029	68903
2.02_849.56	PG 42:6|PG 20:2_22:4	[M-H]-	NTHQZCAGMANLOJ-UHFFFAOYSA-N	849.565	2.017	87975	97801	92371	161849	158840	162640
1.91_847.55	PG 42:7|PG 20:3_22:4	[M-H]-	FMEXRAMHWQMUDK-UHFFFAOYSA-N	847.55	1.907	112426	129414	138216	345545	320158	323561
1.84_845.53	PG 42:8	[M-H]-	VPSNROSTZAMHMK-UHFFFAOYSA-N	845.534	1.841	89323	102373	104530	197876	182036	186379
1.71_843.52	PG 42:9	[M-H]-	IUAHNRBNAVSHBB-UHFFFAOYSA-N	843.517	1.707	16542	17765	22087	49822	46141	43287
1.76_869.53	PG 44:10	[M-H]-	NMXDCYBWFBLANN-GCLSJWDWSA-N	869.532	1.757	10047	12768	14838	24260	22424	22683
2.11_875.58	PG 44:7|PG 22:3_22:4	[M-H]-	LMKNZCSDENWGFP-UHFFFAOYSA-N	875.581	2.112	77789	86488	77825	171874	162238	166553
1.89_871.55	PG 44:9	[M-H]-	BCTKSOAYEOXOCZ-WMRBQUBTSA-N	871.549	1.887	47506	53189	58424	69828	64493	66463
0.31_351.21	PGE2	[M-H]-	XEYBRNLFEZDVAW-ARSRFYASSA-N	351.214	0.306	2611	4445	3915	7368	6362	6467
2.63_726.55	Phosphatidylethanolamine alkenyl 18:0-18:2	[M-H]-	QBAQUPWJTLVJBD-CZAAGYDRSA-N	726.547	2.633	613874	663257	708834	1765864	1695561	1740580
2.02_809.52	PI 16:0_16:0	[M-H]-	IBUKXRINTKQBRQ-UHFFFAOYSA-N	809.518	2.024	5663	5963	6982	11701	11502	11037
2.22_889.58	PI 18:0_20:2	[M-H]-	RZFIPFIGUWXYNB-UHFFFAOYSA-N	889.582	2.22	1098152	1147540	1178766	2561666	2451901	2471508
2.12_887.57	PI 18:0_20:4	[M+H]+	KRTOMQDUKGRFDJ-UHFFFAOYSA-N	887.569	2.124	207448	220056	225434	209897	220295	208637
2.05_911.56	PI 18:0_22:5	[M-H]-	QLABQLNIHHHJCI-UHFFFAOYSA-N	911.564	2.053	409178	410940	449308	681093	668022	694332
1.81_907.53	PI 18:1_22:6	[M-H]-	QHPDGSFYNQHVMI-UHFFFAOYSA-N	907.534	1.815	14067	16491	17106	47032	43186	43262
1.86_807.50	PI 32:1|PI 18:0_14:1	[M-H]-	BYMPXXIMCOADAJ-UHFFFAOYSA-N	807.503	1.862	15741	17807	20134	57531	53985	55685
2.12_837.55	PI 34:0	[M-H]-	NEXFZIYXCPIHEF-UHFFFAOYSA-N	837.548	2.124	242370	286235	289597	582439	572359	575531
2.04_835.54	PI 34:1 Isomer A	[M-H]-	PDLAMJKMOKWLAJ-AGORXRROSA-N	835.535	2.04	229812	227693	245932	421868	405597	418581
1.95_857.51_1.95_852.56	PI 34:2	[M+Na]+_[M+NH4]+	GIASXRZRWQSUOZ-QGLGPCELSA-N	857.5146_852.5567	1.947	12323	10724	11388	17595	15773	15768
1.88_833.52	PI 34:2 Isomer B	[M-H]-	GXAHXPDRXNWFIX-UHFFFAOYSA-N	833.519	1.883	132182	154500	172289	546318	495035	509956
1.79_831.50	PI 34:3|PI 18:1_16:2	[M-H]-	QYJOKCTWPBGVOR-UHFFFAOYSA-N	831.504	1.789	18965	20399	23676	83041	80274	71729
2.28_863.57	PI 36:1 Isomer B	[M-H]-	YOBFISPJJWPPTK-UHFFFAOYSA-N	863.568	2.277	650095	691475	759069	1115339	1039044	1104863
2.14_863.57	PI 36:2	[M+H]+	LALGUHSIWLNTNW-UHFFFAOYSA-N	863.566	2.14	19918	21046	22273	25698	24496	25245
2.06_883.53	PI 36:3	[M+Na]+	MNAWEWOEUPZGNZ-NKTIKPMXSA-N	883.53	2.057	6298	6415	5894	5092	7064	6074
1.91_859.53	PI 36:3 Isomer A	[M-H]-	UPMVFTFJRCVMKL-PVJQQWEWSA-N	859.534	1.911	50780	57523	63275	208706	184338	194720
2.00_859.54	PI 36:3 Isomer B	[M-H]-	MXJMOLQIXMJUEL-UHFFFAOYSA-N	859.536	1.997	359031	416279	425600	1249861	1132138	1203127
1.85_857.52	PI 36:4	[M-H]-	WPXXYOUAQYYXER-BFRKKRKTSA-N	857.519	1.846	64296	75016	79073	214284	198117	211891
1.69_855.50	PI 36:5	[M-H]-	FQGSWQFJOVVRRB-UHFFFAOYSA-N	855.504	1.685	3595	4259	3894	9294	8740	7787
2.30_906.61	PI 38:3	[M+NH4]+	GGSSNEAFVQRIHU-JTBMWNAQSA-N	906.608	2.303	100550	99815	103638	125214	129814	115732
2.22_887.57	PI 38:3|PI 18:0_20:3	[M-H]-	GGSSNEAFVQRIHU-UHFFFAOYSA-N	887.57	2.222	5601461	5666829	5816923	7423567	7385957	7639284
2.04_885.56	PI 38:4	[M-H]-	KRTOMQDUKGRFDJ-MWZLTEOLSA-N	885.556	2.041	4642607	4663846	4986150	7457051	7309866	7607481
1.87_883.54	PI 38:5	[M-H]-	WDEXQPPLSHRNLR-ZGNZFFCSSA-N	883.537	1.868	343578	395104	437612	1256586	1139106	1203559
1.73_881.52	PI 38:6|PI 18:3_20:3	[M-H]-	AIPGSCCOZAEAKK-UHFFFAOYSA-N	881.518	1.731	10981	12311	11463	33944	31390	32283
2.39_915.60	PI 40:3|PI 18:0_22:3	[M-H]-	FPMGZGDSFLCJRN-UHFFFAOYSA-N	915.599	2.388	1046530	1113363	1293476	1711327	1613110	1809709
2.19_913.58	PI 40:4	[M-H]-	VTYLJIRGLIZEIC-UHFFFAOYSA-N	913.583	2.186	748581	822286	858103	1866380	1767571	1822361
1.97_909.55	PI 40:6	[M-H]-	QSUYYEJLNWCMIO-SIZJMFNESA-N	909.552	1.971	102529	120760	132769	394889	351248	373030
2.57_943.63	PI 42:3|PI 18:0_24:3	[M-H]-	LPNDKLKSDMGXIP-UHFFFAOYSA-N	943.628	2.568	7543	9461	9823	23482	21830	22803
2.38_941.61	PI 42:4|PI 20:1_22:3	[M-H]-	SIWOFLHENYSRLM-UHFFFAOYSA-N	941.613	2.383	18164	17691	20160	33873	33068	34486
2.25_939.60	PI 42:5|PI 20:2_22:3	[M-H]-	DIHMDHURIOASOK-UHFFFAOYSA-N	939.597	2.249	21419	23235	24040	41144	37453	38574
2.13_937.58	PI 42:6|PI 20:3_22:3	[M-H]-	NJIIDDKCYPEUEF-UHFFFAOYSA-N	937.583	2.131	59390	66566	70588	124107	118504	125534
1.97_935.56	PI 42:7|PI 22:3_20:4	[M-H]-	NRTSEIVDFNYTQZ-UHFFFAOYSA-N	935.562	1.97	10930	12898	14624	22756	21852	23546
2.30_965.61	PI 44:6|PI 22:3_22:3	[M-H]-	ZTNXSTWRSWAJBQ-UHFFFAOYSA-N	965.606	2.297	5502	6068	7298	9763	9435	9842
1.97_869.56	PI O-18:1_20:4	[M-H]-	VKRDRDRLFSZIGY-UHFFFAOYSA-N	869.556	1.967	22797	29087	33806	84421	74071	81243
1.97_895.57	PI O-18:1_22:5	[M-H]-	MMIJVISGGKKHBW-UHFFFAOYSA-N	895.571	1.971	10458	14605	14927	24147	24079	24274
2.12_845.56	PI O-36:3|PI O-16:0_20:3	[M-H]-	GQGDXWSSJIOEBT-UHFFFAOYSA-N	845.555	2.123	14277	15803	15437	56073	53467	56090
2.35_873.59	PI O-38:3|PI O-18:0_20:3	[M-H]-	GIWCANCYTWRAAM-UHFFFAOYSA-N	873.588	2.353	51861	59305	62298	297324	292790	307833
2.13_871.57	PI O-38:4|PI O-18:1_20:3	[M-H]-	GRIRPEOMEDRSEK-UHFFFAOYSA-N	871.572	2.132	64494	77799	75376	175495	173110	172211
2.51_901.62	PI O-40:3|PI O-18:0_22:3	[M-H]-	FTXQLFMIHRRFJT-UHFFFAOYSA-N	901.619	2.513	65854	71925	80423	255712	240548	256400
2.32_899.60	PI O-40:4|PI O-18:1_22:3	[M-H]-	BXZDAXXMEFSRDN-UHFFFAOYSA-N	899.603	2.324	64567	70649	71540	175294	162783	170348
2.16_897.59	PI O-40:5|PI O-18:1_22:4	[M-H]-	KVCZZKMFKQTIMB-UHFFFAOYSA-N	897.587	2.157	31356	33098	35362	61534	61771	62162
2.38_814.56	PS 18:0_20:2	[M-H]-	VQBUNNLIFOLWSM-XNZLALOISA-N	814.562	2.381	195579	220867	248594	771752	732718	793284
2.45_840.58	PS 18:0_22:3	[M-H]-	HOUYEUYYRCGVGJ-WDTHWMLCSA-N	840.579	2.446	606897	709651	817929	2897959	2623286	2911793
1.89_834.53	PS 18:0_22:6	[M-H]-	LYYHRRPTEXPVOR-UHFFFAOYSA-N	834.528	1.886	69637	78270	89971	275273	247075	260698
2.81_844.61	PS 22:0_18:1	[M-H]-	KFQGFVMICAOVBD-HOFUCYGESA-N	844.607	2.815	1941	11285	12160	49087	40191	49985
2.13_760.52	PS 34:1	[M-H]-	BWQAJZLCZFRDSD-UHFFFAOYSA-N	760.516	2.131	595043	700429	753112	2200196	2096965	2195870
1.95_758.50	PS 34:2|PS 16:1_18:1	[M-H]-	ISTSBKDAWNZURU-UHFFFAOYSA-N	758.498	1.948	22424	26049	28468	106243	96956	101392
2.32_788.55	PS 36:1	[M-H]-	AJFWREUFUPEYII-UHFFFAOYSA-N	788.55	2.321	3387895	3709527	4078814	7344458	7231140	7465499
2.14_786.53	PS 36:2	[M-H]-	WTBFLCSPLLEDEM-UHFFFAOYSA-N	786.532	2.143	488402	584439	628090	1896165	1824775	1893976
2.17_812.55	PS 38:3	[M-H]-	WHUMBFDYURAXQS-UHFFFAOYSA-N	812.546	2.175	207381	232245	265878	624480	598006	633615
2.13_810.53	PS 38:4|PS 18:0_20:4	[M-H]-	IULWELDCBXQXED-UHFFFAOYSA-N	810.53	2.127	118632	139753	143997	299996	289355	296411
2.26_838.56	PS 40:4	[M-H]-	LJUFXCVFKSJRPV-UHFFFAOYSA-N	838.562	2.261	613742	646982	713725	1091176	1064255	1113277
2.12_836.55	PS 40:5	[M-H]-	PZEFRSYCROBXSJ-UHFFFAOYSA-N	836.547	2.123	480119	555366	578655	1186793	1166747	1167481
2.40_788.58	PS O-37:1|PS O-19:0_18:1	[M-H]-	JALICLSTOAOPGY-UHFFFAOYSA-N	788.581	2.396	35314	26901	30771	36069	31461	28676
2.17_794.54	PS O-38:5|PS O-18:1_20:4	[M-H]-	YOAFRGCZFFGQFD-UHFFFAOYSA-N	794.535	2.172	25299	27588	31530	82294	76703	79482
2.17_820.55	PS O-40:6|PS O-18:1_22:5	[M-H]-	FUDXQVCPWKSBFN-UHFFFAOYSA-N	820.55	2.171	13875	14936	16639	37563	36498	38165
1.75_794.51	SHexCer 34:1;3O	[M-H]-	JRFKMQPJBVVBJJ-HNENSFHCNA-N	794.506	1.745	4315	5188	5820	27784	28850	28669
1.61_792.49	SHexCer 34:2;3O	[M-H]-	SDNSBLRWQHPSMN-UHFFFAOYSA-N	792.488	1.611	1733	1701	1849	4277	4408	4041
1.79_778.51	SHexCer d34:1	[M-H]-	XJVULJZLBYKHPR-ZZEZOPTASA-N	778.514	1.793	7242	6895	10345	29714	29602	26905
2.02_855.62	SM 10:1;2O/36:8	[M+H]+	HOJLBEOVVYJTEE-IDHSTMNPSA-N	855.623	2.018	3527	3202	4297	2927	4248	3397
2.15_763.60	SM 16:0;2O/18:0	[M+Hac-H]-	OISAABFXTWOACM-UHFFFAOYSA-N	763.597	2.147	133967	115793	149572	248837	243728	250597
2.88_839.70	SM 20:3;2O/24:0	[M+H]+	CJWKFVAVABUHAE-JNWHQOFSSA-N	839.701	2.881	104638	116576	119570	196510	203711	191889
2.14_747.57	SM 22:1;2O/12:0	[M+FA-H]-	OAUYZGOKCOOZQY-KHDLYOHESA-N	747.567	2.143	150902	149904	153045	169559	172448	176601
2.85_813.69_2.85_835.67	SM 24:1	[M+H]+_[M+Na]+	WKZHECFHXLTOLJ-QYKFWSDSSA-N	813.6886_835.6664	2.854	5168549	5387607	5577471	5302098	5667689	5282169
2.89_853.69	SM 30:2;2O (FA 14:1)	[M+H]+	SMVYPJDIENYHIT-HGZMCXEPSA-N	853.688	2.887	5317	5172	6038	11899	12207	11796
2.28_693.56	SM 32:0;3O	[M+H]+	NBQFCWGLZDZGQW-UHFFFAOYSA-N	693.564	2.284	60767	64439	66534	101595	108418	95729
2.18_739.57	SM 35:1;2O	[M+Na]+	NZVSGOQOFUVMHA-QOSDPKFLSA-N	739.568	2.181	2697	2119	1610	2469	2563	1956
1.90_729.59	SM 36:2;O2|SM 14:1;O2/22:1	[M+H]+	SHPISFZHCUNAIC-UHFFFAOYSA-N	729.587	1.896	10498	12241	12337	36067	33797	32446
2.02_741.56	SM 36:4;3O	[M+H]+	PKRCVJLIBJINMV-IPEPDTJASA-N	741.563	2.025	10958	12404	12085	13449	14507	12390
2.10_757.60	SM 37:3;O2	[M+H]+	BPWJEZOFXWTXTI-UHFFFAOYSA-N	757.595	2.099	38900	34598	26474	40821	23901	37020
2.00_755.57	SM 37:4;3O	[M+H]+	QFCPIEOQTPOOTG-BIQXSSBLSA-N	755.565	1.996	10636	8306	8321	1822	3947	3290
2.35_771.61	SM 38:3;3O but not a great match, mass error	[M+H]+	MFWHCUSRJKZLTF-XBGIXNIESA-N	771.61	2.345	24697	27237	28225	36236	40957	38262
2.30_769.60	SM 38:4;3O	[M+H]+	TXPHQQBLLBPGPI-LTFXTMEVSA-N	769.595	2.303	138320	151656	154683	210735	225154	202946
2.64_793.63	SM 39:2;2O	[M+Na]+	QMKITGYSDCWSCL-GJLVVWLQSA-N	793.63	2.64	7300	7423	7233	9522	11274	9969
2.27_793.59	SM 40:5;O2	[M+H]+	VSUZESDIODNGSX-UHFFFAOYSA-N	793.593	2.273	107310	117130	113735	111783	118074	111955
2.74_831.70	SM 42:1;3O	[M+H]+	PGBVCNBXYRUHSM-FCQUAONHSA-N	831.695	2.738	24297	27421	28482	37002	39512	36395
2.85_825.66	SM 42:4;3O	[M+H]+	XJKBQFALMJTJKC-LTFXTMEVSA-N	825.655	2.855	40305	47249	45268	108337	117017	107107
2.17_809.66	SM 42:4;O2|SM 22:1;O2/20:3	[M+H]+	IUTMYXQGLVPPAG-UHFFFAOYSA-N	809.655	2.168	31185	35123	34589	36669	38390	36294
2.74_851.67	SM 44:5;3O	[M+H]+	KYEGLAXKRGSMRZ-RUCOUNTQSA-N	851.67	2.744	7158	7530	7548	10058	12279	9881
1.64_647.51	SM d30:1	[M+H]+	HZCLJRFPXMKWHR-FEBLJDHQSA-N	647.513	1.637	3149	2929	2810	3861	4453	4946
1.87_677.56	SM d32:0	[M+H]+	MJAFYELZQYPMQG-MPQUPPDSSA-N	677.559	1.87	16306	30833	29492	94689	97298	93963
1.98_735.57	SM d32:0 Isomer B	[M+Hac-H]-	OMRILSIMTXCAPB-UHFFFAOYSA-N	735.572	1.981	3484	3773	3052	6719	7351	7253
1.88_733.55	SM d32:1	[M+Hac-H]-	KYICBZWZQPCUMO-PSALXKTOSA-N	733.55	1.884	58854	60998	63265	123665	121747	120843
1.73_731.53	SM d32:2	[M+Hac-H]-	PEJGMBUENJSLLH-RHAKMSQVSA-N	731.534	1.73	3515	4061	4763	9946	8119	7818
2.00_689.56	SM d33:1	[M+H]+	LQINJRUGTUOHGS-YPDYIYJKSA-N	689.559	2.001	23937	24589	25491	45969	47504	43006
2.11_705.59	SM d34:0	[M+H]+	QHZIGNLCLJPLCU-QPPIDDCLSA-N	705.59	2.11	1312318	1355587	1422188	2107352	2230695	2016043
2.14_761.58	SM d34:1	[M+Hac-H]-	RWKUXQNLWDTSLO-GWQJGLRPSA-N	761.585	2.143	1158323	1296325	1358678	2284037	2297065	2403916
1.96_701.56_1.96_723.54	SM d34:2	[M+H]+_[M+Na]+	YLWSJLLZUHSIEA-CKSUKHGVSA-N	701.5616_723.5408	1.955	369921	416542	451235	1422900	1460095	1374092
2.25_717.59	SM d35:1	[M+H]+	LDJGVBCPOLCJJN-DQRAZIAOSA-N	717.594	2.251	33648	35567	35368	50047	43022	50550
2.05_715.58	SM d35:2	[M+H]+	HVVDGWWLGYBUAB-JYDNXXCZSA-N	715.576	2.048	6376	6720	7537	8649	11892	9843
2.36_733.62	SM d36:0 Isomer A	[M+H]+	JCELSEVNSMXGKA-IOLBBIBUSA-N	733.616	2.361	168384	171441	172304	224392	236467	218934
2.47_733.62	SM d36:0 Isomer B	[M+H]+	ZGVJYAAWNDFHCO-UHFFFAOYSA-N	733.621	2.474	43589	45553	48483	63934	65965	58161
2.40_789.61	SM d36:1	[M+Hac-H]-	LKQLRGMMMAHREN-YJFXYUILSA-N	789.613	2.396	177400	170046	186521	323087	317792	322204
2.21_729.59	SM d36:2	[M+H]+	NBEADXWAAWCCDG-QDDWGVBQSA-N	729.591	2.21	289573	315000	313706	433352	459013	435765
2.12_773.59	SM d36:2 Isomer A	[M+FA-H]-	NMZHUTYPRGTVTL-UHFFFAOYSA-N	773.586	2.119	7881	8625	8810	18224	18827	18363
2.24_787.60	SM d36:2 Isomer B	[M+Hac-H]-	SVZHNUJIDJZSFP-UHFFFAOYSA-N	787.597	2.242	29337	31474	30971	52724	55457	52971
2.02_727.58	SM d36:3	[M+H]+	YMTVMVYOUDDTQJ-UOMMIRHQSA-N	727.577	2.018	34301	36517	35674	57826	63446	54975
2.63_759.64	SM d38:1	[M+H]+	AADLTHQNYQJHQV-SVLGDMRNSA-N	759.638	2.626	142358	145148	155611	183231	195345	178352
2.45_757.62	SM d38:2	[M+H]+	MDRFMTLYKHBJTF-NQYLGBTJSA-N	757.623	2.453	25723	25087	25020	31198	33773	29121
2.87_789.68	SM d40:0 Isomer A	[M+H]+	FONAXCRWZQFJHY-JCGOJSMZSA-N	789.677	2.874	71958	80039	86846	169389	175987	165008
2.87_787.67_2.88_809.65	SM d40:1	[M+H]+_[M+Na]+	FJJANLYCZUNFSE-QVMKKYBKSA-N	787.6719_809.649	2.873	504869	555854	584362	1309479	1313216	1240944
2.90_845.67	SM d40:1 Isomer B	[M+Hac-H]-	FJJANLYCZUNFSE-UHFFFAOYSA-N	845.672	2.896	63804	69812	77298	152146	147400	146640
2.61_785.65	SM d40:2 Isomer B	[M+H]+	VBFKEZGCUWHGSK-ADSSWVSQSA-N	785.654	2.612	67371	75356	73499	60281	63964	60309
2.45_841.64	SM d40:3	[M+Hac-H]-	FMJPKVXVBYILLP-FTRJIJDXSA-N	841.643	2.446	18256	20733	24593	61154	57727	67414
2.98_801.68	SM d41:1	[M+H]+	SXZWBNWTCVLZJN-NMIJJABPSA-N	801.682	2.976	3615	5845	5608	18663	17896	22209
2.89_857.68	SM d41:2 Isomer B	[M+Hac-H]-	MNOXGTBPCAFFCM-UHFFFAOYSA-N	857.676	2.886	100620	106015	112225	153473	157319	159130
3.10_817.71_3.10_839.69	SM d42:0	[M+H]+_[M+Na]+	SMJLGESYPKPRNU-CRCOQUFZSA-N	817.7091_839.6906	3.0965	103701	115591	124392	479011	487213	456396
3.13_873.71	SM d42:1	[M+Hac-H]-	QEDPUVGSSDPBMD-XTAIVQBESA-N	873.707	3.129	149860	163990	176335	498676	470149	486849
2.89_871.69	SM d42:2 Isomer B	[M+Hac-H]-	DACOGJMBYLZYDH-GXJPFUDISA-N	871.692	2.886	419255	449606	475806	881920	847733	848602
2.70_811.67	SM d42:3	[M+H]+	TXFLWJQVQCDUDZ-BRUGZULGSA-N	811.671	2.696	425150	459307	469087	584860	610746	571201
2.49_809.65	SM d42:4	[M+H]+	ZKHZLXCERLQTLS-ZCIVRQINSA-N	809.651	2.487	45904	48120	48235	31021	33314	29502
3.32_843.73	SM d44:1	[M+H]+	LLVAOJYISMLSAW-MEIHLTSWSA-N	843.731	3.318	15933	16552	17974	59885	56847	53931
3.07_863.69_3.08_841.72	SM d44:2	[M+Na]+_[M+H]+	RFMMSCVQRZGBNB-HLEFPVAISA-N	863.693_841.7169	3.077	103209	113566	125863	379843	379040	352634
2.92_897.71	SM d44:3	[M+Hac-H]-	BEKSPMFXMXQNCT-BVJXSWLFSA-N	897.706	2.915	12303	12392	13514	21693	19958	21035
3.01_680.58	TG 10:0_10:0_18:2	[M+NH4]+	VSZUFXULXCVQDQ-LTXDKZCQSA-N	680.584	3.009	2547	2194	1664	4981	6168	5232
3.15_836.68	TG 16:0_16:4_18:4	[M+NH4]+	VGLBRUBGQDUOQL-XKAMHVPISA-N	836.682	3.155	4771	4178	5556	14682	14560	16340
4.04_892.83	TG 16:0_18:1_19:0	[M+NH4]+	PACSSCZTAHFMSI-SGEDCAFJSA-N	892.827	4.038	72212	75205	75477	121158	125859	113954
4.30_906.84	TG 16:0_18:1_20:0	[M+NH4]+	YWKYRFUPKVVPAH-UHFFFAOYSA-N	906.837	4.3	344772	406395	399944	548947	790981	326086
4.52_1020.98	TG 16:0_22:0_24:0	[M+NH4]+	XMJKHUFRQBVMGQ-UHFFFAOYSA-N	1020.98	4.524	15169	15177	15835	37418	33985	35246
4.31_962.91	TG 18:0_18:1_22:0	[M+NH4]+	HFCKOGWQFCDRLW-UHFFFAOYSA-N	962.907	4.311	162543	174568	174838	224341	289095	181146
4.05_950.82	TG 18:0_18:1_22:6	[M+NH4]+	GPPIWOJDFFGJMA-GYGDYXAYSA-N	950.819	4.05	183905	191740	198393	209821	218028	205671
3.83_972.80	TG 18:0_20:4_22:6	[M+NH4]+	RXVLBDOYHGQIHF-FPCWJJTJSA-N	972.802	3.828	6881	8529	8788	10952	9870	9923
3.81_972.80	TG 18:3_20:1_22:6	[M+NH4]+	ZOXUQQAZDPHQME-ATSUUVHDSA-N	972.802	3.813	8575	7458	8788	10409	10812	8638
3.87_768.71	TG 44:0	[M+NH4]+	UXWDTZNNQVHGSG-UHFFFAOYSA-N	768.708	3.869	14999	16506	18402	39646	38921	39259
3.72_766.69	TG 44:1	[M+NH4]+	OUKDNADVOQVFAR-NBTXLFQMSA-N	766.691	3.723	9445	10367	11941	24771	24906	23029
4.03_796.74	TG 46:0	[M+NH4]+	JWVXCFSNEOMSHH-UHFFFAOYSA-N	796.739	4.026	57268	60313	61768	89924	86250	91583
3.89_794.72	TG 46:1	[M+NH4]+	RSDIQTNCDWUNDP-VHXPQNKSSA-N	794.724	3.889	86567	100825	107117	285562	277424	258733
3.75_792.71	TG 46:2	[M+NH4]+	XUEMVUXNOCIHLG-MOFPORNTSA-N	792.707	3.746	20367	21743	25000	68136	66575	64477
3.63_790.69	TG 46:3 Isomer B	[M+NH4]+	YCZHBUHPOJGNKX-YLZDBGKXSA-N	790.693	3.629	7713	8032	9327	25224	26042	23793
4.18_824.77	TG 48:0	[M+NH4]+	PVNIQBQSYATKKL-UHFFFAOYSA-N	824.771	4.176	109051	116109	114965	134710	118459	142392
4.03_822.76	TG 48:1	[M+NH4]+	FEKLSEFRUGWUOS-DLOIZKPKSA-N	822.758	4.033	456007	506327	497254	961942	985581	916786
3.89_841.67_3.89_825.69_3.90_820.74	TG 48:2	[M+K]+_[M+Na]+_[M+NH4]+	RUOVJPPUXXFZPC-YZEIBMOJSA-N	841.6653_825.6919_820.7391	3.89433	285321	334777	350447	752680	767174	718721
3.81_818.73	TG 48:3	[M+NH4]+	SKGWNZXOCSYJQL-BUTYCLJRSA-N	818.725	3.815	84984	102822	110802	246113	240945	229711
3.66_816.71	TG 48:4 Isomer B	[M+NH4]+	GRAMQDDTGXQCSO-ZJPFCMILSA-N	816.706	3.659	12340	14393	16209	35630	34060	33220
4.32_852.80	TG 50:0	[M+NH4]+	MARPCPMDFOPPJX-UHFFFAOYSA-N	852.799	4.321	173457	187354	198185	152469	146223	134735
4.17_871.72_4.17_855.74_4.17_850.79	TG 50:1	[M+K]+_[M+Na]+_[M+NH4]+	YHMDGPZOSGBQRH-YYSBDVFPSA-N	871.7153_855.7407_850.7888	4.17367	1260605	1370528	1369889	2669020	2757843	2573691
4.03_869.70_4.03_853.73_4.04_848.77	TG 50:2	[M+K]+_[M+Na]+_[M+NH4]+	QEZWFCZNHWUARW-XQCAQTCHSA-N	869.6987_853.7257_848.7746	4.035	1645391	1872388	1883022	3293645	3486259	3205462
3.94_846.75_3.93_867.68_3.92_851.71	TG 50:3	[M+NH4]+_[M+K]+_[M+Na]+	UFHNZOACKFBCOM-YXKNDSBASA-N	846.7544_867.6836_851.7105	3.932	493160	559234	562117	1182878	1193644	1128532
3.82_865.67_3.83_849.69_3.83_844.74	TG 50:4	[M+K]+_[M+Na]+_[M+NH4]+	PVMBAGXWHHZKFP-JMPJWMFJSA-N	865.6741_849.6923_844.7388	3.82567	155856	180891	195087	400840	387177	380073
3.73_842.72	TG 50:5	[M+NH4]+	AFTBPUXZTDLRSP-UDQIKIEDSA-N	842.724	3.727	11261	14067	14330	25954	23428	23827
3.59_840.71	TG 50:6	[M+NH4]+	YVQKDEFVOZTZOA-PVNINVEQSA-N	840.709	3.59	3340	4071	4217	6308	9258	7312
4.03_864.80	TG 51:1 Isomer A	[M+NH4]+	OZAXLAGNPZMZAD-BOEMPQCLSA-N	864.804	4.032	89840	93417	95741	161489	168142	157019
4.24_864.80	TG 51:1 Isomer B	[M+NH4]+	OZAXLAGNPZMZAD-BOEMPQCLSA-N	864.804	4.239	27644	30850	29431	74488	78551	73820
4.12_862.79	TG 51:2 Isomer A	[M+NH4]+	NSNSZGBCOIKUBU-SZOKBDNISA-N	862.788	4.12	55829	60338	57884	103422	110771	101949
4.00_860.77	TG 51:3	[M+NH4]+	ISSGPXMQOMAFMJ-DMGKHJLRSA-N	860.768	3.997	25865	28344	29512	51296	52025	51279
3.91_858.75	TG 51:4	[M+NH4]+	IIRQXNVLAXQEKB-KBEZCZBDSA-N	858.753	3.906	8483	10567	9550	16484	17239	15578
4.41_901.76_4.41_880.83	TG 52:0	[M+K]+_[M+NH4]+	SDNYRTVJOFMYIW-OIVUAWODSA-N	901.7593_880.8344	4.4085	189081	201986	198151	186091	132355	171566
4.31_899.74_4.31_883.77_4.31_878.82	TG 52:1	[M+K]+_[M+Na]+_[M+NH4]+	NPCZZYKITFKRQZ-RFBIWTDZSA-N	899.7409_883.7668_878.8171	4.30633	1554508	1777939	1833071	3228985	4254075	2576046
4.17_897.73_4.17_881.76_4.17_876.80	TG 52:2	[M+K]+_[M+Na]+_[M+NH4]+	TXMWKTABZBAJCW-QLHBUVOUSA-N	897.7305_881.757_876.8048	4.17267	4435540	4713337	4735132	5628453	6213555	5644033
4.05_895.72_4.05_879.74_4.05_874.79	TG 52:3	[M+K]+_[M+Na]+_[M+NH4]+	DQXQIWIQYYEGLG-MMWLGPPDSA-N	895.7156_879.7412_874.7908	4.04833	1935674	2117107	2150643	3503153	3648982	3491182
3.98_893.70_3.98_877.73_3.97_872.77	TG 52:4	[M+K]+_[M+Na]+_[M+NH4]+	WHSWXEYWNPTUPW-HNJDVRDNSA-N	893.7006_877.728_872.772	3.974	750096	850078	871066	1539014	1574942	1490863
3.85_891.68_3.84_870.76	TG 52:5	[M+K]+_[M+NH4]+	CQZAAIKPSLHIBC-KDJOUNIJSA-N	891.6841_870.7555	3.8485	127576	153648	162165	300459	294608	275535
3.76_868.74	TG 52:6	[M+NH4]+	SSOSFUDNINFYLJ-KIYGNKBKSA-N	868.739	3.76	13692	15570	17232	35843	32111	31953
4.36_892.83	TG 53:1	[M+NH4]+	WWJIBIGWKGFVAQ-JNSYTQKUSA-N	892.831	4.363	16279	16687	18715	56100	55484	54684
4.25_890.82	TG 53:2	[M+NH4]+	RSINITWKVQRWSZ-RFVLVDBCSA-N	890.82	4.246	38967	44333	46155	122771	125492	117795
4.13_888.80	TG 53:3	[M+NH4]+	ZNQBEJJYVJSZLM-LEDQTTRKSA-N	888.804	4.127	61460	64586	68566	115397	119975	107913
4.02_886.78	TG 53:4	[M+NH4]+	BMSDHYZLQWTKSQ-LSJAAEOESA-N	886.785	4.024	19669	20935	21983	31442	34344	32120
3.93_884.77	TG 53:5	[M+NH4]+	QHYAATSKYBYSLG-BXDFBOBBSA-N	884.772	3.927	9544	9803	11364	14333	15452	12818
4.46_908.86	TG 54:0	[M+NH4]+	KKBWDSMULWDHME-UHFFFAOYSA-N	908.863	4.459	82841	90945	91377	63765	266116	54682
4.41_927.78_4.41_911.80_4.41_906.85	TG 54:1	[M+K]+_[M+Na]+_[M+NH4]+	YFFIQXNTTVSKJC-NZEOUKRFSA-N	927.7787_911.8043_906.8519	4.407	407785	447045	446279	1470359	1437051	1429321
4.30_925.76_4.30_909.78_4.30_904.83	TG 54:2	[M+K]+_[M+Na]+_[M+NH4]+	WUUWGORPQFKFQN-XDVOZUNOSA-N	925.7568_909.7836_904.8336	4.299	1960848	2195735	2278326	3329704	4625367	2522344
4.17_923.75_4.17_907.77_4.17_902.82	TG 54:3	[M+K]+_[M+Na]+_[M+NH4]+	PHYFQTYBJUILEZ-IUPFWZBJSA-N	923.745_907.7722_902.8209	4.17233	2605605	2888086	2838741	4540032	4839454	4474145
4.11_921.73_4.11_900.81	TG 54:4	[M+K]+_[M+NH4]+	BRLGHZXETDWABO-NOFIOOQLSA-N	921.7312_900.8057	4.109	1922904	2116006	2245666	3587562	3792919	3531833
3.99_919.72_3.98_903.74_3.98_898.79	TG 54:5 Isomer B	[M+K]+_[M+Na]+_[M+NH4]+	OEJXMJPFOHYSIU-GRLFFVHSSA-N	919.7158_903.7423_898.7913	3.98433	709376	795873	846172	1345181	1380636	1302569
3.88_917.70_3.90_896.77	TG 54:6 Isomer C	[M+K]+_[M+NH4]+	HBOQXIRUPVQLKX-BBWANDEASA-N	917.7017_896.7704	3.892	127738	147067	156693	264223	267334	251463
3.79_894.76	TG 54:7 Isomer B	[M+NH4]+		894.757	3.79	16781	19271	20723	33063	31684	29756
4.31_920.86	TG 55:1	[M+NH4]+		920.86	4.308	226615	245322	248367	334668	438966	276887
4.17_918.85	TG 55:2	[M+NH4]+		918.849	4.169	460699	489572	481188	817347	869601	798758
4.05_916.83	TG 55:3	[M+NH4]+		916.831	4.05	272087	286321	285396	439181	451325	430905
3.97_914.82	TG 55:4	[M+NH4]+	JNBIJLFMSZHQLU-IGGPMUHHSA-N	914.815	3.966	143062	157298	157408	263307	269465	256966
3.85_912.80	TG 55:5	[M+NH4]+	XGWSSQKKORPYMC-NMTNHNCISA-N	912.802	3.845	41045	46478	52062	73026	74109	70023
3.76_910.79	TG 55:6	[M+NH4]+	AMHZMIWFTPLBNR-KESFRCGYSA-N	910.787	3.756	9672	10001	10920	14937	13954	14279
4.33_957.82	TG 56:0 Isomer A	[M+K]+		957.823	4.327	2093	2852	2278	11231	5957	11315
4.47_936.89	TG 56:0 Isomer B	[M+NH4]+		936.887	4.475	39255	42049	43196	92701	83308	91711
4.46_934.88	TG 56:1	[M+NH4]+	OCYFAHIHWCVZKS-FHSLLVMSSA-N	934.881	4.455	133496	141134	159146	375220	350451	371514
4.17_932.86	TG 56:2 Isomer A	[M+NH4]+	PDEQUPGHMOMBFC-FYEHETCMSA-N	932.864	4.173	209634	228530	224069	339914	368724	330982
4.40_953.79_4.40_937.82_4.40_932.87	TG 56:2 Isomer B	[M+K]+_[M+Na]+_[M+NH4]+	PDEQUPGHMOMBFC-FYEHETCMSA-N	953.7924_937.821_932.8677	4.40233	439938	495778	498501	1343394	1392686	1304178
4.30_951.77_4.30_935.80_4.30_930.85	TG 56:3	[M+K]+_[M+Na]+_[M+NH4]+	QXMHHXQBBKDSSL-BAQZNRHJSA-N	951.7712_935.7982_930.8466	4.30033	593258	680453	702239	1016430	1336793	894797
4.23_949.76_4.23_933.79_4.22_928.83	TG 56:4	[M+K]+_[M+Na]+_[M+NH4]+	YONCDTJKIZDSKQ-IYASBODOSA-N	949.7617_933.7873_928.8286	4.22567	930156	1076977	1131866	2242531	1977631	2177031
4.00_926.81	TG 56:5 Isomer A	[M+NH4]+	UHEJWASONFIROS-YPSHDQQVSA-N	926.812	4	88143	91684	96384	125979	130566	121450
4.11_947.75_4.11_931.77_4.11_926.82	TG 56:5 Isomer C	[M+K]+_[M+Na]+_[M+NH4]+	UHEJWASONFIROS-YPSHDQQVSA-N	947.7478_931.7742_926.8205	4.113	1437378	1610940	1675076	2551743	2636746	2444432
4.01_945.73_4.00_929.76_4.01_924.81	TG 56:6	[M+K]+_[M+Na]+_[M+NH4]+	ZTNDRFCABXFVMY-WJTCTALZSA-N	945.7324_929.7571_924.8059	4.00767	340210	382025	405499	538851	550445	512604
3.92_922.79	TG 56:7 Isomer B	[M+NH4]+	DODZUDCYRVWEOJ-GKZBLMSTSA-N	922.787	3.918	91729	101035	103514	126422	132046	123088
3.80_920.77	TG 56:8 Isomer B	[M+NH4]+	UBGUHMDKBGQUND-VPFWBQFRSA-N	920.771	3.804	15522	18710	20695	26425	25879	25601
4.41_948.90	TG 57:1	[M+NH4]+	QLQFCWUGYPUXFE-MKFPQRGTSA-N	948.896	4.406	70882	73604	72786	182026	186884	177286
4.43_946.88	TG 57:2	[M+NH4]+	OQPANTOJGGHRCB-OEIGHXOUSA-N	946.881	4.434	16343	16156	17865	32330	36474	32882
4.39_944.86	TG 57:3	[M+NH4]+	VMVNTSRZEMTQFB-ZPUOMWJLSA-N	944.862	4.391	11966	12794	13789	29933	33338	29691
4.49_962.91	TG 58:1	[M+NH4]+	OWZMHFAFGQCCNI-FBXRAONGSA-N	962.912	4.488	174593	178276	201378	486841	473338	487756
4.45_981.82_4.45_965.85_4.45_960.90	TG 58:2	[M+K]+_[M+Na]+_[M+NH4]+	NFQQJRGJJVQGAV-MEADVOAOSA-N	981.8226_965.8503_960.8985	4.45167	407987	464878	506050	1284677	1276676	1224350
4.40_979.81_4.40_958.88	TG 58:3	[M+K]+_[M+NH4]+	RFMSTHTUAZETPD-JJPHLYBUSA-N	979.808_958.8827	4.4005	425022	458007	466262	963158	967220	909270
4.34_977.79_4.34_961.82_4.34_956.86	TG 58:4	[M+K]+_[M+Na]+_[M+NH4]+	CCKRHDUCFMOBKX-AAINFQTBSA-N	977.7881_961.8158_956.8643	4.33967	313411	355848	366743	740110	702039	741797
4.23_975.78_4.23_959.81_4.23_954.85	TG 58:5	[M+K]+_[M+Na]+_[M+NH4]+		975.778_959.8066_954.8534	4.23167	610655	709818	741866	1235355	1266823	1198138
4.13_973.76_4.13_957.79_4.13_952.84	TG 58:6	[M+K]+_[M+Na]+_[M+NH4]+	GSNFRUMSEHHPSY-LCXCSEBNSA-N	973.7612_957.7859_952.8358	4.131	319590	347827	351602	414279	420245	399274
4.05_955.77	TG 58:7	[M+Na]+	HEPVDSRPLFKMJC-SCPVOKBRSA-N	955.77	4.047	4978	5787	5554	5008	5776	5401
3.93_948.80	TG 58:8	[M+NH4]+	KWIGMCRWEINBIR-HUPVKWKYSA-N	948.803	3.934	66726	72904	76552	89377	91982	83941
3.81_946.79	TG 58:9	[M+NH4]+	RVXFSLZMZOFGEQ-SWIIBWKZSA-N	946.789	3.814	13309	17016	17363	24384	22700	20835
4.44_972.90	TG 59:3	[M+NH4]+	GFWCWSZOZVIVJH-ZIURWEIWSA-N	972.896	4.436	14097	13706	15151	25744	27559	25225
4.50_995.90_4.51_990.94	TG 60:1	[M+Na]+_[M+NH4]+		995.8998_990.9439	4.5035	141879	146008	172669	506354	473209	495835
4.49_1009.86_4.48_993.88_4.49_988.93	TG 60:2	[M+K]+_[M+Na]+_[M+NH4]+	QPNVLDQSHXVPMG-JMYPUKFOSA-N	1009.8558_993.8814_988.9286	4.487	407243	445623	477298	1450233	1417310	1466172
4.45_1007.84_4.45_991.86_4.45_986.91	TG 60:3	[M+K]+_[M+Na]+_[M+NH4]+	IJOXAPFYWITIHW-KUBXGBLDSA-N	1007.8383_991.8641_986.9138	4.44833	538301	603418	675223	1462145	1478434	1392378
4.41_1005.83_4.41_989.85_4.41_984.90	TG 60:4	[M+K]+_[M+Na]+_[M+NH4]+	WECVQMVSEHWZQR-ULZSGHTGSA-N	1005.8267_989.8527_984.8976	4.40733	308735	352428	340261	544583	563739	532900
4.35_1003.80_4.34_982.88	TG 60:5	[M+K]+_[M+NH4]+		1003.8024_982.879	4.3455	232122	271390	281759	493735	475641	475044
4.25_1001.80_4.25_985.82_4.24_980.87	TG 60:6	[M+K]+_[M+Na]+_[M+NH4]+	ZMJSZQBPVUGYMY-KUCWVPRQSA-N	1001.7955_985.8212_980.8674	4.24433	236201	269953	287380	397200	410025	392462
4.16_978.85	TG 60:7|TG 18:2_20:2_22:3	[M+NH4]+	CUGPOEOJYZBGFM-UHFFFAOYSA-N	978.85	4.156	118472	131632	129454	124078	128790	115166
4.06_976.83	TG 60:8|TG 18:2_20:3_22:3	[M+NH4]+	LHGBCDLMDGOOAG-UHFFFAOYSA-N	976.833	4.056	66680	71102	71841	64704	67154	61957
3.94_974.82	TG 60:9|TG 18:2_20:3_22:4	[M+NH4]+	CWGQFYGADFCQKL-UHFFFAOYSA-N	974.817	3.935	26916	28578	30595	31657	31682	31610
4.51_1018.97	TG 62:1	[M+NH4]+		1018.97	4.514	51113	52538	62044	197622	193345	187657
4.50_1037.88_4.51_1016.96	TG 62:2	[M+K]+_[M+NH4]+		1037.8814_1016.9609	4.5045	141612	156618	173221	606404	596143	575724
4.48_1035.87_4.48_1019.90_4.48_1014.94	TG 62:3	[M+K]+_[M+Na]+_[M+NH4]+	QSEFCNRWIMUGOX-QFXJXGHKSA-N	1035.8683_1019.8978_1014.9434	4.482	286476	321487	338297	894298	879244	893654
4.46_1033.85_4.45_1017.88_4.45_1012.93	TG 62:4	[M+K]+_[M+Na]+_[M+NH4]+	AHXIACCOHSVLRP-ULZSGHTGSA-N	1033.8536_1017.8842_1012.9287	4.45167	264144	299119	322417	563827	581404	539002
4.42_1010.91	TG 62:5|TG 18:1_18:2_26:2	[M+NH4]+	YJZVIWBGAYJURV-UHFFFAOYSA-N	1010.91	4.424	181602	199947	205370	298536	315915	292834
4.35_1008.90	TG 62:6|TG 18:1_18:1_26:4	[M+NH4]+	RAIUFAUFDQRJJI-UHFFFAOYSA-N	1008.9	4.351	121557	139293	149576	234693	241125	230812
4.27_1006.88	TG 62:7|TG 18:1_18:2_26:4	[M+NH4]+	KOCLJQSPMNHKRD-UHFFFAOYSA-N	1006.88	4.269	81164	92219	93284	111686	116633	106894
4.18_1004.87	TG 62:8|TG 18:2_22:3_22:3	[M+NH4]+	QBIOGCMEMBACBC-UHFFFAOYSA-N	1004.87	4.183	47763	51526	52543	36068	37851	35884
4.47_1044.99	TG 64:2	[M+NH4]+		1044.99	4.475	61093	67098	73345	128357	128965	127574
4.51_1042.97	TG 64:3	[M+NH4]+		1042.97	4.512	60836	67546	73657	201855	204548	196167
4.49_1061.89_4.49_1040.96	TG 64:4	[M+K]+_[M+NH4]+	IABPCCHORNRSBT-ULZSGHTGSA-N	1061.8915_1040.9574	4.488	77555	85707	92563	205647	201285	189719
4.29_1032.89	TG 64:8|TG 18:1_20:3_26:4	[M+NH4]+	CGCQXAXVACJBET-UHFFFAOYSA-N	1032.89	4.287	41689	46445	48785	17897	37577	27560
4.35_836.81	TG O-16:0_16:0_18:1	[M+NH4]+	LVQZSMRRXWGWPS-RFBIWTDZSA-N	836.806	4.351	41018	48205	51424	143598	142230	142967
4.43_864.84	TG O-18:0_16:0_18:1	[M+NH4]+	LZGBURNISXIARD-SGEDCAFJSA-N	864.84	4.431	79355	89034	90555	257087	262968	251301
4.35_862.82	TG O-18:1_16:0_18:1	[M+NH4]+	GAHFFWCINADVIT-LBXGSASVSA-N	862.821	4.348	82709	93979	100034	264513	264989	258492
4.43_890.86	TG O-18:1_18:0_18:1	[M+NH4]+	IPOXJQJORCTHMA-RZEXXKRKSA-N	890.855	4.43	34023	37629	39631	101289	106040	97332
4.39_888.84	TG O-18:1_18:1_18:1	[M+NH4]+	CWVUILNZCWRGFS-UHFFFAOYSA-N	888.838	4.391	36541	36892	37516	89235	89355	87557
2.83_766.58		[M-H]-	KHPVHUXDOHSODT-UHFFFAOYSA-N	766.575	2.834	12353	13614	15633	53483	52768	53045
2.38_1491.19		[M+H]+		1491.19	2.375	94291	101954	101088	142367	148134	139957
2.64_1592.17		[M+H]+		1592.17	2.636	11667	12755	9345	3737	8329	3999
2.58_1544.11		[M-H]-		1544.11	2.579	3886	4131	4836	8113	8157	8284
2.34_1589.10		[M+H]+		1589.1	2.339	8965	9002	9357	7924	9101	7917
2.02_1565.12		[M+H]+		1565.12	2.02	11714	9847	16715	20929	7545	24850
2.59_1548.14		[M+H]+		1548.14	2.586	29097	32822	34144	56568	58412	55015
2.75_1594.22		[M+H]+		1594.22	2.746	12296	13631	14740	59370	61186	56731
2.12_1485.14		[M+H]+		1485.14	2.125	74167	78492	82400	138359	143115	138329
2.11_1406.14		[M+H]+		1406.14	2.111	333458	353395	372234	883194	878696	820227
2.40_1503.12		[M+H]+		1503.12	2.402	25119	25789	24763	21605	24621	26546
2.54_1468.08		[M-H]-		1468.08	2.535	14683	15954	15521	53853	54898	56919
2.08_1617.10		[M+H]+		1617.1	2.078	16968	19983	21370	34601	38939	37355
2.47_1438.08		[M+H]+		1438.08	2.468	9640	10762	11787	12869	12841	12293
2.61_1402.07		[M-H]-		1402.07	2.611	13687	14103	15535	37474	36613	37588
2.10_1459.12		[M+H]+		1459.12	2.101	170292	191805	206032	364765	393281	357506
1.63_895.46		[M-H]-		895.464	1.628	6325	6909	8917	10894	11299	13567
2.57_1420.08		[M+H]+		1420.08	2.567	5588	6605	5710	8659	10290	8929
2.82_1528.17		[M+H]+		1528.17	2.816	12414	18952	21112	93442	96402	89038
2.60_1452.08		[M-H]-		1452.08	2.605	19965	23340	24365	71447	68497	69592
2.32_1568.17		[M+H]+		1568.17	2.321	141405	157339	161235	236816	213321	229223
2.53_1494.09		[M-H]-		1494.09	2.527	16004	17048	19040	48053	44279	46842
2.54_1584.23		[M+H]+		1584.23	2.544	95023	107026	108129	207510	213941	203433
2.83_1587.31		[M+H]+		1587.31	2.835	4575	5711	5505	29128	29186	27488
2.02_1489.10		[M+H]+		1489.1	2.018	15972	19524	21759	68373	72422	67461
1.98_1457.04		[M+H]+		1457.04	1.975	3326	3767	3910	10428	10763	9151
2.62_1490.15		[M+H]+		1490.15	2.615	51206	59895	60187	118032	118155	113324
2.16_1514.12		[M+H]+		1514.12	2.157	190872	216648	216984	320291	322558	310370
2.15_1461.14		[M+H]+		1461.14	2.155	59080	67244	66185	106477	110020	104687
2.02_1538.11		[M+H]+		1538.11	2.024	33861	31337	42199	90456	89971	98371
2.39_1524.18		[M+H]+		1524.18	2.394	96111	94825	97165	102360	92296	107270
2.42_1549.19		[M+H]+		1549.19	2.418	242516	245892	253400	266327	328255	311048
2.33_1528.17		[M+H]+		1528.17	2.334	65390	73857	72767	162983	172709	162114
4.18_904.98		[M+H]+		904.98	4.181	16513	17652	18469	17904	24124	19371
2.94_1587.19		[M+H]+		1587.19	2.936	4362	5245	5904	13038	14457	12570
4.48_990.10		[M+H]+		990.096	4.484	5900	7119	7907	5308	9558	4030
2.81_1502.15		[M+H]+		1502.15	2.81	8255	9714	10710	28508	28437	27492
2.69_1508.14		[M+H]+		1508.14	2.694	43094	45491	46329	98669	103504	100661
2.01_1540.11		[M+H]+		1540.11	2.014	9270	7434	13315	16500	14257	21423
2.04_1555.08		[M+H]+		1555.08	2.039	2317	2936	2632	7249	9189	4235
2.56_1612.24		[M+H]+		1612.24	2.56	14211	15508	15857	34449	36577	33654
2.34_1475.07		[M+H]+		1475.07	2.338	40532	40201	42852	45321	48347	43700
2.43_1576.15		[M+H]+		1576.15	2.428	44129	47215	50325	65060	68764	69567
2.47_1464.09		[M+H]+		1464.09	2.467	29383	39363	37925	48082	47245	46885
2.01_1537.10		[M+H]+		1537.1	2.011	39463	45862	49561	136860	145364	137291
2.26_1473.07		[M-H]-		1473.07	2.256	3116	3781	4547	7922	9384	7057
2.21_1520.15		[M+H]+		1520.15	2.207	31701	30971	30678	51124	46922	46088
2.18_1468.11		[M+H]+		1468.11	2.178	34162	38866	39202	61162	66091	55804
2.76_1508.15		[M+H]+		1508.15	2.756	17210	19091	23432	115699	119697	112115
2.12_125.00		[M+H]+		125	2.118	15327	13594	14949	21011	22646	22596
2.27_1568.16		[M+H]+		1568.16	2.266	91248	102455	105874	169341	178634	167553
2.51_1470.09		[M+H]+		1470.09	2.508	44715	48920	47985	99912	102567	85522
4.19_1486.07		[M+H]+		1486.07	4.189	8742	8791	11172	16754	16276	16022
2.47_1436.07		[M+H]+		1436.07	2.469	22201	25580	24192	27656	28613	27663
2.60_524.54		[M+H]+		524.539	2.595	8532	11385	9513	15100	13476	14199
2.58_1404.08		[M+H]+		1404.08	2.582	27733	32603	35604	51291	53030	49719
2.07_1486.09		[M+H]+		1486.09	2.074	144210	169668	174708	505222	504047	473072
2.53_1558.21		[M+H]+		1558.21	2.532	123445	136545	144949	230290	237669	220163
2.36_1532.10		[M-H]-		1532.1	2.363	11601	12329	12904	20067	20581	20201
2.39_760.84		[M+H]+		760.839	2.39	30862	75497	38538	98150	106930	76708
2.01_1460.07		[M+H]+		1460.07	2.011	145563	184458	198396	718848	854468	788757
2.33_1594.18		[M+H]+		1594.18	2.333	176897	195868	204182	301131	184561	302031
2.29_1647.14		[M+H]+		1647.14	2.288	15604	17487	17851	35502	37051	32484
2.36_1436.10		[M+H]+		1436.1	2.36	6647	6433	6154	6138	8362	7383
3.95_1456.23		[M+H]+		1456.23	3.952	7003	6198	8836	12751	13206	12212
2.31_1482.09		[M+H]+		1482.09	2.315	20762	22975	24467	37626	43158	38606
2.60_1566.18		[M+H]+		1566.18	2.605	21614	33406	29091	67442	64040	63461
2.68_1557.16		[M+H]+		1557.16	2.681	12999	12578	12244	8036	14361	10574
2.67_1556.16		[M-H]-		1556.16	2.675	11228	12272	13695	40151	38864	40284
2.85_1626.36		[M+H]+		1626.36	2.853	46403	55646	58149	139409	148557	141644
2.10_1614.14		[M+H]+		1614.14	2.099	10804	11221	10922	10280	11427	8380
2.34_1620.20		[M+H]+		1620.2	2.336	117764	122408	133508	198718	157996	195105
2.22_758.78		[M+H]+		758.782	2.217	94694	100048	105279	119551	126138	115348
2.17_1540.13		[M+H]+		1540.13	2.171	224958	250276	258829	353860	369268	340498
2.04_1454.10		[M+H]+		1454.1	2.04	7081	7887	8084	13201	14290	12385
2.75_1509.15		[M+H]+		1509.15	2.745	16139	35518	34208	110809	112500	107455
2.33_1572.12		[M-H]-		1572.12	2.325	3840	4227	4432	10350	9351	10539
2.01_1560.10		[M+H]+		1560.1	2.007	3159	5506	6133	11081	13712	13192
2.32_1639.12		[M+H]+		1639.12	2.319	57073	60212	62039	57303	61061	57261
2.33_1534.13		[M+H]+		1534.13	2.333	107284	117056	117857	138628	88245	141445
2.50_1556.19		[M+H]+		1556.19	2.502	91407	83368	54582	144052	146502	113487
2.15_1695.15		[M+H]+		1695.15	2.155	5492	5628	6087	6845	6995	7137
2.10_1433.11		[M+H]+		1433.11	2.095	146440	163354	180664	397242	415149	373729
2.37_1651.16		[M+H]+		1651.16	2.365	10445	11615	11452	13274	11376	14246
2.69_1516.14		[M+H]+		1516.14	2.69	37872	39992	39742	80947	89239	86833
2.31_1578.18		[M+H]+		1578.18	2.315	32984	38410	40664	42641	53158	49609
2.33_1622.20		[M+H]+		1622.2	2.335	66019	73187	75497	112807	119041	112972
2.22_1516.13		[M+H]+		1516.13	2.222	616920	682674	707701	1083197	1128061	1086139
2.14_1488.10		[M+H]+		1488.1	2.137	112558	120030	121934	167613	173100	163806
2.36_1446.03		[M-H]-		1446.03	2.36	10862	10956	10906	18207	19380	19427
2.51_1460.07		[M-H]-		1460.07	2.507	22069	23319	24935	46692	44678	45589
2.10_1538.12		[M+H]+		1538.12	2.105	40081	43981	46878	52169	47816	59601
2.62_1518.18		[M+H]+		1518.18	2.62	19892	22688	23424	46807	47378	45773
2.70_1590.17		[M+H]+		1590.17	2.704	7691	6390	6970	9783	10884	8146
2.79_1571.21		[M+H]+		1571.21	2.792	3989	4719	6636	22299	22898	20771
1.95_1408.04		[M+H]+		1408.04	1.95	24639	29792	33606	146863	140461	135912
2.70_1571.21		[M+H]+		1571.21	2.703	10536	11885	12213	23653	23297	22624
2.66_1599.27		[M+H]+		1599.27	2.662	13801	14599	8882	20585	22356	19700
2.60_1470.09		[M-H]-		1470.09	2.602	5886	6623	6722	17922	17284	18662
2.88_1658.31		[M+H]+		1658.31	2.879	1781	1521	2627	9028	6502	10369
2.36_1505.17		[M+H]+		1505.17	2.362	35985	38150	41105	61845	50864	63564
2.46_1580.16		[M+H]+		1580.16	2.463	56716	63502	62971	77402	80137	72370
2.02_1539.11		[M+H]+		1539.11	2.025	18772	15926	25495	45865	41999	49948
2.37_735.01		[M+H]+		735.014	2.37	3342	2777	3863	3182	4068	3808
1.99_1434.06		[M+H]+		1434.06	1.99	45553	54524	61904	221876	237622	222395
3.34_650.70		[M+H]+		650.701	3.344	6267	7022	7853	24371	24332	23061
2.64_1580.16		[M+H]+		1580.16	2.643	19106	19729	18526	4368	5693	9695
2.27_1618.18		[M+H]+		1618.18	2.272	26683	28712	29630	41979	34680	38241
2.11_1561.17		[M+H]+		1561.17	2.112	7477	8880	9491	12332	13505	11610
3.85_1514.09		[M+H]+		1514.09	3.846	4551	4543	4982	7609	7694	7299
3.82_575.56		[M+H]+		575.556	3.819	9086	11247	12247	17885	17811	17291
2.38_1496.36		[M+H]+		1496.36	2.375	9244	8695	7918	11383	10852	11216
2.57_1530.13		[M+H]+		1530.13	2.574	27177	29374	29864	52587	54375	44947
3.96_1001.83		[M+H]+		1001.83	3.958	8661	7934	8353	8119	7070	6775
2.17_1480.08		[M+H]+		1480.08	2.172	10309	12631	9794	18673	20134	18200
2.14_1511.15		[M+H]+		1511.15	2.143	29330	33770	32893	58471	60776	58813
2.62_1652.25		[M+H]+		1652.25	2.615	17142	18187	20438	33467	35688	32981
2.36_1544.17		[M+H]+		1544.17	2.358	198078	212631	209354	308163	252101	303021
2.38_1563.21		[M+H]+		1563.21	2.377	9775	10350	8118	6348	5861	5610
3.11_1318.23		[M+H]+		1318.23	3.109	2631	3086	3860	12759	12650	12711
2.13_1593.10		[M+H]+		1593.1	2.131	18545	21818	21038	23691	23898	22923
2.38_1461.11		[M+H]+		1461.11	2.379	18873	20547	20848	23910	26644	25747
2.35_1518.15		[M+H]+		1518.15	2.354	84910	89607	86951	126811	110677	122165
2.02_1536.10		[M+H]+		1536.1	2.017	39184	48502	51839	139847	154810	149016
2.55_1494.21		[M+H]+		1494.21	2.547	32386	36112	37034	81515	88572	81741
2.48_1661.16		[M+H]+		1661.16	2.483	12963	14892	12098	17361	17949	17725
2.37_1537.14		[M+H]+		1537.14	2.372	33640	34117	35060	38638	32501	36637
2.33_1558.17		[M+H]+		1558.17	2.331	20458	22261	25121	41143	42322	40454
2.20_1490.12		[M+H]+		1490.12	2.197	987547	1086089	1138656	1764354	1825480	1518390
2.07_1460.07		[M+H]+		1460.07	2.067	112210	130186	139426	535075	532021	517300
2.33_1560.14		[M+H]+		1560.14	2.334	75759	83036	83395	96790	62329	95744
2.15_1476.10		[M+H]+		1476.1	2.145	8671	9988	10185	16211	16585	15852
2.51_1582.21		[M+H]+		1582.21	2.511	49522	52912	50748	78180	102188	95916
2.02_1612.13		[M+H]+		1612.13	2.019	4048	5047	5512	8240	8618	7097
2.02_184.07		[M+H]+		184.073	2.018	15906	16741	18291	28557	31625	29099
2.69_1558.17		[M-H]-		1558.17	2.686	5644	6801	7158	20995	19972	20997
2.54_1587.24		[M+H]+		1587.24	2.545	22325	23832	23789	46818	46273	42565
2.06_1625.06		[M+H]+		1625.06	2.062	4042	3658	3633	3319	6604	5990
2.34_1586.15		[M+H]+		1586.15	2.337	24215	25327	27672	26705	18557	25890
2.79_1552.17		[M+H]+		1552.17	2.793	8911	10308	11343	52431	54755	49630
2.22_1498.09		[M+H]+		1498.09	2.221	60261	65175	68886	98159	97816	94671
2.38_1494.15		[M+H]+		1494.15	2.375	490205	526089	527477	625122	662965	625340
2.82_1463.15		[M+H]+		1463.15	2.816	2197	2660	2171	11203	11170	11027
2.45_1478.12		[M+H]+		1478.12	2.449	73378	77212	74750	80510	82952	82020
2.27_1571.17		[M+H]+		1571.17	2.265	15601	19081	20473	32838	24313	29645
2.16_1590.14		[M+H]+		1590.14	2.157	32448	36682	37170	53742	51735	44698
2.31_1553.17		[M+H]+		1553.17	2.306	29519	32584	32292	53843	55264	52042
2.67_1628.25		[M+H]+		1628.25	2.671	29243	32020	32225	68457	71724	67114
2.32_1466.06		[M+H]+		1466.06	2.318	12860	14789	14029	16734	19061	18013
2.33_1450.06		[M+H]+		1450.06	2.334	10822	12505	12493	12949	14355	15915
2.23_1548.12		[M-H]-		1548.12	2.229	11384	11830	13045	20605	21697	20553
2.11_1612.11		[M+H]+		1612.11	2.109	10805	10878	10352	8045	8697	5681
2.51_1545.10		[M-H]-		1545.1	2.514	3322	3954	4293	3889	3945	7587
2.64_1576.23		[M+H]+		1576.23	2.642	546755	623270	631943	1423415	1477358	1365492
2.52_1538.15		[M+H]+		1538.15	2.525	53072	55590	51878	93857	93889	89351
2.18_1464.10		[M+H]+		1464.1	2.176	751462	846103	869061	1567110	1596766	1491013
2.37_1570.18		[M+H]+		1570.18	2.369	228825	245719	245243	362638	164362	365053
2.47_1648.22		[M+H]+		1648.22	2.468	13603	18072	19069	23414	25304	23233
2.72_1506.13		[M-H]-		1506.13	2.724	9077	11666	12435	45934	43405	47208
2.22_1592.16		[M+H]+		1592.16	2.216	51993	54798	55786	71558	76472	71344
2.25_1592.17		[M+H]+		1592.17	2.245	51993	54798	55786	67956	76472	62950
2.18_1466.11		[M+H]+		1466.11	2.181	318958	357634	370051	618932	642653	540271
2.60_1444.07		[M-H]-		1444.07	2.597	3687	5465	5626	12981	12244	12943
2.18_1467.11		[M+H]+		1467.11	2.176	110155	123620	129671	208295	215550	184632
2.08_1512.10		[M+H]+		1512.1	2.083	82387	101642	103676	203715	210270	203953
2.56_1428.08		[M+H]+		1428.08	2.562	10035	9987	11552	19563	20566	17103
2.50_1494.09		[M+H]+		1494.09	2.499	13646	14698	11509	27887	29064	27598
2.24_1525.11		[M+H]+		1525.11	2.236	92591	98549	101667	136914	146470	139873
1.98_1615.08		[M+H]+		1615.08	1.977	4864	4775	5358	13083	14886	5467
2.23_1524.10		[M+H]+		1524.1	2.229	96625	105696	105548	121716	89849	145350
2.12_707.25		[M+H]+		707.254	2.124	7880	9646	8916	10612	9895	9998
2.61_1534.22		[M+H]+		1534.22	2.608	36899	41026	38216	102155	107957	99036
2.59_1520.11		[M-H]-		1520.11	2.594	7286	6907	7830	21682	20455	21153
2.17_1642.18		[M+H]+		1642.18	2.168	5940	5337	8519	8874	9386	7771
1.95_873.56		[M-H]-		873.565	1.951	50428	58410	63318	102280	98459	97985
2.30_1673.16		[M+H]+		1673.16	2.304	22135	23177	23830	32178	32357	32134
2.54_1544.10		[M-H]-		1544.1	2.538	3818	3804	4097	7479	6197	8349
0.30_937.53		[M+H]+		937.53	0.305	4349	3825	3681	5035	4581	3082
2.33_1582.18		[M+H]+		1582.18	2.335	26181	29521	28479	53555	33995	46624
2.48_1552.13		[M-H]-		1552.13	2.481	12477	13022	13562	22269	21578	23172
2.13_1415.08		[M+H]+		1415.08	2.128	14994	20746	17196	21699	22931	21910
4.23_1057.90		[M+H]+		1057.9	4.227	3863	4251	5037	3241	3861	3637
2.29_631.69		[M+H]+		631.686	2.295	5751	5825	5023	6373	7021	6326
3.94_137.81		[M+H]+		137.814	3.942	3396	4390	5109	7195	6760	6224
2.19_1517.07		[M+H]+		1517.07	2.195	17538	7680	21650	23107	18678	18255
2.25_1406.03		[M+H]+		1406.03	2.25	1098	4138	3718	6094	5161	5255
3.92_1442.01		[M+H]+		1442.01	3.92	8977	10097	11085	16270	16241	15870
0.30_867.37		[M+H]+		867.374	0.297	64981	59444	74637	127086	129884	136410
2.63_1550.21		[M+H]+		1550.21	2.631	234853	253275	264428	413759	426594	407187
2.93_1567.25		[M-H]-		1567.25	2.93	2157	2332	2713	12363	13236	13976
2.17_1454.06		[M+H]+		1454.06	2.165	9161	9525	9400	17256	18919	17119
2.75_1552.18		[M+H]+		1552.18	2.75	9521	10518	16753	38097	40322	38855
2.14_1564.13		[M+H]+		1564.13	2.14	32682	36338	37407	49091	49352	49391
2.73_1530.16		[M+H]+		1530.16	2.731	7606	9561	10127	17147	18213	12114
2.30_1644.19		[M+H]+		1644.19	2.3	14133	16219	16439	19808	21689	19483
2.35_605.61		[M+H]+		605.606	2.354	3281	3957	3763	2461	2546	2366
2.93_1564.21		[M+H]+		1564.21	2.929	20978	25841	28801	195401	196893	183290
2.35_1457.13		[M+H]+		1457.13	2.353	4723	4212	4931	8177	5584	6889
2.93_1565.21		[M+H]+		1565.21	2.927	22062	25838	29204	196250	197251	185737
2.75_1680.29		[M+H]+		1680.29	2.753	4594	4726	6801	22101	23376	21348
2.25_1542.15		[M+H]+		1542.15	2.245	244322	265663	276367	419990	477613	461750
2.50_744.93		[M+H]+		744.932	2.5	3558	3879	3237	4603	4430	4260
2.26_1509.16		[M+H]+		1509.16	2.259	9399	10452	10544	9149	12423	10868
2.59_1507.13		[M+H]+		1507.13	2.587	14451	16348	13641	32052	32416	29919
2.64_1598.21		[M+H]+		1598.21	2.643	19135	19149	17837	13207	14428	12772
4.05_1481.11		[M+H]+		1481.11	4.051	2855	3211	3198	3222	4038	5246
2.29_1527.15		[M+H]+		1527.15	2.292	25242	28574	29080	54267	56810	53564
2.36_735.18		[M+H]+		735.183	2.363	3899	3115	4383	2969	4298	3415
3.97_1485.05		[M+H]+		1485.05	3.972	6530	8134	8939	13817	16943	17175
2.53_1629.19		[M+H]+		1629.19	2.53	4874	5071	5526	5601	7057	6364
2.04_1087.69		[M+H]+		1087.69	2.038	10449	9655	9176	8241	8055	7399
2.33_1508.11		[M+H]+		1508.11	2.325	69455	76692	77911	100590	107025	101453
2.69_1654.27		[M+H]+		1654.27	2.694	7832	8689	7149	20429	21525	16681
2.48_768.69		[M-H]-		768.692	2.485	7850	8244	9242	17506	17128	17633
3.94_137.37		[M+H]+		137.374	3.935	3609	2984	4479	5951	6041	4839
2.84_1543.25		[M+H]+		1543.25	2.839	24120	26838	29140	99686	96665	95669
2.18_1465.11		[M+H]+		1465.11	2.177	683594	773156	775639	1377079	1437532	1361727
2.05_1448.07		[M+H]+		1448.07	2.048	5723	7915	7472	29207	28221	26551
2.60_1498.13		[M+H]+		1498.13	2.602	32412	37972	36509	55048	55330	49953
2.79_1506.13		[M-H]-		1506.13	2.788	3411	5088	4969	52217	50236	52042
2.34_1564.10		[M+H]+		1564.1	2.339	10392	12000	12085	12907	11283	13154
2.21_1596.12		[M+H]+		1596.12	2.21	23295	26283	28195	35410	19517	33840
2.15_1619.11		[M+H]+		1619.11	2.153	33580	35865	38161	43565	45587	42170
2.63_1609.19		[M+H]+		1609.19	2.629	6068	5649	8767	4326	9224	3632
2.59_1430.10		[M+H]+		1430.1	2.589	20300	17729	25547	45641	47124	37681
2.42_536.55		[M-H]-		536.555	2.419	6210	5597	5861	7713	7386	8201
2.43_1578.17		[M-H]-		1578.17	2.428	23703	23964	26356	27585	27851	29973
2.36_1510.20		[M+H]+		1510.2	2.357	6122	3215	5385	4786	3748	5395
2.61_1478.10		[M-H]-		1478.1	2.61	13671	17748	16559	47579	45171	45773
4.47_1515.23		[M+H]+		1515.23	4.471	12016	12978	13051	26309	25674	25558
2.42_1547.10		[M+H]+		1547.1	2.418	10738	10360	13925	37738	47489	35137
2.63_184.07		[M+H]+		184.074	2.635	16381	17488	19041	24168	25734	24786
2.80_1482.12		[M+H]+		1482.12	2.803	2875	3077	2660	5825	6979	5009
2.34_1595.40		[M+H]+		1595.4	2.336	2834	3751	5585	9014	7661	9024
2.22_881.87		[M-H]-		881.865	2.223	3225	2774	3770	5889	5855	5228
2.64_1576.29		[M+H]+		1576.29	2.643	40228	49008	49483	127705	132824	125037
2.10_1615.15		[M+H]+		1615.15	2.098	7781	9341	9120	8661	10685	8303
2.52_1453.08		[M+H]+		1453.08	2.518	7715	7560	8075	24565	26043	24150
2.03_1620.06		[M-H]-		1620.06	2.034	11343	12273	14934	93223	81403	86202
2.34_745.73		[M+H]+		745.732	2.336	5490	5560	3786	8815	9831	8695
2.66_795.72		[M-H]-		795.719	2.657	12609	13844	14195	21607	21250	20192
2.09_1588.13		[M+H]+		1588.13	2.092	17357	20463	22369	23069	31596	28110
2.35_1455.13		[M+H]+		1455.13	2.352	9063	9248	9475	16915	13929	17030
2.06_1584.06		[M-H]-		1584.06	2.063	4907	5995	6480	23739	23158	21440
2.59_1514.15		[M+H]+		1514.15	2.592	32280	37544	39899	73020	73911	71267
2.33_1530.17		[M+H]+		1530.17	2.331	38173	43352	47259	95690	104363	98637
2.37_1575.14		[M+H]+		1575.14	2.372	12584	11983	13070	12401	13376	15558
3.10_1630.39		[M+H]+		1630.39	3.1	1292	1214	2369	22266	21281	20976
2.77_1558.17		[M-H]-		1558.17	2.765	3068	4050	4445	13452	11336	10918
2.56_1462.12		[M+H]+		1462.12	2.559	9995	10259	11699	17409	18126	16844
2.50_1669.16		[M+H]+		1669.16	2.503	3317	4057	4045	3711	3343	4253
2.85_1637.33		[M+H]+		1637.33	2.855	3977	4430	5387	19489	20509	20113
2.84_1611.28		[M+H]+		1611.28	2.836	19691	24976	26260	64906	67435	62821
2.48_1598.21		[M+H]+		1598.21	2.483	75035	140316	153139	225194	229012	201288
3.95_143.57		[M+H]+		143.571	3.95	3628	3143	3404	4873	5039	5964
2.64_1678.27		[M+H]+		1678.27	2.639	8499	10325	10064	13674	14101	13433
1.98_1484.07		[M+H]+		1484.07	1.984	12306	15325	16882	57474	55819	54347
2.26_1504.06		[M+H]+		1504.06	2.26	6800	4633	8247	11969	10240	12418
2.72_1514.12		[M-H]-		1514.12	2.717	5982	6725	6988	21779	20895	25620
2.45_1554.15		[M+H]+		1554.15	2.449	124988	131961	131908	179805	192119	178767
2.87_1541.23		[M-H]-		1541.23	2.866	5494	6016	5458	22540	23158	23136
2.36_1533.16		[M+H]+		1533.16	2.359	18652	19657	20601	31912	24622	30845
2.94_1570.22		[M+H]+		1570.22	2.939	2537	1884	3074	16313	16701	14356
2.56_1522.13		[M+H]+		1522.13	2.563	26292	29066	31339	51107	55837	49698
2.50_1470.14		[M-H]-		1470.14	2.502	14187	15596	16226	36191	38172	33013
2.62_1496.11		[M-H]-		1496.11	2.618	10274	9729	11204	28921	28214	28216
2.33_1502.15		[M+H]+		1502.15	2.326	45474	50935	54186	123124	128006	121031
2.82_1460.14		[M+H]+		1460.14	2.822	8970	9444	9988	54632	56041	53264
2.15_1671.13		[M+H]+		1671.13	2.152	6963	7918	7417	8474	8592	8040
2.69_811.82		[M+H]+		811.815	2.69	3616	12498	10576	12996	16467	13572
2.32_1699.17		[M+H]+		1699.17	2.317	14775	14080	14759	18076	19767	18688
3.82_1448.03		[M+H]+		1448.03	3.82	3078	2849	3619	5257	5549	4939
2.29_1653.10		[M+H]+		1653.1	2.29	6348	5866	6476	5440	7988	7077
2.33_1570.17		[M+H]+		1570.17	2.33	98831	118497	104798	130794	184739	133622
2.27_1551.18		[M+H]+		1551.18	2.267	5373	1633	7957	6326	6091	na
2.33_1448.05		[M+H]+		1448.05	2.327	20988	20359	21532	24766	20766	26515
2.88_1684.37		[M-H]-		1684.37	2.885	4003	4208	4999	10140	9832	9019
2.73_1337.87		[M+H]+		1337.87	2.729	6426	5627	6225	7562	7946	4887
1.88_184.07		[M+H]+		184.073	1.883	3847	5009	5570	15796	15193	15982
2.01_1468.04		[M+H]+		1468.04	2.012	6372	7215	7736	12444	12892	11916
2.36_1484.10		[M+H]+		1484.1	2.362	68738	73038	74148	69421	73399	93887
2.20_1570.10		[M+H]+		1570.1	2.196	27533	30546	33528	50997	52215	38087
2.27_1450.11		[M+H]+		1450.11	2.269	12969	11736	13580	42090	38106	41885
2.60_1546.12		[M-H]-		1546.12	2.604	6787	8399	8110	22251	22008	22660
2.37_1498.07		[M-H]-		1498.07	2.365	14703	16178	15716	18117	20530	20338
2.59_750.55		[M+H]+		750.546	2.587	20722	20962	21329	18202	15219	13929
2.25_1542.23		[M+H]+		1542.23	2.251	10657	16892	17534	12180	22003	18992
2.39_1520.17		[M+H]+		1520.17	2.391	2021945	2118187	2103717	2026091	2405144	2197477
3.94_1404.07		[M+H]+		1404.07	3.936	9992	11980	10343	16258	18064	15942
2.81_1505.21		[M+H]+		1505.21	2.806	2979	3495	3979	23725	24830	22076
0.54_358.24		[M-H]-		358.242	0.544	6490	7519	7691	23788	17751	19507
2.16_1616.17		[M+H]+		1616.17	2.164	18950	20980	19381	27165	28398	25724
2.91_1609.27		[M+H]+		1609.27	2.911	1443	1534	1952	10539	9991	10910
2.25_1464.09		[M-H]-		1464.09	2.251	2569	3039	2659	5019	5792	5826
2.17_1540.34		[M+H]+		1540.34	2.173	1723	3395	5277	10003	10980	8433
3.82_1454.10		[M+H]+		1454.1	3.824	2038	1792	1513	7981	7221	8257
3.88_1506.04		[M+H]+		1506.04	3.876	2590	9316	11068	16464	16367	16769
2.34_1424.05		[M+H]+		1424.05	2.342	4829	4958	5451	4552	4282	6153
2.01_731.26		[M+H]+		731.261	2.012	9071	11490	9907	19034	19954	19173
1.95_1458.05		[M+H]+		1458.05	1.954	8037	6590	10979	37316	36459	35482
3.01_1177.83		[M+H]+		1177.83	3.009	2350	3690	3085	8909	9261	8596
2.43_787.26		[M+H]+		787.259	2.434	12235	13490	10310	11531	14679	12490
2.10_1509.14		[M+H]+		1509.14	2.1	11570	12083	13398	15288	15864	14509
2.60_550.56		[M+H]+		550.556	2.604	7302	7566	8227	8477	9498	10327
2.79_1536.22		[M+H]+		1536.22	2.787	3335	2595	4113	15912	14264	23463
3.94_1421.02		[M+H]+		1421.02	3.937	9625	11804	11521	19085	18467	17422
2.12_708.33		[M+H]+		708.33	2.122	5125	6457	3608	7269	4618	5012
2.93_814.84		[M+H]+		814.837	2.926	11216	11483	8892	14002	15914	13895
2.06_1520.07		[M+H]+		1520.07	2.061	7537	8014	8161	15240	16439	15247
2.44_1622.21		[M+H]+		1622.21	2.443	38493	41366	40407	47222	50249	47663
2.72_1532.15		[M-H]-		1532.15	2.718	9359	11779	12992	27794	33697	35033
2.25_1478.04		[M+H]+		1478.04	2.251	6104	6567	7368	5146	11080	9582
2.32_630.68		[M+H]+		630.681	2.317	12102	17241	15561	8387	13671	11208
2.88_788.82		[M+H]+		788.818	2.879	6395	7863	9017	14765	18199	16477
2.46_1468.08		[M+H]+		1468.08	2.463	5154	5199	6355	6373	5679	6287
2.26_1432.05		[M+H]+		1432.05	2.262	6340	8312	8645	13989	15044	14332
2.20_1513.10		[M+H]+		1513.1	2.199	18036	16608	15335	9849	10998	10854
2.93_1573.16		[M+H]+		1573.16	2.931	2363	2564	3590	5286	8136	7718
2.29_1605.09		[M+H]+		1605.09	2.295	26222	27007	28668	46677	46991	43344
2.21_1520.09		[M+H]+		1520.09	2.207	17688	24072	27048	47386	40524	42024
2.60_1528.11		[M-H]-		1528.11	2.597	7817	7949	10025	23200	24153	23684
2.07_1474.08		[M+H]+		1474.08	2.073	8088	9033	8860	27245	28458	26699
2.87_610.63		[M-H]-		610.631	2.874	4746	4958	5015	12455	12976	12877
2.85_815.39		[M+H]+		815.393	2.853	3674	4046	4234	13589	12640	10072
2.66_1540.17		[M+H]+		1540.17	2.663	6644	4507	6937	na	3777	6614
2.67_1612.26		[M+H]+		1612.26	2.669	19227	21987	24444	44696	44286	45188
2.11_1428.13		[M+H]+		1428.13	2.107	12240	11537	11940	7968	11447	9317
2.30_1476.14		[M+H]+		1476.14	2.299	20309	25208	25698	60961	64527	51304
3.35_614.62		[M+H]+		614.624	3.345	2962	3887	2880	7877	8061	7393
2.44_1452.10		[M+H]+		1452.1	2.436	9935	10122	11111	10778	10821	10275
2.50_1434.06		[M-H]-		1434.06	2.498	6737	7915	8078	12699	13538	14503
2.02_1586.12		[M+H]+		1586.12	2.02	6611	7701	7874	15321	15809	15063
2.46_1677.18		[M+H]+		1677.18	2.457	3069	3435	4139	4557	4580	4674
2.92_1537.18		[M+H]+		1537.18	2.92	2261	2689	2811	10377	11152	8582
2.33_785.98		[M+H]+		785.979	2.328	4576	5196	5510	5297	7103	4685
2.32_1631.22		[M+H]+		1631.22	2.323	6012	8407	8472	9087	10817	9395
2.07_757.00		[M+H]+		756.999	2.074	3334	3804	4435	4335	5050	4768
2.80_1476.14		[M+H]+		1476.14	2.802	4162	4984	6189	20202	20147	18368
2.36_1465.16		[M+H]+		1465.16	2.363	25901	26921	28117	43344	32155	42604
2.50_1484.07		[M-H]-		1484.07	2.497	13010	14647	15109	29510	28349	29905
2.15_1636.09		[M+H]+		1636.09	2.153	5751	7971	7491	8929	8453	8719
2.67_1625.29		[M+H]+		1625.29	2.673	3165	4675	3702	5854	2942	5978
1.99_1513.09		[M+H]+		1513.09	1.989	13169	16262	13583	16328	23487	35690
2.53_1555.16		[M-H]-		1555.16	2.528	7842	6773	9059	15124	15151	16036
2.83_1633.26		[M+H]+		1633.26	2.834	4810	6356	6256	5385	7548	5344
2.32_785.16		[M+H]+		785.158	2.322	5870	6218	4966	7513	8037	5707
1.93_1432.03		[M+H]+		1432.03	1.927	5321	6777	7514	35300	34262	32697
1.89_1456.04		[M+H]+		1456.04	1.888	3308	3799	4514	23523	22833	22009
2.42_1596.19		[M+H]+		1596.19	2.416	86970	90857	92340	87779	99301	79736
2.91_1581.20		[M+H]+		1581.2	2.908	1341	2695	2400	8240	10063	9063
2.07_1639.07		[M+H]+		1639.07	2.073	4831	6188	4227	5669	6241	5467
2.17_1495.13		[M-H]-		1495.13	2.169	3219	3831	4217	6643	6752	6984
2.58_1637.25		[M+H]+		1637.25	2.585	4497	5290	3689	7834	7507	9917
2.56_773.77		[M+H]+		773.768	2.563	8887	9817	10279	20076	19500	16969
2.62_125.00		[M+H]+		125	2.624	2586	3902	3787	5000	4849	4458
2.34_1602.15		[M+H]+		1602.15	2.338	7898	12421	6421	9750	9149	10722
2.26_1522.09		[M-H]-		1522.09	2.257	6917	7606	8456	14739	13935	15455
2.73_744.93		[M-H]-		744.934	2.731	3779	4252	3962	7372	8976	7720
0.30_516.60		[M+H]+		516.599	0.303	3478	3323	3652	3364	3656	4123
2.55_747.98		[M+H]+		747.984	2.546	3394	4003	2865	4756	5193	4977
2.06_1546.88		[M+H]+		1546.88	2.056	1738	830	1760	13479	14694	7403
2.35_1464.04		[M-H]-		1464.04	2.355	5152	5359	4296	7304	8538	7897
3.93_138.04		[M+H]+		138.035	3.929	3034	3840	3788	6177	5002	4607
2.51_1624.23		[M+H]+		1624.23	2.508	117209	127628	124937	138860	141804	148333
2.73_1155.80		[M+H]+		1155.8	2.726	13107	14699	13890	18119	17546	17226
0.30_474.59		[M+H]+		474.587	0.303	3068	3407	4291	3880	3138	3390
2.25_1496.07		[M-H]-		1496.07	2.252	1320	4812	4891	7490	7787	7777
2.17_1619.16		[M+H]+		1619.16	2.165	5132	5496	7206	10479	6336	7899
2.86_1569.27		[M+H]+		1569.27	2.857	9030	10079	10815	31402	32462	30985
2.68_1538.12		[M-H]-		1538.12	2.676	5270	6454	6675	29125	27404	30024
2.08_1620.10		[M+H]+		1620.1	2.085	4192	5374	4878	8733	8360	7949
2.37_768.18		[M+H]+		768.178	2.374	3599	4190	8051	4481	4705	3659
2.23_1604.09		[M+H]+		1604.09	2.232	9420	9703	8625	8172	10908	10573
1.95_1405.08		[M+H]+		1405.08	1.953	6109	8061	8626	36827	35464	35326
2.70_1448.10		[M+H]+		1448.1	2.697	5441	5457	5307	10357	11277	10043
2.35_1458.10		[M+H]+		1458.1	2.354	20515	20299	22106	29346	29445	27267
2.93_1556.20		[M+H]+		1556.2	2.928	4043	4594	2350	22478	21584	19071
1.64_780.54		[M-H]-		780.537	1.644	2916	2587	2148	5818	6809	8189
2.30_1680.12		[M+H]+		1680.12	2.299	3584	4110	3850	4369	3989	4322
3.32_632.63		[M-H]-		632.633	3.32	7255	7005	6648	19802	18153	19285
3.16_681.68		[M-H]-		681.684	3.164	6123	7155	6140	27205	26461	25544
2.11_1409.32		[M+H]+		1409.32	2.11	5223	7363	5576	4013	3877	2486
2.58_1378.06		[M+H]+		1378.06	2.576	4481	4278	1952	5272	5348	5406
2.32_759.71		[M+H]+		759.712	2.324	11112	12587	11315	12383	11966	12605
3.92_1337.95		[M+H]+		1337.95	3.92	3605	3914	4829	9337	9424	8522
2.24_1558.09		[M+H]+		1558.09	2.24	12888	12190	14016	11790	14856	12217
2.25_1550.12		[M+H]+		1550.12	2.245	53794	63385	45717	67748	77380	79792
2.10_731.68		[M+H]+		731.677	2.098	6423	9483	8332	9608	7403	8170
1.94_1589.06		[M+H]+		1589.06	1.943	4900	5879	6829	20418	19766	19636
2.35_1541.21		[M+H]+		1541.21	2.354	14142	17090	12366	32385	34190	28602
2.60_1608.20		[M+H]+		1608.2	2.595	13675	8699	14796	14343	20679	11632
2.02_1464.08		[M+H]+		1464.08	2.023	7109	9720	10551	31447	37998	35859
2.11_1566.19		[M+H]+		1566.19	2.114	2738	3147	3161	8024	7565	7784
2.24_1528.06		[M+H]+		1528.06	2.241	11822	11859	10198	15706	17354	16422
2.02_1249.74		[M+H]+		1249.74	2.017	2582	1847	3119	3250	3130	3582
2.43_596.65		[M-H]-		596.65	2.427	8848	3599	6672	9984	8764	4821
2.42_1596.28		[M+H]+		1596.28	2.418	4968	3136	4990	3941	6284	4818
3.72_1421.94		[M+H]+		1421.94	3.723	3370	4464	4470	5485	5445	4109
2.64_1566.16		[M+H]+		1566.16	2.639	32368	37583	34540	53010	49707	53446
1.14_917.55		[M-H]-		917.547	1.135	101636	66506	89332	125731	111585	127487
2.06_1508.07		[M+H]+		1508.07	2.061	5246	5458	5552	11342	11996	7583
2.75_1620.23		[M+H]+		1620.23	2.747	7919	13928	14098	40038	41184	33973
2.62_1593.18		[M+H]+		1593.18	2.621	13481	15324	16214	14271	19812	14400
2.31_1580.10		[M-H]-		1580.1	2.315	2860	3616	4456	10551	10155	10723
2.84_1654.32		[M+H]+		1654.32	2.843	3040	3004	2712	8768	8919	6371
3.15_930.88		[M-H]-		930.881	3.155	4346	3997	4849	6357	5396	6069
2.38_763.85		[M+H]+		763.849	2.385	5301	3294	3816	905	4007	2743
2.71_1522.12		[M-H]-		1522.12	2.706	6945	7990	7884	34494	32874	36120
2.41_1546.24		[M+H]+		1546.24	2.414	115915	101650	122431	66924	68539	94782
2.85_1649.34		[M+H]+		1649.34	2.851	5642	5363	6292	5490	6470	6463
2.80_1484.14		[M+H]+		1484.14	2.8	6736	6527	8724	44800	45857	43414
2.64_789.36		[M+H]+		789.356	2.643	15079	23849	22096	19486	31603	18111
2.41_1551.19		[M+H]+		1551.19	2.406	24381	26206	26927	26523	30327	21914
2.82_1578.18		[M+H]+		1578.18	2.822	5128	5970	6371	18922	15430	16798
2.17_1466.31		[M+H]+		1466.31	2.173	9919	13678	13887	15557	20257	19305
3.94_137.60		[M+H]+		137.596	3.94	3112	5240	5767	8192	7451	7261
3.95_1456.10		[M+H]+		1456.1	3.949	15667	18495	15122	20850	19411	14677
3.81_1439.93		[M+H]+		1439.93	3.812	3505	4518	3397	4516	3844	4597
2.19_1453.11		[M+H]+		1453.11	2.193	4009	4138	4473	7826	7719	7401
2.78_1502.19		[M+H]+		1502.19	2.779	5432	5211	4505	18541	11545	20600
2.31_1536.18		[M+H]+		1536.18	2.315	5688	9234	7367	5720	7809	8438
2.11_706.05		[M+H]+		706.047	2.112	6477	2526	8394	7400	9892	6920
2.64_1625.23		[M+H]+		1625.23	2.64	6364	6277	6056	4519	3409	4547
4.17_877.41		[M+H]+		877.408	4.175	6163	4959	4558	10288	12024	7265
2.50_1444.08		[M+H]+		1444.08	2.503	13129	13839	10027	34075	33849	32408
2.34_1500.08		[M+H]+		1500.08	2.339	37521	38343	39953	34846	26326	36721
2.13_1640.16		[M+H]+		1640.16	2.127	3166	4080	3933	3641	3488	3924
0.30_416.00		[M+H]+		416.001	0.301	5561	5797	9893	6357	7532	5998
2.24_1448.08		[M+H]+		1448.08	2.236	30299	32676	34493	50114	52314	45278
3.85_1455.10		[M+H]+		1455.1	3.855	2890	3593	2977	9661	9045	7685
2.23_1584.10		[M+H]+		1584.1	2.234	3108	2894	3779	2840	3652	3285
2.06_1592.08		[M+H]+		1592.08	2.065	5703	6358	5891	11561	13826	11347
2.76_1646.24		[M+H]+		1646.24	2.759	5622	6139	6897	14943	15257	13995
2.65_796.11		[M+H]+		796.106	2.649	2838	3772	2773	3832	6102	3205
2.54_1586.14		[M+H]+		1586.14	2.541	9946	9634	10396	17310	19818	19302
2.65_788.99		[M+H]+		788.995	2.648	7533	9283	9243	27598	42371	48663
3.63_1423.97		[M+H]+		1423.97	3.634	3817	2233	4381	9205	9250	9237
2.75_590.55		[M-H]-		590.552	2.751	4758	4378	6233	5681	5636	5834
3.17_896.72		[M-H]-		896.72	3.169	3842	3107	5993	16696	16988	15963
2.04_1479.11		[M+H]+		1479.11	2.038	5165	4291	5568	7430	7676	7053
2.12_1431.09		[M+H]+		1431.09	2.116	6395	6220	6369	4387	5436	4591
2.37_1545.24		[M+H]+		1545.24	2.366	10408	15121	13303	5190	11278	10016
2.71_1468.12		[M+H]+		1468.12	2.712	11446	11990	11283	16221	16301	14266
2.63_1606.17		[M+H]+		1606.17	2.634	10892	6245	10513	7682	6784	6347
2.06_1660.09		[M-H]-		1660.09	2.064	8505	11037	10822	40469	36294	38051
3.08_719.74		[M+H]+		719.741	3.084	4050	3354	4186	4729	5438	4537
2.35_1454.05		[M+H]+		1454.05	2.355	3905	4698	4636	6450	5810	6263
2.83_1562.30		[M+H]+		1562.3	2.831	2904	3502	2904	12750	6155	9322
2.49_1502.12		[M-H]-		1502.12	2.492	16120	15908	17946	25072	26093	25300
4.47_1573.32		[M+H]+		1573.32	4.471	4365	5120	4596	7508	7298	7442
2.19_734.16		[M+H]+		734.157	2.186	6333	9743	10851	15332	6470	12583
2.39_1509.10		[M-H]-		1509.1	2.389	4805	5407	5679	10714	10022	11640
2.75_1549.13		[M+H]+		1549.13	2.747	7937	6887	7915	6110	5970	6539
2.81_1479.19		[M+H]+		1479.19	2.807	1842	1973	3340	13290	13400	11694
2.33_1585.18		[M+H]+		1585.18	2.335	5147	6235	5860	11912	10919	10715
2.57_535.50		[M+H]+		535.503	2.573	3830	3450	3357	3453	4208	4245
2.38_1495.36		[M+H]+		1495.36	2.379	13909	11054	13340	19405	8268	9626
2.81_1487.15		[M+H]+		1487.15	2.813	3129	3671	4230	16493	17399	16215
3.10_184.07		[M+H]+		184.073	3.095	1799	2382	2555	10818	11017	9126
2.85_815.27		[M+H]+		815.273	2.848	3184	3739	4581	11764	8580	9275
2.36_1544.38		[M+H]+		1544.38	2.356	4907	3003	2993	8148	8384	5884
2.14_1601.06		[M+H]+		1601.06	2.144	5326	4861	4349	4039	4534	2747
2.53_1478.10		[M+H]+		1478.1	2.53	20950	20558	24818	46486	52700	49416
2.91_1539.19		[M+H]+		1539.19	2.909	1916	1731	2426	12635	13186	10906
2.62_1524.19		[M+H]+		1524.19	2.624	38496	40812	44497	57932	60900	59340
3.75_1440.99		[M-H]-		1440.99	3.751	4048	3892	3713	9514	7682	9105
3.91_1389.98		[M+H]+		1389.98	3.911	4981	6893	5598	11362	11415	9942
2.85_1559.25		[M+H]+		1559.25	2.849	4431	6512	7175	13188	13942	12564
2.75_1541.17		[M+H]+		1541.17	2.75	6040	3607	7155	15245	17616	15021
2.74_1528.18		[M+H]+		1528.18	2.737	3891	10064	4174	5668	55635	49640
2.12_706.91		[M+H]+		706.906	2.123	5944	5473	6629	6666	8098	7428
2.63_1550.42		[M+H]+		1550.42	2.635	3457	6134	6688	12551	11651	9906
2.45_1630.17		[M+H]+		1630.17	2.446	4305	4828	4617	5372	1996	4392
2.55_1637.15		[M+H]+		1637.15	2.548	3333	2752	3507	5025	5256	5117
2.51_813.01		[M+H]+		813.013	2.51	5563	5472	4832	5188	6235	5244
2.50_813.20		[M+H]+		813.202	2.505	3759	6085	4813	3549	8038	5669
2.55_747.19		[M+H]+		747.191	2.551	2345	2561	5036	5508	5858	7042
2.63_1521.16		[M+H]+		1521.16	2.627	8316	7810	9364	14252	15264	14113
2.85_1567.24		[M+H]+		1567.24	2.846	8552	8481	9996	14491	19585	14819
2.33_1443.10		[M+H]+		1443.1	2.33	5873	7573	8360	18615	16139	15242
1.92_1382.02		[M+H]+		1382.02	1.92	3317	3127	4338	12651	12353	12106
2.25_785.98		[M+H]+		785.975	2.246	3736	3579	3093	3271	4357	3713
4.25_903.98		[M+H]+		903.981	4.249	14191	9364	9150	9694	11956	8606
2.24_1532.07		[M+H]+		1532.07	2.24	10229	5273	12774	18301	25337	19820
2.82_1531.18		[M+H]+		1531.18	2.817	3477	4516	4270	20693	20317	19814
0.30_874.36		[M+H]+		874.359	0.299	5214	3393	5572	8243	8965	8350
2.05_732.26		[M+H]+		732.265	2.047	2715	3699	2197	7763	7952	4972
2.26_1456.07		[M+H]+		1456.07	2.264	6551	9645	7713	14520	14231	12817
2.64_788.96		[M+H]+		788.961	2.644	11266	12144	12227	52846	48511	46630
3.95_1457.23		[M+H]+		1457.23	3.952	7511	8414	8791	13046	13444	12781
2.37_1524.08		[M-H]-		1524.08	2.368	4710	4008	5553	5769	4925	6576
2.44_1572.20		[M+H]+		1572.2	2.437	528011	558885	554932	814246	829976	807765
2.62_1543.18		[M+H]+		1543.18	2.618	21129	17777	23997	43860	47096	41895
3.65_1450.98		[M+H]+		1450.98	3.654	2875	3358	3753	6631	6007	5514
2.23_759.16		[M+H]+		759.162	2.227	8322	9317	9362	13393	10485	11918
2.65_1488.14		[M-H]-		1488.14	2.647	3991	4343	5386	14433	14341	15578
2.18_735.07		[M+H]+		735.069	2.184	4037	3004	2878	5039	5954	4243
3.83_1505.03		[M+H]+		1505.03	3.827	3853	4387	4959	8913	8591	8586
2.63_1572.18		[M+H]+		1572.18	2.634	11630	12035	15117	13625	24438	8427
2.11_704.17		[M+H]+		704.173	2.111	14248	15284	13043	34385	37092	40748
2.20_732.94		[M+H]+		732.936	2.203	10344	11009	8590	29994	28740	29524
2.94_1147.76		[M+H]+		1147.76	2.944	2826	3462	3555	6325	5595	6331
2.36_1462.20		[M+H]+		1462.2	2.363	5030	3480	4619	6602	9033	9462
2.85_1581.22		[M+H]+		1581.22	2.846	4293	3996	4654	5974	7490	6271
3.95_143.35		[M+H]+		143.347	3.95	2778	2922	3837	5498	6524	7157
2.23_1517.08		[M+H]+		1517.08	2.225	14543	25186	22059	26371	28307	25290
1.97_1565.07		[M+H]+		1565.07	1.965	1936	2880	3436	9396	8943	8422
2.27_785.04		[M+H]+		785.039	2.273	2986	3864	4645	5006	7725	4476
3.30_735.77		[M+H]+		735.769	3.296	4485	4290	3319	7933	9657	7237
2.24_1560.09		[M+H]+		1560.09	2.238	6754	7232	6387	4120	7360	7743
2.04_886.30		[M-H]-		886.303	2.036	5908	7477	10087	18684	11017	20056
2.33_789.11		[M-H]-		789.112	2.326	3529	4447	4130	13337	11765	11204
2.45_1575.28		[M+H]+		1575.28	2.447	6388	4038	4763	6385	7837	7211
0.30_432.48		[M+H]+		432.482	0.299	3624	4143	3882	3114	4905	3255
2.91_1166.77		[M+H]+		1166.77	2.91	5065	5374	4317	6540	5433	5699
2.34_1425.05		[M+H]+		1425.05	2.343	4614	4498	4632	4308	5484	4873
2.26_784.91		[M+H]+		784.912	2.257	4615	5975	4908	4973	5613	3154
2.18_735.11		[M+H]+		735.113	2.178	4321	3675	5782	5512	6532	4791
2.85_814.01		[M+H]+		814.013	2.85	5039	6482	3862	10256	13949	10681
2.22_759.01		[M+H]+		759.005	2.224	7088	9554	9780	10391	13375	9648
2.38_1464.11		[M+H]+		1464.11	2.382	31513	33365	34153	50453	55965	55308
2.33_811.00		[M+H]+		810.997	2.333	6200	6351	5778	5691	6925	6170
4.17_903.24		[M+H]+		903.236	4.171	3863	4310	4276	5006	5049	5432
3.65_1449.97		[M+H]+		1449.97	3.654	2523	3949	3514	6635	7007	7251
2.81_1555.18		[M+H]+		1555.18	2.807	2444	4086	3121	19035	12769	20435
2.53_1652.25		[M+H]+		1652.25	2.528	35019	47672	35629	32952	49487	60646
2.63_1607.26		[M+H]+		1607.26	2.632	2046	4605	5536	6906	4334	6205
2.79_1549.27		[M+H]+		1549.27	2.793	1250	984	1913	18587	19065	18917
2.31_1661.15		[M+H]+		1661.15	2.315	2933	3480	3426	3971	5160	4610
3.35_633.69		[M+H]+		633.695	3.348	1868	2019	2218	7680	7973	7577
2.18_733.17		[M+H]+		733.166	2.184	11544	16289	13363	23805	30717	23412
2.62_1634.20		[M+H]+		1634.2	2.617	6195	5521	5099	5325	6044	7074
2.01_1460.15		[M+H]+		1460.15	2.009	9111	9146	12524	17945	12196	15629
2.92_1650.28		[M+H]+		1650.28	2.917	2750	3336	3488	16075	16517	16045
2.40_1556.20		[M+H]+		1556.2	2.403	24249	13402	8904	15067	8503	14294
2.17_1504.06		[M+H]+		1504.06	2.171	5595	5920	6119	3526	4089	2910
2.56_1612.16		[M+H]+		1612.16	2.557	4644	5995	6261	9995	9932	9507
2.25_1430.06		[M+H]+		1430.06	2.248	5482	5963	5027	10704	12711	10302
2.34_811.25		[M+H]+		811.254	2.338	7151	5376	7419	6835	7444	5806
3.99_1499.07		[M+H]+		1499.07	3.989	2973	3990	3478	8766	7283	6660
2.36_1649.16		[M+H]+		1649.16	2.36	12005	12385	13289	17391	12312	17955
2.13_1432.16		[M+H]+		1432.16	2.129	3663	1884	3444	8330	8269	8418
3.93_1451.05		[M+H]+		1451.05	3.927	3026	3009	3107	4361	5074	4517
2.71_747.01		[M+H]+		747.012	2.712	3532	3521	3217	4329	4738	3983
2.25_1554.07		[M+H]+		1554.07	2.249	14943	15781	16340	17135	20982	19582
3.31_1032.80		[M-H]-		1032.8	3.311	2867	1657	2348	11979	10935	11355
2.16_1514.19		[M+H]+		1514.19	2.157	13346	14473	7345	20188	14092	11308
2.18_1464.05		[M+H]+		1464.05	2.181	19691	26552	25040	21642	28800	31587
2.14_1418.07		[M+H]+		1418.07	2.137	5797	5250	5331	7517	7320	6529
2.67_1564.16		[M+H]+		1564.16	2.675	9549	8027	9127	12090	12965	11175
0.29_415.86		[M+H]+		415.855	0.295	5274	4127	7457	4132	5104	5983
4.09_1045.90		[M+H]+		1045.9	4.086	3399	2737	3741	2268	3447	2420
2.03_1505.08		[M+H]+		1505.08	2.032	2300	3498	2355	11879	12664	11683
2.11_704.21		[M+H]+		704.208	2.111	17113	15673	14602	35180	30223	32079
2.05_1496.06		[M+H]+		1496.06	2.053	5481	6350	7154	13094	14747	14140
2.21_1422.05		[M+H]+		1422.05	2.206	13228	14216	14583	18945	16626	16691
2.00_732.11		[M+H]+		732.107	1.998	3672	3182	2904	6886	8437	5336
2.46_1554.20		[M+H]+		1554.2	2.465	11372	13043	21929	16126	19888	5643
2.18_733.35		[M+H]+		733.351	2.184	13107	24676	23691	42978	40044	47590
2.79_1523.25		[M+H]+		1523.25	2.794	1534	1580	1794	16979	15515	16140
1.95_1534.08		[M+H]+		1534.08	1.951	2542	3593	3310	9652	9983	9840
2.74_744.99		[M-H]-		744.993	2.738	3107	3449	4055	6049	6936	7898
2.75_1612.25		[M+H]+		1612.25	2.753	6401	4385	3139	36895	36691	35038
4.05_1410.02		[M+H]+		1410.02	4.05	3739	4060	3993	6585	5824	5581
2.44_1573.14		[M+H]+		1573.14	2.436	15154	22501	6265	29013	27997	30048
2.44_1478.20		[M+H]+		1478.2	2.443	2770	4005	2324	4645	3206	3521
0.19_159.03		[M+H]+		159.028	0.192	3210	7781	6117	4760	3593	3265
2.85_814.26		[M+H]+		814.257	2.853	6284	7692	8396	9979	12822	10802
1.88_1403.06		[M+H]+		1403.06	1.881	2006	1512	2712	13386	12327	11584
2.21_1492.19		[M+H]+		1492.19	2.214	6278	10396	14614	21964	12438	25176
2.36_1571.39		[M+H]+		1571.38	2.363	4006	7810	5409	7691	4808	11856
2.07_1496.12		[M-H]-		1496.12	2.074	2851	5312	4813	12683	16572	22699
2.44_787.16		[M+H]+		787.161	2.437	9587	8124	11463	9653	12178	12282
2.43_788.06		[M+H]+		788.058	2.427	6792	8213	6882	8679	9811	4416
2.23_1490.19		[M+H]+		1490.19	2.234	15271	10719	7390	85083	48777	46837
2.08_1513.19		[M+H]+		1513.19	2.081	2100	4606	2906	10923	9396	11848
2.82_1581.20		[M+H]+		1581.2	2.821	3029	2695	5057	9476	9442	9021
2.11_706.01		[M+H]+		706.013	2.11	5092	4986	6842	8215	9043	6424
2.70_1466.12		[M+H]+		1466.12	2.702	24163	27147	28172	34249	35426	34783
2.34_1437.15		[M+H]+		1437.15	2.342	3130	3821	3679	16079	11411	16187
2.91_1512.17		[M+H]+		1512.17	2.907	1441	2010	2994	12315	14902	12476
2.26_1474.09		[M+H]+		1474.09	2.258	44331	48635	50555	86585	81564	82412
4.07_1460.12		[M+H]+		1460.12	4.074	8366	6525	6317	10089	9954	11431
2.11_1465.09		[M+H]+		1465.09	2.114	13834	7932	10366	15094	16633	24644
2.32_1613.17		[M+H]+		1613.17	2.322	9074	8704	4765	9699	6348	5739
2.22_1516.08		[M+H]+		1516.08	2.219	21006	22907	19300	32089	18605	29342
2.83_1561.28		[M+H]+		1561.28	2.834	3635	3218	3023	13197	13068	12400
2.64_789.18		[M+H]+		789.18	2.639	8968	9864	14237	26100	28119	26371
2.65_791.02		[M+H]+		791.024	2.647	4592	4011	4413	5768	6582	5529
2.26_1581.10		[M+H]+		1581.1	2.257	6778	7655	5847	9454	9784	9794
2.60_1638.16		[M+H]+		1638.16	2.599	3213	5319	5827	6993	8550	9056
2.54_1568.13		[M+H]+		1568.13	2.541	9246	10388	10240	18733	21145	18521
2.10_1459.20		[M+H]+		1459.2	2.103	3079	9174	12663	8606	12609	15750
2.31_785.37		[M+H]+		785.371	2.311	12236	10487	9013	11865	14828	12229
2.13_1517.13		[M-H]-		1517.13	2.131	3436	4391	4196	6755	7179	6526
4.23_535.51		[M+H]+		535.509	4.233	4082	3934	4006	8860	8956	8278
2.26_1508.08		[M+H]+		1508.08	2.256	6863	15390	14684	19446	21306	19376
0.30_416.07		[M+H]+		416.07	0.296	4933	7931	10226	8519	5821	12647
2.71_1566.18		[M-H]-		1566.18	2.709	3365	4090	1523	9865	10186	9037
2.49_1603.17		[M+H]+		1603.17	2.492	7866	8292	8354	9228	8483	7038
2.64_1574.27		[M+H]+		1574.27	2.64	6547	5448	6155	11826	8699	14160
0.30_415.63		[M+H]+		415.63	0.297	5513	3818	6178	4045	3969	4748
3.85_1471.04		[M+H]+		1471.04	3.846	3880	5649	5990	12430	12334	11872
2.50_813.08		[M+H]+		813.079	2.504	4724	4618	5260	4553	6409	5189
2.51_1624.30		[M+H]+		1624.3	2.511	4242	7536	3994	9502	5608	3938
2.68_1483.13		[M+H]+		1483.13	2.681	4653	4630	4953	11121	11417	10257
2.86_1599.27		[M+H]+		1599.27	2.857	4555	4378	6036	15555	16891	15545
2.92_1591.23		[M+H]+		1591.23	2.923	1737	2700	1517	9215	10594	7251
4.16_878.38		[M+H]+		878.376	4.164	3537	4068	3026	6418	7723	5567
2.64_790.35		[M+H]+		790.349	2.642	10527	12819	12981	24842	24057	14810
2.52_813.25		[M+H]+		813.255	2.515	6966	5692	8351	5604	5875	4394
2.64_790.31		[M+H]+		790.306	2.638	10592	11652	10616	23023	25568	16595
3.92_1471.03		[M+H]+		1471.03	3.916	3033	3784	5125	5668	12334	3459
2.64_1614.15		[M+H]+		1614.15	2.64	4370	4939	2848	2968	7671	4855
2.30_785.99		[M+H]+		785.992	2.301	2685	2313	3826	3494	5010	3357
2.13_1463.08		[M-H]-		1463.08	2.13	3118	2951	3233	6842	6883	7074
4.49_1323.10		[M+H]+		1323.1	4.488	3886	4637	4822	7173	5543	5382
0.30_474.54		[M+H]+		474.542	0.305	3923	4303	3444	3939	3910	3982
2.70_1500.21		[M+H]+		1500.21	2.704	5199	8708	9484	17371	18555	12246
4.04_1458.24		[M+H]+		1458.24	4.043	10062	4505	5750	7429	2813	8153
2.05_1047.69		[M+H]+		1047.69	2.048	2857	4011	3543	2943	3430	2444
2.50_813.35		[M+H]+		813.354	2.502	7043	6042	5243	4985	7432	6381
2.54_1471.09		[M-H]-		1471.09	2.535	2678	3130	2900	7463	9476	8669
2.33_1512.06		[M+H]+		1512.06	2.328	3807	4475	5525	3705	1749	2961
4.18_961.05		[M+H]+		961.052	4.176	7886	5204	8287	12346	13080	12346
2.09_1469.10		[M+H]+		1469.1	2.094	3621	4828	4139	5004	5290	5674
2.11_1407.35		[M+H]+		1407.35	2.112	8815	7694	7892	2369	5468	4730
2.19_733.22		[M+H]+		733.216	2.189	21164	11376	17269	25917	24016	25665
2.22_887.97		[M-H]-		887.973	2.22	6702	7998	7775	17217	13730	14415
2.53_1632.21		[M+H]+		1632.21	2.527	8833	9126	10138	7996	8620	11162
3.81_1402.18		[M+H]+		1402.18	3.812	2483	2308	8373	7679	8461	9515
2.33_811.23		[M+H]+		811.228	2.335	4490	5573	7389	5726	6915	5679
2.09_1435.11		[M+H]+		1435.11	2.089	56363	77421	77890	158643	182895	39263
2.62_762.98		[M+H]+		762.982	2.625	3777	3210	3960	3901	3908	4359
2.13_1457.10		[M+H]+		1457.1	2.128	5588	5010	5153	6021	6131	3759
2.25_1531.08		[M+H]+		1531.08	2.248	3809	4793	4807	3332	5383	6688
2.06_1482.03		[M-H]-		1482.03	2.055	4697	6041	7115	36940	37367	34413
2.21_1593.17		[M+H]+		1593.17	2.209	49325	54388	56245	54625	54799	52782
2.65_788.94		[M+H]+		788.936	2.652	12111	11019	12009	7592	36627	24825
2.42_1550.14		[M+H]+		1550.14	2.42	59323	66958	64913	70075	88021	79343
2.91_787.81		[M+H]+		787.812	2.909	4947	5744	5352	11377	12579	10214
0.30_415.67		[M+H]+		415.669	0.3	3215	3808	5233	3741	5648	3883
2.12_706.08		[M+H]+		706.081	2.121	6438	5832	7936	10232	10539	9180
2.07_1651.08		[M+H]+		1651.08	2.074	5367	5200	6530	7554	7723	7618
2.22_887.94		[M-H]-		887.937	2.22	9027	7342	8783	13882	10776	13205
2.89_871.84		[M-H]-		871.841	2.888	na	5906	5269	12511	14551	8077
0.29_415.89		[M+H]+		415.89	0.295	5036	4556	4079	5939	3935	6171
2.33_1614.18		[M+H]+		1614.18	2.33	3954	3963	4618	5678	4758	5409
2.84_1635.27		[M+H]+		1635.27	2.838	3566	4079	3869	4663	4848	3851
2.86_1625.28		[M+H]+		1625.28	2.858	2045	2654	3575	7237	8050	6466
2.32_1559.18		[M+H]+		1559.18	2.316	4770	7204	7712	16287	12099	14284
2.24_1622.12		[M+H]+		1622.12	2.239	9206	7775	6192	4154	14339	8323
3.00_1178.83		[M+H]+		1178.83	3.003	2281	2361	2792	7344	6327	6152
2.33_811.30		[M+H]+		811.296	2.327	6960	7911	5464	7865	8621	8387
2.70_1636.26		[M+H]+		1636.26	2.697	3771	5770	2370	3721	3826	6160
2.08_756.88		[M+H]+		756.88	2.083	5787	3839	5236	6097	5657	4121
0.30_415.47		[M+H]+		415.466	0.299	7175	4022	6815	6731	6073	7271
2.10_704.26		[M+H]+		704.259	2.104	13580	19382	24192	34591	22621	26927
2.65_1579.31		[M+H]+		1579.31	2.646	4060	5187	6533	13901	7807	10155
2.21_1465.30		[M+H]+		1465.3	2.209	9045	5993	6106	2851	7247	7772
2.39_764.83		[M+H]+		764.829	2.392	2125	3865	3796	4252	2716	3431
2.32_785.34		[M+H]+		785.335	2.322	9411	8227	7991	10658	13462	7791
2.39_764.19		[M+H]+		764.19	2.389	4639	2418	4068	3264	2589	2612
3.82_1402.06		[M+H]+		1402.06	3.817	16210	17347	16442	22051	18234	11804
2.16_1491.32		[M+H]+		1491.32	2.161	7521	8797	6692	9057	6159	4365
2.22_759.12		[M+H]+		759.122	2.224	13024	8432	10640	11178	11374	11902
2.23_1518.08		[M+H]+		1518.08	2.23	3985	6964	2795	17153	17255	6366
2.66_1510.20		[M+H]+		1510.2	2.662	5078	3913	4147	5718	7946	5450
4.08_1502.09		[M+H]+		1502.09	4.08	2452	2735	3680	4606	4256	5007
2.36_735.35		[M+H]+		735.352	2.364	4044	3871	4989	3910	4313	3856
0.30_415.92		[M+H]+		415.916	0.299	5194	3684	6740	4588	4413	7588
2.18_915.65		[M-H]-		915.651	2.181	6302	8071	7112	19811	14124	18929
2.10_1467.09		[M+H]+		1467.09	2.1	6702	6868	7088	10161	11573	8586
2.57_1477.16		[M+H]+		1477.16	2.57	3053	4602	5040	6968	7778	8254
2.22_888.33		[M-H]-		888.328	2.221	11321	16201	13780	32294	32341	28844
2.23_1600.13		[M+H]+		1600.13	2.231	8170	9598	8252	5438	9619	8924
2.49_1598.29		[M+H]+		1598.29	2.488	4682	10490	10221	14696	9523	8652
2.72_1534.17		[M+H]+		1534.17	2.722	90249	80553	69989	124659	141822	79491
0.29_415.52		[M+H]+		415.519	0.291	4684	3785	4956	4477	5552	4965
2.33_811.36		[M+H]+		811.355	2.331	6690	6126	5916	9444	12433	7660
4.06_1461.13		[M+H]+		1461.13	4.059	3402	4076	5402	3865	7015	8008
1.43_1149.96		[M+H]+		1149.96	1.426	4576	6158	6610	6514	6547	6538
2.49_744.87		[M+H]+		744.873	2.487	2524	3733	3686	4994	3260	3584
3.97_1459.11		[M+H]+		1459.11	3.969	2607	3681	2540	3498	5739	3670
3.96_1438.02		[M+H]+		1438.02	3.959	4123	3256	4815	5677	5967	5392
4.17_877.47		[M+H]+		877.47	4.171	7970	5836	8163	12775	14033	8964
2.54_747.34		[M+H]+		747.342	2.544	4819	3906	4456	10086	10726	10936
2.43_787.36		[M+H]+		787.356	2.43	19706	19933	21182	15540	15906	16013
2.78_1528.19		[M+H]+		1528.19	2.777	2735	3572	4498	55373	45385	45493
2.16_1490.19		[M+H]+		1490.19	2.159	9748	13971	8980	8823	11807	15126
2.49_1601.21		[M+H]+		1601.21	2.488	23606	29188	24688	47622	28199	33448
1.90_1406.02		[M+H]+		1406.02	1.9	3746	4397	5324	4325	24555	23535
3.94_1452.07		[M+H]+		1452.07	3.94	3221	4563	2001	5136	5713	4485
2.54_747.17		[M+H]+		747.167	2.543	3352	3375	5995	4637	7294	5845
2.62_1577.44		[M+H]+		1577.44	2.624	12266	9213	9679	5975	4730	3562
2.81_1545.17		[M+H]+		1545.17	2.809	4970	3931	6833	18820	22719	18203
2.74_1532.20		[M+H]+		1532.2	2.741	4621	5593	4281	9566	3788	8220
2.39_763.10		[M+H]+		763.1	2.387	5382	6535	6038	5119	5030	4348
2.29_1655.11		[M+H]+		1655.11	2.292	19928	20430	21681	33101	38158	33026
4.46_989.08		[M+H]+		989.081	4.46	2396	10516	6034	12616	12046	11148
2.23_887.91		[M-H]-		887.909	2.231	12378	8366	10316	15106	6978	15032
2.71_747.24		[M+H]+		747.239	2.712	2099	3085	2702	4862	6728	4229
2.17_1491.19		[M+H]+		1491.19	2.169	13209	17522	9211	75255	72427	7304
3.35_1322.26		[M+H]+		1322.26	3.349	1899	1444	1747	10116	9907	9333
2.95_604.60		[M+H]+		604.602	2.952	2848	2793	3850	6713	8157	7067
2.65_1602.45		[M+H]+		1602.45	2.653	1013	480	1907	8726	10532	10222
1.99_1434.13		[M+H]+		1434.13	1.986	3020	4598	3126	15584	14569	14690
2.04_731.23		[M+H]+		731.227	2.035	7030	8614	11402	18848	16522	14652
2.19_1567.23		[M+H]+		1567.23	2.185	8142	5097	8500	11137	10562	8297
2.53_747.21		[M+H]+		747.215	2.53	3312	2334	3579	5563	7648	8386
2.36_735.29		[M+H]+		735.29	2.359	3604	4407	3492	4887	5663	2376
2.85_1547.25		[M+H]+		1547.25	2.848	2722	4444	3502	9227	14251	5556
2.44_789.40		[M+H]+		789.403	2.44	6299	4989	4814	6429	5322	5370
2.47_1572.41		[M+H]+		1572.41	2.47	9938	8443	9874	10208	8849	8024
2.04_731.27		[M+H]+		731.266	2.039	8060	12177	10195	19046	20666	12475
2.45_1604.15		[M+H]+		1604.15	2.446	3766	2383	8806	2195	3420	4248
2.32_785.20		[M+H]+		785.197	2.32	5775	6468	6225	6121	6495	5346
3.81_1404.18		[M+H]+		1404.18	3.807	2507	4082	4448	7873	6659	8282
2.82_1596.20		[M+H]+		1596.2	2.817	9887	10132	11671	44586	40454	40180
2.05_1444.03		[M+H]+		1444.03	2.054	3721	4846	4293	10309	4564	5254
2.37_1479.17		[M+H]+		1479.17	2.365	1429	2179	1391	31428	31991	1295
2.42_790.07		[M+H]+		790.069	2.423	2758	2816	3568	5411	3473	2402
2.23_1491.33		[M+H]+		1491.33	2.232	10123	3843	6841	7020	11710	9505
2.37_732.75		[M+H]+		732.747	2.366	13962	13526	12248	9543	12217	11937
2.64_796.24		[M+H]+		796.241	2.644	2595	4423	3539	5757	4652	3986
2.49_745.00		[M+H]+		745.002	2.49	3232	3334	2861	3611	4707	3398
2.69_1539.12		[M+H]+		1539.12	2.695	6529	5742	4367	1821	4379	4144
4.23_877.96		[M+H]+		877.956	4.231	3156	6970	6231	10291	9325	11110
2.06_1517.06		[M+H]+		1517.06	2.064	3512	2311	3308	4937	6046	6191
2.14_1439.29		[M+H]+		1439.29	2.144	7497	7347	7523	10650	11912	10058
2.49_1462.16		[M+H]+		1462.16	2.494	10415	8626	7867	20147	20387	17568
2.76_1616.19		[M+H]+		1616.19	2.762	3281	2651	3746	6049	7972	5605
4.07_1460.25		[M+H]+		1460.25	4.066	6755	6608	7078	12460	12393	8316
2.37_1570.27		[M+H]+		1570.27	2.367	9315	13516	11022	6566	6358	6658
2.63_1555.15		[M+H]+		1555.15	2.632	4310	4941	5892	2230	3930	1767
2.30_1607.18		[M+H]+		1607.18	2.302	3782	4275	4893	8644	8649	8379
2.84_1517.24		[M+H]+		1517.24	2.841	8608	9716	9322	22379	23394	23399
2.33_1625.21		[M+H]+		1625.21	2.335	4219	4701	3817	4416	5857	4263
2.65_791.39		[M+H]+		791.393	2.647	5849	2482	5276	4737	7836	7864
2.84_1615.24		[M+H]+		1615.24	2.844	3942	4038	3294	2707	4796	4991
2.39_1521.79		[M+H]+		1521.79	2.39	2727	2184	2351	3146	3730	5638
3.63_1426.06		[M-H]-		1426.06	3.631	2523	5166	5499	10977	6922	7669
2.52_813.96		[M+H]+		813.958	2.516	4188	4606	5818	3023	5150	4343
2.27_1458.06		[M+H]+		1458.06	2.268	5572	7296	5806	5377	9006	9801
2.35_1597.28		[M+H]+		1597.28	2.355	3559	4461	4304	6121	6076	3233
2.84_1601.29		[M+H]+		1601.29	2.837	4163	4713	8432	23809	22276	17780
2.30_1603.17		[M+H]+		1603.17	2.299	8520	9203	12005	12333	12453	11437
2.17_734.24		[M+H]+		734.24	2.174	9908	12197	12204	17824	22974	15594
4.17_878.29		[M+H]+		878.292	4.173	3715	4161	3811	5329	6843	5689
2.35_1516.18		[M+H]+		1516.18	2.349	15384	8574	11675	24423	9681	10511
2.43_1572.27		[M+H]+		1572.27	2.426	6307	16576	19976	18962	22793	14791
2.06_757.30		[M+H]+		757.3	2.058	2319	2422	3600	9127	8563	6365
2.54_747.27		[M+H]+		747.268	2.543	3257	3215	5040	7388	8688	6973
2.46_1504.20		[M+H]+		1504.2	2.455	5442	8861	9724	14095	11446	16154
2.53_1589.18		[M+H]+		1589.18	2.533	3997	4457	4120	9410	7114	8278
2.07_757.24		[M+H]+		757.243	2.07	2763	3552	2775	6236	7351	7059
4.10_1458.24		[M+H]+		1458.24	4.099	8940	8732	7037	4891	9343	4648
2.47_1611.22		[M+H]+		1611.22	2.472	2881	2890	2957	4081	5157	6383
2.38_762.98		[M+H]+		762.985	2.38	8787	4858	5900	6222	5373	7032
2.12_707.97		[M+H]+		707.972	2.123	3703	3822	3950	4762	4109	3612
2.11_1406.09		[M+H]+		1406.09	2.11	6967	4318	5254	22772	25658	22027
2.76_1521.20		[M+H]+		1521.2	2.761	2654	3322	3373	7782	6581	7435
2.45_788.12		[M+H]+		788.123	2.451	5938	7986	6697	10845	9281	4905
0.30_415.98		[M+H]+		415.983	0.296	6663	3133	6550	6988	4991	3685
2.71_747.31		[M+H]+		747.308	2.706	2866	3082	3286	4331	3732	6100
4.04_1365.98		[M+H]+		1365.98	4.044	3036	4479	5317	7373	6626	7036
2.23_1471.13		[M+H]+		1471.13	2.23	3794	3943	3748	4159	5573	5620
2.84_814.84		[M+H]+		814.841	2.838	966	3795	2431	63189	58064	na
2.15_1439.17		[M+H]+		1439.17	2.147	17657	20716	9742	20984	21708	15382
2.53_1582.27		[M+H]+		1582.27	2.53	2282	5332	4914	2816	2932	5834
2.64_1554.14		[M+H]+		1554.14	2.641	7332	2311	6360	1116	1292	2725
2.53_1650.33		[M+H]+		1650.33	2.533	4189	2658	5305	3730	3228	2556
2.56_1616.20		[M+H]+		1616.2	2.563	14139	16196	15822	24339	24793	24131
2.11_1408.23		[M+H]+		1408.23	2.11	3695	1952	2668	1420	12546	3401
2.71_1546.20		[M+H]+		1546.2	2.706	1491	4693	4180	14956	18211	14594
2.55_747.29		[M+H]+		747.295	2.549	2649	3171	2901	8269	10915	7863
2.54_1496.21		[M+H]+		1496.21	2.539	4780	5088	5917	6118	9304	10391
2.23_1516.33		[M+H]+		1516.33	2.233	5704	4011	2883	3992	3794	2030
2.40_764.16		[M+H]+		764.163	2.395	3067	3650	4647	4675	4358	3899
2.24_1626.14		[M+H]+		1626.14	2.241	3388	2491	4494	3802	2634	2343
3.94_1430.96		[M+H]+		1430.96	3.941	21192	14996	18927	22229	24971	20168
2.54_1654.20		[M+H]+		1654.2	2.545	2679	3334	2874	4049	5873	5810
2.48_1518.14		[M+H]+		1518.14	2.477	5587	11481	13251	9460	11021	16627
2.32_1516.08		[M+H]+		1516.08	2.323	6599	6389	2904	3346	3950	3432
2.50_1464.13		[M+H]+		1464.13	2.501	8047	9220	15303	20209	11791	12396
2.29_1629.20		[M+H]+		1629.2	2.292	4049	4140	5284	4973	5384	4571
2.11_703.88		[M+H]+		703.881	2.11	12355	14104	13493	22412	29976	21583
2.17_1540.21		[M+H]+		1540.21	2.172	13707	15799	13609	17128	19992	21144
2.13_1485.21		[M+H]+		1485.21	2.128	3781	3103	2666	8718	6419	7861
2.32_789.16		[M-H]-		789.155	2.316	2494	3521	4909	15907	11132	11556
2.14_1435.07		[M+H]+		1435.07	2.139	4807	2324	1126	11830	10966	10103
2.11_1588.18		[M+H]+		1588.18	2.114	1734	3735	2544	1765	1313	2393
2.19_1540.06		[M+H]+		1540.06	2.185	2621	2487	1445	5321	4382	5282
2.20_1495.12		[M+H]+		1495.12	2.203	5879	13935	13574	20965	21713	20736
2.25_1578.15		[M+H]+		1578.15	2.249	9581	8319	9863	4837	8888	8887
4.19_904.30		[M+H]+		904.303	4.186	2801	3795	2143	4538	6456	5827
2.13_707.15		[M+H]+		707.15	2.126	5879	4581	8036	8042	8874	8885
2.65_1615.17		[M+H]+		1615.17	2.649	3867	3223	3105	3702	4554	3726
2.28_786.08		[M+H]+		786.083	2.277	2454	2811	2697	3835	4335	3362
2.31_785.29		[M+H]+		785.289	2.311	5777	8084	8373	7138	10475	8837
2.59_1481.19		[M+H]+		1481.19	2.586	2364	3707	1982	10105	8089	6090
3.81_1383.97		[M+H]+		1383.97	3.815	2612	3600	3462	5391	5867	4271
2.17_1620.17		[M+H]+		1620.17	2.166	4419	5564	4756	6773	4491	7969
2.29_785.14		[M+H]+		785.142	2.287	2045	3438	2809	3700	7371	4069
2.23_1456.04		[M+H]+		1456.04	2.229	2445	6149	6401	7206	4257	7715
2.84_1585.26		[M+H]+		1585.26	2.842	3457	4537	4738	8954	12493	11367
2.11_704.15		[M+H]+		704.149	2.113	11709	13540	10929	32728	51624	34297
2.22_888.22		[M-H]-		888.218	2.219	12674	9230	13087	21127	16667	21119
2.61_1629.24		[M+H]+		1629.24	2.606	3360	4857	6586	13776	7148	6143
2.71_747.35		[M+H]+		747.351	2.713	1994	3395	3792	6885	6243	5991
2.35_744.73		[M+H]+		744.73	2.348	10191	7475	6382	7777	9513	6142
2.31_1490.06		[M+H]+		1490.06	2.309	4862	5902	4229	3972	2242	5811
2.57_1620.15		[M+H]+		1620.15	2.571	4875	5899	6124	8632	9730	8678
2.11_1406.22		[M+H]+		1406.22	2.11	12976	16746	15587	8877	11257	7067
2.42_1546.19		[M+H]+		1546.19	2.417	1439415	1539113	1527164	1624688	2022887	1924202
2.42_1547.18		[M+H]+		1547.18	2.418	1386795	1482118	1488456	1556053	1936905	1847341
2.42_1548.19		[M+H]+		1548.19	2.419	652008	708187	698392	748955	949441	897445
2.07_1496.05		[M-H]-		1496.05	2.074	71745	89259	88246	392770	373168	387735
0.38_388.16		[M-H]-		388.156	0.382	282686	354883	349272	1278373	1177035	1096912
3.32_692.66		[M-H]-		692.657	3.323	349227	397188	420779	1329481	1246082	1283045
2.38_1495.16		[M+H]+		1495.16	2.375	458988	491989	485612	564066	619110	577287
3.62_880.72		[M+H]+		880.723	3.622	309651	390996	410190	2739204	2595916	2499818
2.15_1438.09		[M+H]+		1438.09	2.146	272349	293802	304394	381797	402658	383210
2.06_1634.08		[M-H]-		1634.08	2.063	51705	65816	69884	255728	233073	246016
1.91_823.55		[M-H]-		823.549	1.914	70219	83102	82924	304670	292826	295365
2.01_731.55		[M+H]+		731.548	2.01	2711998	2974585	3067375	4986362	5398464	4961057
2.64_1558.18		[M+H]+		1558.18	2.644	133015	145138	145957	330838	346115	333322
2.38_1496.16		[M+H]+		1496.16	2.375	227660	246123	202289	281601	303823	279645
3.62_881.73		[M+H]+		881.725	3.622	212097	257976	268961	1667519	1607313	1540584
0.30_851.40		[M+H]+		851.404	0.298	144174	130342	158649	164917	154948	164654
2.06_731.55		[M+H]+		731.545	2.063	2253302	2527431	2571961	4401644	4740824	4390754
3.53_680.66		[M-H]-		680.656	3.533	66824	78424	83676	408204	367119	375740
2.08_748.52		[M-H]-		748.524	2.082	669790	720107	705192	1304609	1288389	1312013
2.22_889.63		[M-H]-		889.634	2.222	58511	65949	62818	156776	151231	153017
1.19_331.26		[M-H]-		331.265	1.188	280632	364564	380806	726502	660213	675380
2.05_703.58		[M+H]+		703.58	2.046	155702	156406	165529	234022	255509	232506
3.33_678.64		[M-H]-		678.641	3.328	117374	127532	135657	380994	371508	369007
2.71_1500.14		[M+H]+		1500.14	2.705	123721	136635	141142	296563	311825	292710
3.37_694.64		[M-H]-		694.638	3.373	407979	478859	527363	1915031	1828808	1848027
3.38_695.64		[M-H]-		695.64	3.376	190125	217679	247546	863072	835817	831367
1.64_425.31		[M-H]-		425.306	1.636	21318	26483	28344	125675	115266	114961
1.21_415.31		[M-H]-		415.307	1.207	237039	282730	326845	607440	534287	562591
2.94_1590.27		[M-H]-		1590.27	2.943	14712	18596	20778	141044	127151	133170
0.89_329.25		[M-H]-		329.249	0.887	106244	133959	143827	389869	341989	337838
3.24_682.59		[M-H]-		682.592	3.237	483062	534462	567506	1217019	1175308	1233171
0.21_469.03		[M-H]-		469.03	0.212	15478	22069	18060	175972	141562	141712
3.62_864.70		[M+H]+		864.697	3.622	102487	120004	129589	682165	657611	640526
2.71_1492.13		[M+H]+		1492.13	2.709	147120	171136	175565	311639	319877	300468
0.21_551.03		[M-H]-		551.033	0.212	9182	11686	10086	126278	100251	100283
2.01_1510.09		[M+H]+		1510.09	2.009	39438	47738	53131	132438	161856	146164
2.11_703.61		[M+H]+		703.607	2.109	na	9704	9294	459856	444743	391224
2.54_1492.20		[M+H]+		1492.2	2.544	72517	80160	86109	182828	190373	183873
3.62_865.70		[M+H]+		865.699	3.622	37216	44053	48480	235896	223778	210435
2.39_761.80		[M+H]+		761.8	2.39	121483	90209	122053	85059	98013	95690
1.78_845.53		[M-H]-		845.534	1.778	26359	31030	34603	120604	118733	108235
1.12_671.27		[M-H]-		671.268	1.123	174384	75623	115814	159942	135599	156583
0.21_537.02		[M-H]-		537.017	0.212	8119	12309	10526	87036	76013	76327
2.33_913.58		[M-H]-		913.583	2.33	85613	93486	99555	207678	186697	208432
4.00_925.81		[M+H]+		925.808	4.003	217278	246910	259970	354729	353613	334021
3.53_694.67		[M-H]-		694.673	3.532	110959	139997	148798	858193	774508	815065
2.08_749.53		[M-H]-		749.525	2.081	177867	185322	182347	323013	324460	324152
4.22_928.84		[M+H]+		928.838	4.224	888171	1031864	1088454	2168664	2258426	2109605
2.16_801.57		[M-H]-		801.566	2.157	38365	43733	43875	243604	240042	244928
2.06_747.58		[M-H]-		747.577	2.064	65631	70945	53181	61614	49941	33682
3.14_707.69		[M-H]-		707.694	3.141	40930	46460	50618	124023	116461	121368
1.93_747.52		[M-H]-		747.518	1.93	29748	35716	39761	300929	281815	292511
3.33_652.62		[M-H]-		652.625	3.33	32062	35975	39566	123518	116029	117687
2.17_877.60		[M-H]-		877.596	2.169	33347	36149	37724	90978	89614	88882
2.44_1528.13		[M+H]+		1528.13	2.442	94577	102115	103073	135620	141635	137023
2.28_826.56		[M-H]-		826.561	2.283	23331	24114	25385	72165	67430	73786
2.68_1542.18		[M+H]+		1542.18	2.677	74154	81799	82592	170214	189524	172626
2.46_1504.14		[M+H]+		1504.14	2.46	108537	155766	158088	187338	200394	188600
1.24_667.32		[M-H]-		667.317	1.239	836	450	229	1982	1391	1095
1.68_793.50		[M-H]-		793.503	1.676	11318	12972	14104	79172	68613	66811
2.06_730.54		[M+H]+		730.543	2.059	4873026	5038554	5148588	4722736	5134053	4788246
2.73_1498.12		[M-H]-		1498.12	2.734	28827	34037	37123	129877	120373	124711
2.14_775.55		[M-H]-		775.549	2.137	56973	62577	65875	311694	299551	300417
2.64_1584.20		[M+H]+		1584.2	2.637	84688	87980	94105	136634	136948	133737
2.50_1510.09		[M-H]-		1510.09	2.504	26298	28925	30496	64794	61857	63397
3.33_666.64		[M-H]-		666.641	3.328	90391	100884	110347	421303	389577	402381
0.30_473.22		[M-H]-		473.22	0.302	1904473	1845119	2086182	2845761	2760082	2849463
3.10_676.63		[M-H]-		676.625	3.105	81322	85163	85921	129058	130686	131657
3.37_694.69		[M-H]-		694.69	3.373	21134	24861	27000	75522	69679	68500
0.30_453.17		[M+H]+		453.169	0.296	327016	300635	382371	696413	704744	724644
2.72_1526.15		[M+H]+		1526.15	2.722	75051	83237	90245	155841	159868	151574
1.39_479.37		[M-H]-		479.375	1.392	52388	63662	67965	153888	144823	149601
2.22_889.57		[M-H]-		889.573	2.219	1098152	1147540	1178766	2561666	2451901	2471508
2.11_703.78		[M+H]+		703.777	2.111	88669	50157	49204	47981	56657	28868
0.21_387.03		[M-H]-		387.027	0.212	37432	49369	44055	336960	273571	280284
0.30_459.20		[M-H]-		459.203	0.3	377521	382111	416948	653454	613399	622996
2.74_1490.12		[M-H]-		1490.12	2.738	29642	34440	37314	104394	99733	104502
2.22_888.57		[M-H]-		888.574	2.222	3987527	4169138	4326438	7374983	7191863	7427895
1.06_583.47		[M-H]-		583.471	1.063	26687	35673	34020	87190	79524	80268
1.16_439.31		[M-H]-		439.307	1.158	36517	45942	49174	167048	127313	157453
2.60_1540.17		[M+H]+		1540.17	2.605	52230	58572	62206	117111	123281	113030
0.19_279.04		[M-H]-		279.039	0.188	84052	138924	107660	201553	141189	103675
3.62_882.73		[M+H]+		882.727	3.622	75699	94814	92664	492665	475527	463397
2.32_890.59		[M-H]-		890.586	2.319	166649	192267	199100	601157	554582	593541
2.19_913.64		[M-H]-		913.644	2.19	35005	36739	38319	67685	55828	66913
3.35_720.65		[M-H]-		720.652	3.346	70471	81015	87204	214556	202257	208455
1.49_423.33		[M-H]-		423.327	1.492	20095	19588	25210	97123	90834	84665
1.06_360.27		[M-H]-		360.268	1.056	15652	16829	19957	73816	71440	70641
1.89_729.53		[M+H]+		729.529	1.891	186703	220608	240142	694606	663215	655342
0.31_431.18		[M-H]-		431.184	0.311	84362	113298	135812	139622	125562	205982
1.96_706.50		[M-H]-		706.504	1.962	51511	58438	58650	59567	61362	64854
2.48_1462.09		[M+H]+		1462.09	2.477	78202	85261	85598	104581	111730	102466
1.97_748.51		[M-H]-		748.514	1.97	32067	36618	35098	151862	141632	141427
1.31_551.33		[M-H]-		551.329	1.308	30970	29423	41461	110875	94098	105476
2.19_915.59		[M-H]-		915.589	2.187	127653	139634	152907	285037	269573	285728
2.31_777.56		[M-H]-		777.556	2.311	53554	61228	61873	145959	139858	139277
1.15_281.33		[M-H]-		281.334	1.15	111834	76023	68229	87153	91147	85994
3.16_666.60		[M-H]-		666.605	3.162	150954	165312	175279	441076	428057	428128
1.20_401.29		[M-H]-		401.291	1.204	51780	63634	75238	126079	118192	123665
3.10_666.60		[M-H]-		666.597	3.1	66031	71348	72196	116965	112366	116365
4.23_955.86		[M+H]+		955.856	4.233	399981	464312	470979	772025	787254	732760
0.21_619.02		[M-H]-		619.02	0.211	4923	7482	5321	59820	53182	51626
1.44_723.60		[M-H]-		723.595	1.437	51264	52036	53778	66982	67962	68701
1.21_393.26		[M-H]-		393.259	1.209	57485	63914	68256	96629	93371	97860
0.30_432.24		[M+H]+		432.241	0.298	2149919	2012190	2308594	2329488	2364831	2318165
1.91_745.50		[M-H]-		745.503	1.907	79134	89859	100506	270165	252416	259337
1.34_415.28		[M-H]-		415.283	1.337	27684	36670	36649	103317	91043	87512
1.39_515.35		[M-H]-		515.351	1.393	44982	46944	56038	127172	123189	122828
3.08_864.67		[M-H]-		864.67	3.079	14420	16860	18530	87465	86530	97823
3.32_668.61		[M-H]-		668.612	3.321	111816	126818	134403	404718	389281	406877
3.53_670.63		[M-H]-		670.628	3.534	123772	133038	131189	449566	451142	433490
2.42_1520.23		[M+H]+		1520.23	2.42	88626	104272	109252	84925	81005	75710
1.06_580.53		[M-H]-		580.53	1.059	15468	17249	19096	55758	52143	58581
1.94_771.52		[M-H]-		771.519	1.939	17349	19077	21163	64413	65125	68383
1.12_681.30		[M-H]-		681.297	1.125	139862	82774	113143	145981	129369	145241
3.37_709.71		[M-H]-		709.711	3.371	21918	24912	28458	118204	105527	110868
2.19_914.59		[M-H]-		914.586	2.188	397119	430679	459159	910880	874587	922113
2.39_915.66		[M-H]-		915.659	2.39	44583	45629	53181	62980	64617	68895
0.21_633.04		[M-H]-		633.036	0.21	5688	5164	4222	75087	56901	57774
2.32_784.59		[M+H]+		784.59	2.316	4735987	4862745	4861751	5078562	5451113	5067807
3.00_681.58		[M-H]-		681.579	2.999	306970	318722	334731	422149	434083	440232
0.30_846.44		[M+H]+		846.444	0.298	75483	63812	80495	78232	76195	80923
2.13_824.55		[M-H]-		824.545	2.13	23756	27298	28291	64711	64213	63790
0.21_455.01		[M-H]-		455.014	0.212	12305	18209	13394	103314	89724	88313
2.00_859.60		[M-H]-		859.597	1.998	16952	21685	21265	51292	48209	51396
2.04_887.56		[M-H]-		887.559	2.041	643040	656529	716668	1327958	1276944	1309224
2.99_680.58		[M-H]-		680.577	2.994	602907	629302	659255	799039	827772	839574
2.34_891.59		[M-H]-		891.588	2.344	55187	62374	65592	190406	178062	188465
1.95_773.59		[M-H]-		773.593	1.954	10785	13574	13708	82920	76712	73214
2.95_845.65		[M-H]-		845.648	2.948	324460	345127	344145	465737	466264	466103
2.42_1551.14		[M+H]+		1551.14	2.422	59719	64970	66871	69928	87991	82590
2.83_862.65		[M-H]-		862.654	2.833	42455	44890	46252	49265	51848	52940
1.58_457.37		[M-H]-		457.368	1.579	11238	12544	13923	51034	45234	43023
0.30_449.17		[M-H]-		449.175	0.301	673581	653442	732435	916646	900923	897037
2.58_1454.10		[M+H]+		1454.1	2.576	52162	56999	61369	114227	114776	107948
2.87_610.58		[M-H]-		610.579	2.874	111355	115067	114926	244291	247206	254405
1.95_705.58		[M+H]+		705.584	1.949	34957	39281	39148	93917	98951	94317
0.24_433.14		[M-H]-		433.14	0.239	27452	31907	31369	79005	76398	77663
2.64_608.56		[M-H]-		608.562	2.642	48904	47448	51754	67190	69445	71035
2.99_704.68		[M-H]-		704.677	2.988	18413	21872	22776	44035	44247	45001
2.95_846.64		[M-H]-		846.644	2.953	237222	252710	251365	352550	335667	341002
2.31_789.55		[M-H]-		789.55	2.308	1486627	1635286	1803963	5237114	4913507	5157760
4.25_981.87		[M+H]+		981.87	4.246	155011	182554	190950	265462	282628	255025
2.43_786.81		[M+H]+		786.811	2.43	65867	95987	98445	98302	105903	98649
2.55_746.61		[M+H]+		746.611	2.547	3362802	3574380	3601917	4801844	5155607	4782026
1.79_795.58		[M-H]-		795.578	1.793	4898	6809	8428	52199	48520	45031
2.39_916.60		[M-H]-		916.602	2.392	534501	556622	652326	856061	813808	882346
1.91_860.54		[M-H]-		860.538	1.907	25552	30048	32875	103999	96600	98151
3.30_727.59		[M-H]-		727.59	3.302	40230	43277	47326	44803	44580	49682
2.47_854.59		[M-H]-		854.593	2.473	18875	19704	23285	62356	58968	65205
2.07_861.67		[M+H]+		861.669	2.067	67295	73381	77222	166821	179950	164421
1.12_695.31		[M-H]-		695.312	1.124	385130	188404	289144	392937	331054	381879
3.35_710.62		[M-H]-		710.622	3.345	211000	234614	257090	548796	528994	543193
3.62_197.08		[M+H]+		197.081	3.623	13972	14168	16154	84720	79817	77465
0.21_701.02		[M-H]-		701.023	0.211	2216	2987	2236	36783	28846	28825
2.05_758.56		[M+H]+		758.561	2.052	315227	298629	356475	483863	523986	474948
3.32_692.71		[M-H]-		692.713	3.323	17465	20215	20671	59825	60460	63171
2.33_811.61		[M+H]+		811.61	2.334	2123223	2226985	2248838	2568163	2793184	2571254
2.26_888.72		[M-H]-		888.72	2.264	8687	5178	6861	41115	44599	78660
2.14_1464.15		[M-H]-		1464.15	2.143	16068	18736	20737	40851	40169	39747
2.55_1498.15		[M+H]+		1498.15	2.548	41684	43777	48015	91751	97099	89149
0.30_415.22		[M+H]+		415.215	0.302	3979110	4029404	4085181	3967997	4429701	4158488
1.92_772.52		[M-H]-		772.516	1.919	15600	16854	18629	63047	59442	61488
2.15_786.59		[M-H]-		786.59	2.148	24950	29450	32625	72349	56447	61239
3.11_624.59		[M-H]-		624.593	3.107	20849	22568	21574	53651	50014	50391
1.21_391.26		[M-H]-		391.262	1.21	163727	177260	189287	290340	272373	283674
1.39_419.35		[M-H]-		419.353	1.389	17443	21421	21125	49920	47120	47685
2.09_750.53		[M-H]-		750.528	2.087	38165	38429	39245	74254	70650	74879
2.43_772.55		[M-H]-		772.552	2.426	19782	20572	22481	61745	56536	62889
2.23_889.52		[M-H]-		889.522	2.229	14047	18458	16918	48125	48348	48476
2.47_1536.11		[M+H]+		1536.11	2.47	41315	44882	46099	73186	62203	69452
2.59_1502.10		[M-H]-		1502.1	2.594	10300	11720	12107	41685	41991	40550
1.51_579.36		[M-H]-		579.361	1.512	10180	9476	10927	49286	43153	41423
2.27_799.55		[M-H]-		799.549	2.266	18561	19494	20231	42562	46579	44046
2.11_799.55		[M-H]-		799.549	2.112	15092	13083	14860	58955	60401	59341
2.47_1512.10		[M+H]+		1512.1	2.472	104870	118278	115227	162017	163486	162814
2.39_917.60		[M-H]-		917.605	2.39	172576	180032	204512	275000	257960	283915
2.95_854.67		[M-H]-		854.673	2.952	39123	45306	46314	73240	71441	71610
2.67_769.56		[M-H]-		769.559	2.67	941152	1003766	1091602	2828541	2834173	2959245
2.29_873.59		[M-H]-		873.586	2.29	38376	44100	44527	128841	123477	130950
2.54_839.64		[M+H]+		839.638	2.538	1009345	1113045	1113785	1457507	1550112	1435597
0.31_445.20		[M-H]-		445.2	0.312	106831	143910	192758	160221	149150	252718
2.95_1562.19		[M-H]-		1562.19	2.951	6935	7295	8355	57205	51282	53440
2.62_582.55		[M-H]-		582.547	2.624	63178	60020	62396	92854	94598	94109
2.59_751.55		[M-H]-		751.55	2.594	813529	913216	933753	2074312	2074145	2095566
3.23_684.60		[M-H]-		684.6	3.232	197050	210850	217695	463140	452891	463193
0.31_450.18		[M-H]-		450.178	0.306	179056	169998	192071	235536	227874	234671
1.36_635.29		[M-H]-		635.291	1.361	15668	9496	8409	29753	25984	16528
2.85_814.70		[M+H]+		814.695	2.848	2741050	3098285	3268075	5157588	5523629	5112516
2.28_901.58		[M-H]-		901.578	2.28	29156	31228	35661	70273	65142	67142
2.69_624.61		[M-H]-		624.612	2.685	23257	24578	24890	38840	38219	39152
2.38_749.53		[M-H]-		749.533	2.375	845865	895022	922081	1251943	1251327	1231916
2.47_1486.08		[M+H]+		1486.08	2.467	47308	54189	52728	70289	68553	65506
2.22_759.58		[M+H]+		759.578	2.223	4711361	4840427	4920933	5268113	5642802	5275368
2.33_812.61		[M+H]+		812.609	2.333	516341	541572	549073	626924	677740	621195
2.54_1506.18		[M+H]+		1506.18	2.54	39425	27232	46507	91169	96763	87389
2.28_864.57		[M-H]-		864.57	2.281	360101	382247	408912	594681	568982	590694
2.95_781.60		[M-H]-		781.596	2.947	490462	555978	581908	2383093	2209582	2361930
2.39_918.61		[M-H]-		918.605	2.391	41899	43262	50368	68542	63416	71254
2.32_1613.10		[M+H]+		1613.1	2.316	59463	62066	64200	71411	80373	73234
3.22_709.61		[M-H]-		709.61	3.224	177222	181961	189397	280384	270055	289852
4.18_876.94		[M+H]+		876.936	4.185	30552	52344	78040	na	na	56060
4.16_877.94		[M+H]+		877.936	4.16	na	na	na	72430	76641	75488
3.53_694.73		[M-H]-		694.729	3.533	4645	6794	7208	42576	38581	40792
2.32_915.72		[M+H]+		915.718	2.322	106785	109210	109591	100175	110683	100090
2.33_890.65		[M-H]-		890.648	2.333	9586	11191	12264	35173	30086	33490
2.11_703.97		[M+H]+		703.968	2.106	12203	15159	9932	65367	84546	62639
2.17_809.59		[M+H]+		809.59	2.168	629631	702311	694044	769064	818885	763460
3.85_897.77		[M+H]+		897.772	3.851	63541	70698	81471	162696	164809	149453
2.33_941.73		[M+H]+		941.733	2.331	91786	92726	92224	91296	98636	91897
3.33_642.60		[M-H]-		642.596	3.326	31590	33839	35107	112342	110196	112169
2.06_731.60		[M+H]+		731.6	2.06	102278	109778	106791	136635	168886	97123
2.11_705.58		[M+H]+		705.582	2.113	1312318	1355587	1422188	2107352	2230695	2016043
2.56_1504.11		[M+H]+		1504.11	2.565	30308	32207	33141	71529	72886	68828
2.27_1500.11		[M+H]+		1500.11	2.265	36675	30457	42494	62439	68016	66778
2.31_775.61		[M-H]-		775.61	2.309	19296	23011	22793	51272	52130	51291
2.01_732.55		[M+H]+		732.548	2.013	602667	658204	681537	1240379	1313812	1234295
0.73_376.26		[M-H]-		376.262	0.731	6094	6899	8246	45353	43156	45231
2.22_889.38		[M-H]-		889.376	2.22	5733	7452	11509	28145	28769	29999
2.72_1543.18		[M+H]+		1543.18	2.718	53059	30262	33318	64671	69651	48081
2.78_753.56		[M-H]-		753.565	2.778	452238	504281	561488	2428609	2350904	2381670
2.37_750.54		[M-H]-		750.536	2.372	220370	236857	236845	339447	330359	330169
2.41_790.54		[M-H]-		790.542	2.412	234787	229149	249883	639690	488873	428874
1.34_577.35		[M-H]-		577.345	1.337	28211	29807	39146	90660	77011	84732
2.07_1470.03		[M-H]-		1470.03	2.071	9186	10075	9379	56596	55170	52059
2.39_760.99		[M+H]+		760.99	2.393	67050	68961	69307	29518	34432	26966
3.11_640.58		[M-H]-		640.581	3.109	25705	25426	27859	51383	57090	55000
3.37_708.71		[M-H]-		708.707	3.371	38469	45886	46842	36037	50273	48461
2.17_812.61		[M-H]-		812.606	2.172	10888	12281	13941	32862	30548	33247
2.31_789.42		[M-H]-		789.422	2.308	6552	6480	8757	30689	23271	23631
4.36_983.88		[M+H]+		983.883	4.363	160163	184182	196842	340435	333183	332624
3.38_685.61		[M-H]-		685.612	3.382	788365	852620	891311	1760716	1719178	1761750
2.15_887.72		[M-H]-		887.716	2.153	9618	9378	789	19429	18449	3322
3.19_856.69		[M-H]-		856.688	3.187	19707	22130	24627	116672	112268	118310
2.22_889.29		[M-H]-		889.292	2.224	6504	6596	10266	21944	27253	25473
2.65_700.59		[M-H]-		700.585	2.652	77005	75543	71091	63924	56174	61365
2.33_889.64		[M-H]-		889.643	2.332	17599	18386	20585	52376	36955	54098
2.85_815.69		[M+H]+		815.694	2.845	655643	725322	789581	1452840	1523367	1417284
4.05_875.79		[M+H]+		875.792	4.05	1079393	1227926	1208673	1990517	2092499	1974437
2.22_759.71		[M+H]+		759.714	2.219	na	104231	68717	53294	93657	79168
2.36_1472.05		[M-H]-		1472.05	2.362	19947	21741	21189	30634	32928	31536
2.56_1476.08		[M-H]-		1476.08	2.555	8710	9164	9853	38136	35742	38400
2.22_888.52		[M-H]-		888.519	2.221	18563	20969	23041	53214	57735	58996
0.59_251.20		[M-H]-		251.202	0.595	230110	283673	296520	620217	554981	539194
2.51_813.62		[M+H]+		813.622	2.512	2174524	2329020	2276256	2165615	2261697	2114433
2.07_1574.09		[M-H]-		1574.09	2.066	5163	5320	6217	37987	36777	36464
2.43_703.51		[M-H]-		703.513	2.431	215232	209295	223144	458105	483320	479874
2.78_1532.14		[M-H]-		1532.14	2.776	8028	10024	11787	40323	38846	39534
0.21_373.01		[M-H]-		373.011	0.212	25827	34337	27338	156269	144613	148767
2.10_1535.15		[M+H]+		1535.15	2.105	26204	30360	31034	42331	48758	43688
2.99_682.58		[M-H]-		682.576	2.993	203425	215808	224981	282881	291903	293537
2.64_789.04		[M+H]+		789.037	2.644	9529	7826	10507	37550	59474	38529
0.21_552.99		[M-H]-		552.99	0.215	2162	3178	3067	25866	22128	22994
0.19_281.04		[M-H]-		281.036	0.188	26541	48651	38112	73360	49186	35373
2.89_871.75		[M-H]-		871.755	2.886	21139	22999	24304	42178	40913	40826
0.23_487.16		[M-H]-		487.16	0.23	5591	2813	2602	11109	12259	8660
2.68_846.69		[M-H]-		846.686	2.678	27132	30105	30957	55691	49654	59520
2.89_612.55		[M-H]-		612.548	2.894	24025	24673	27622	38247	37532	40184
2.18_733.56		[M+H]+		733.562	2.183	5013982	5069392	5157100	5278938	5629634	5272229
2.86_729.56		[M-H]-		729.565	2.857	360919	405702	425339	1680244	1637347	1715765
1.66_479.37		[M-H]-		479.373	1.655	7534	8602	9359	28556	23170	25775
0.21_649.01		[M-H]-		649.008	0.213	1162	1608	1326	24396	19698	21133
2.15_862.56		[M-H]-		862.555	2.155	141884	160110	170887	298592	288261	302404
2.06_1608.06		[M-H]-		1608.06	2.057	3534	5221	5716	29349	28216	26231
3.75_1429.06		[M-H]-		1429.06	3.751	8067	13210	16205	51861	44432	52559
1.11_891.53		[M-H]-		891.531	1.106	18087	12624	16119	47568	40694	43504
2.32_789.32		[M-H]-		789.321	2.321	1529	2024	6418	19737	20756	25420
3.75_1428.07		[M-H]-		1428.07	3.747	14330	11459	16480	30513	29172	24781
2.84_1526.16		[M-H]-		1526.16	2.843	4359	5083	5695	31891	28255	30543
0.20_137.05		[M+H]+		137.046	0.195	38758	59849	22534	29090	26678	26149
0.22_297.14		[M-H]-		297.135	0.22	188483	216129	250982	153524	166244	220806
2.28_865.57		[M-H]-		865.574	2.276	111197	121587	129337	196568	185520	195124
0.21_441.00		[M-H]-		440.998	0.212	6930	8752	6799	27222	28905	26018
2.46_844.67		[M-H]-		844.669	2.461	33126	33772	34302	43581	43399	43970
1.86_883.60		[M-H]-		883.596	1.865	18177	20247	21947	49895	46757	51003
1.15_281.44		[M-H]-		281.444	1.148	11181	12810	12777	21400	21273	25525
2.38_774.61		[M-H]-		774.605	2.382	17777	19336	19902	25493	25459	19286
2.22_890.63		[M-H]-		890.63	2.218	16847	18005	18643	38603	40185	40116
2.75_841.66		[M+H]+		841.655	2.754	336771	382659	409011	915876	944229	885974
3.58_722.67		[M-H]-		722.668	3.578	38391	46595	50980	178012	173443	170085
1.88_909.55		[M-H]-		909.549	1.884	45150	53301	59356	148183	134894	140557
3.14_685.59		[M-H]-		685.586	3.139	250861	264657	278769	484028	474010	488880
2.02_1468.01		[M-H]-		1468.01	2.022	2723	3152	3393	35680	32942	32861
1.41_501.37		[M-H]-		501.369	1.411	16591	18994	18862	58836	52399	53305
1.06_384.31		[M-H]-		384.312	1.058	18784	21638	22205	68887	63734	64912
2.18_734.56		[M+H]+		734.563	2.182	1255231	1317063	1338101	1686638	1777572	1636363
2.07_887.69		[M+H]+		887.685	2.074	44893	47127	49107	83853	90017	79157
2.99_707.59		[M-H]-		707.595	2.994	156301	166495	174184	185159	195077	192593
2.94_638.57		[M-H]-		638.572	2.935	33267	38050	35592	62368	59890	60713
0.21_605.00		[M-H]-		605.004	0.211	3525	5360	3349	23762	21598	21419
2.79_830.63		[M-H]-		830.63	2.791	17784	17693	19122	78280	75881	78186
0.30_451.17		[M-H]-		451.172	0.301	210189	203511	221785	285860	274602	282766
2.79_774.69		[M+H]+		774.692	2.792	16301	17376	19698	70532	73540	65226
4.28_886.82		[M+H]+		886.819	4.282	37063	41048	40774	59231	61919	49269
2.01_861.67		[M+H]+		861.671	2.01	54318	57049	63094	120317	123159	119410
0.60_333.20		[M-H]-		333.205	0.596	10153	11396	12177	23647	21072	21420
4.23_956.86		[M+H]+		956.857	4.234	144918	168002	171026	285004	283894	268672
1.36_445.29		[M-H]-		445.291	1.357	11320	12289	13688	30886	28225	30980
2.44_766.60		[M-H]-		766.599	2.437	62893	67837	64673	49241	54426	50023
2.47_793.56		[M-H]-		793.56	2.467	326230	332464	352107	461850	464467	467432
0.29_404.15		[M-H]-		404.151	0.291	15037	18542	19884	67957	64113	62395
3.86_1456.11		[M-H]-		1456.11	3.86	9233	10765	12461	31155	13593	17916
3.12_664.63		[M-H]-		664.625	3.117	85693	89421	99305	215722	212590	209088
2.36_722.57		[M-H]-		722.572	2.364	71497	48922	50770	87696	47798	54916
4.30_931.85		[M+H]+		931.852	4.299	371252	422426	435728	574335	614087	387214
2.04_719.57		[M+H]+		719.569	2.041	98668	92027	93072	67276	74872	8373
2.75_1536.17		[M+H]+		1536.17	2.747	25505	33514	32800	67872	71366	67380
2.55_725.59		[M-H]-		725.585	2.553	27743	29793	30883	69803	68686	71336
2.56_742.60		[M-H]-		742.598	2.559	34392	44559	37540	58651	60519	62802
2.35_822.56		[M-H]-		822.563	2.354	10997	11761	12832	30908	32241	35655
2.22_882.62		[M-H]-		882.616	2.22	3449	3559	3548	7411	9072	7434
2.64_750.60		[M-H]-		750.602	2.641	56264	61305	63524	42874	37033	58719
2.67_1587.24		[M+H]+		1587.24	2.667	21669	24659	25196	53733	56134	54822
2.46_845.67		[M-H]-		845.674	2.463	19062	20376	20296	27137	16019	27991
0.23_469.16		[M+H]+		469.163	0.23	14275	7815	11229	18344	21201	17902
2.32_789.29		[M-H]-		789.293	2.319	3659	4160	5169	22699	21060	21712
1.52_722.43		[M+H]+		722.433	1.519	36785	35608	34907	113497	139909	126772
1.89_769.50		[M-H]-		769.503	1.892	11497	11947	14507	27764	28252	26348
3.10_614.56		[M-H]-		614.565	3.101	14359	15984	17388	42926	41514	43029
2.32_901.70		[M+H]+		901.7	2.322	63496	65519	62706	57499	65739	60506
2.01_731.60		[M+H]+		731.601	2.009	110021	121286	130709	112302	103604	87391
2.01_847.66		[M+H]+		847.655	2.01	45485	49022	50801	100137	107228	96704
1.06_387.25		[M-H]-		387.252	1.064	38084	54540	50376	140376	123937	131686
1.83_1518.86		[M+H]+		1518.86	1.833	629	260	1274	40530	41575	33224
2.17_744.52		[M-H]-		744.519	2.171	20949	23748	27121	56265	52903	56592
2.07_873.67		[M+H]+		873.67	2.071	29657	31453	30129	51083	56471	51199
2.65_919.75		[M+H]+		919.748	2.648	86212	83908	85499	67087	74237	68062
3.52_720.69		[M-H]-		720.688	3.522	16115	18048	19744	70844	67040	67578
1.07_549.31		[M-H]-		549.313	1.071	8372	7874	12469	56049	44006	48372
0.98_480.31		[M-H]-		480.308	0.978	1323	1134	865	2399	2673	3903
1.66_515.35		[M-H]-		515.351	1.66	12281	12498	13962	30832	26573	30597
3.35_751.77		[M+H]+		751.766	3.345	16136	18991	18052	48708	46365	45225
2.49_1534.09		[M-H]-		1534.09	2.494	7121	8636	9373	22670	21305	20473
3.10_816.71		[M+H]+		816.707	3.101	329881	365218	414036	1862938	1860197	1794323
2.15_762.72		[M-H]-		762.724	2.145	15179	17784	16486	31182	31004	28534
2.11_704.33		[M+H]+		704.332	2.114	19732	18595	18848	51500	56386	62997
2.87_596.56		[M-H]-		596.563	2.873	40666	39370	40792	64117	65625	65314
2.76_779.72		[M-H]-		779.721	2.764	11556	11986	13627	25105	23992	22705
2.64_789.62		[M+H]+		789.625	2.642	4891585	5101430	5122992	5170389	5672083	5214038
2.43_866.59		[M-H]-		866.594	2.427	24903	29630	35137	70114	64211	69488
2.51_744.68		[M-H]-		744.683	2.513	11134	12877	13420	19431	20502	21451
0.21_567.01		[M-H]-		567.006	0.213	1909	3214	2598	32686	25621	28887
2.00_721.59		[M+H]+		721.585	2.004	42292	45019	44149	56324	52679	55745
0.19_306.06		[M-H]-		306.058	0.189	68945	68269	78152	54671	57744	78902
2.36_838.56		[M-H]-		838.563	2.362	156434	181644	196684	561830	547267	586742
2.46_844.76		[M-H]-		844.755	2.455	17389	17688	13387	19049	20548	16422
2.24_889.70		[M+H]+		889.703	2.242	69091	66058	69687	52576	60237	54842
2.39_760.92		[M+H]+		760.922	2.394	69682	46703	70601	40839	38552	47622
1.87_677.55		[M+H]+		677.551	1.874	26925	31311	31828	94689	100882	93963
2.55_1450.06		[M-H]-		1450.06	2.549	3617	4302	4189	22635	22050	22384
3.17_706.69		[M-H]-		706.692	3.175	69876	75351	66551	54337	60396	63017
3.13_706.69		[M-H]-		706.693	3.129	69876	75351	55747	47258	28259	22645
2.33_927.72		[M+H]+		927.719	2.331	52888	54727	54665	52827	57152	52120
3.10_972.74		[M-H]-		972.737	3.105	11479	12301	12614	59683	57378	60734
0.30_437.20		[M+H]+		437.196	0.298	209238	200681	227868	246415	239840	246676
2.14_787.68		[M-H]-		787.675	2.14	3349	4908	3284	22032	22076	23905
2.30_889.70		[M+H]+		889.703	2.303	44915	46225	43969	63430	68571	64817
2.55_751.58		[M-H]-		751.584	2.548	51884	56699	58446	54216	42244	37182
1.89_833.58		[M-H]-		833.581	1.885	6651	8309	8524	24206	26435	26920
2.33_1474.07		[M+H]+		1474.07	2.333	41233	43688	44537	45688	30321	47342
2.70_856.64		[M-H]-		856.643	2.698	10013	10443	10799	22007	22561	22132
2.87_970.72		[M-H]-		970.721	2.873	12669	13723	14525	31342	31643	31841
2.79_842.63		[M-H]-		842.628	2.791	49722	50022	50738	43472	47010	46749
2.90_728.62		[M-H]-		728.615	2.902	16801	13091	15901	49373	63801	50331
2.64_790.63		[M+H]+		790.628	2.644	1292734	1363179	1387948	2003517	2120511	1962198
2.27_1505.14		[M+H]+		1505.14	2.27	13957	14790	16675	43191	40811	38931
3.62_936.78		[M+H]+		936.782	3.623	35814	42209	39577	91884	92889	87531
3.30_683.58		[M-H]-		683.584	3.298	242059	265176	289643	341886	333469	348622
3.43_708.68		[M-H]-		708.685	3.427	1669	na	34440	18933	18676	20862
2.63_1532.16		[M+H]+		1532.16	2.635	35579	36357	37988	60412	63318	59698
2.23_888.28		[M-H]-		888.281	2.226	10364	13836	14915	21828	21139	24078
2.23_888.18		[M-H]-		888.179	2.225	5975	7848	10636	24077	13972	17001
1.96_708.50		[M-H]-		708.502	1.958	20647	19458	24061	24791	22073	25205
2.68_770.71		[M-H]-		770.71	2.68	8814	7172	9115	23127	23524	24091
2.55_743.58		[M-H]-		743.58	2.55	24228	27067	30948	30705	40397	46215
2.32_411.40		[M+H]+		411.399	2.321	52407	53559	52543	69799	74250	66615
2.77_754.57		[M-H]-		754.571	2.774	163609	180065	206471	697270	684480	707495
1.34_401.27		[M-H]-		401.267	1.337	11202	16006	15780	40606	34431	38834
2.56_726.67		[M-H]-		726.671	2.558	1007	3555	4145	11056	12723	12496
3.12_683.73		[M-H]-		683.728	3.123	13733	17748	23079	6134	9937	na
2.40_751.54		[M-H]-		751.543	2.4	51856	53204	54825	84771	81770	82856
2.35_842.65		[M-H]-		842.653	2.355	13164	13385	10945	23058	22244	21905
2.13_707.54		[M+H]+		707.545	2.133	1391301	1421882	1472699	1474040	1541833	1478616
1.14_389.29		[M-H]-		389.291	1.144	133247	152511	165639	248502	227369	234352
2.18_914.65		[M-H]-		914.65	2.182	21857	25598	26987	46331	44974	45757
2.01_808.57		[M+H]+		808.573	2.011	258454	161286	342205	181751	169000	230710
2.84_729.62		[M-H]-		729.621	2.844	50266	56001	56085	94914	98739	98675
2.06_757.62		[M+H]+		757.616	2.057	60472	68745	40288	94932	103169	91007
2.38_760.97		[M+H]+		760.966	2.383	54782	63245	64834	36831	42783	30333
2.08_1522.06		[M-H]-		1522.06	2.084	4572	6862	6787	36818	33150	34040
2.22_890.73		[M-H]-		890.732	2.223	12978	11748	13011	18538	12839	24988
3.52_706.67		[M-H]-		706.671	3.523	9045	10664	11442	36898	31982	33804
2.13_761.52		[M-H]-		761.519	2.132	268884	317980	332305	905777	867282	899079
1.43_445.37		[M-H]-		445.369	1.431	16432	18601	20582	29179	29288	26422
2.96_783.66		[M-H]-		783.656	2.955	17359	18937	19932	60259	58483	55910
2.39_748.59		[M-H]-		748.588	2.391	48253	49114	53386	62143	57973	54609
1.44_463.38		[M-H]-		463.379	1.436	21245	27126	25902	55495	54069	56644
2.36_724.57		[M-H]-		724.57	2.359	10707	12167	12540	19535	20252	22087
1.34_689.55		[M-H]-		689.549	1.336	2151	4002	4429	22460	19022	16131
3.78_1480.03		[M-H]-		1480.03	3.784	13889	15098	17651	54897	42796	64734
2.60_752.69		[M-H]-		752.69	2.599	7907	8919	9046	19724	18229	18590
3.66_725.49		[M-H]-		725.494	3.66	20298	22832	23804	46510	38990	48738
3.38_686.61		[M-H]-		686.608	3.377	592093	630271	653184	1273129	1236658	1263636
3.10_668.59		[M-H]-		668.595	3.096	24599	26995	26242	43107	41538	43400
[truncated: 3,805 more rows]

## Sheet: Table 5
	Table 5. Peptides in MS
Accession	Description	# Peptides(IP BMAL1)-1	# Peptides(IP BMAL1)-2	# Peptides(IP BMAL1)-3	# Peptides(IgG)-1	# Peptides(IgG)-2	# Peptides(IgG)-3
Q15149	Plectin OS=Homo sapiens GN=PLEC PE=1 SV=3 - [PLEC_HUMAN]	309	331	305	235	318	273
P60709	Actin, cytoplasmic 1 OS=Homo sapiens GN=ACTB PE=1 SV=1 - [ACTB_HUMAN]	35	34	35	33	31	32
P35579	Myosin-9 OS=Homo sapiens GN=MYH9 PE=1 SV=4 - [MYH9_HUMAN]	187	148	164	155	173	161
I3L4N8	Actin, cytoplasmic 2 OS=Homo sapiens OX=9606 GN=ACTG1 PE=1 SV=9 - [I3L4N8_HUMAN]	33	32	33	31	29	31
P08670	Vimentin OS=Homo sapiens GN=VIM PE=1 SV=4 - [VIME_HUMAN]	65	66	58	52	58	59
P35580	Myosin-10 OS=Homo sapiens GN=MYH10 PE=1 SV=3 - [MYH10_HUMAN]	162	133	154	151	160	154
A0A8I5KZ38	Myosin-10 OS=Homo sapiens OX=9606 GN=MYH10 PE=4 SV=1 - [A0A8I5KZ38_HUMAN]	162	131	152	150	160	152
P48681	Nestin OS=Homo sapiens GN=NES PE=1 SV=2 - [NEST_HUMAN]	100	101	91	82	93	86
P68032	Actin, alpha cardiac muscle 1 OS=Homo sapiens GN=ACTC1 PE=1 SV=1 - [ACTC_HUMAN]	21	23	20	17	17	19
A0A2R8YEA7	Actin, cytoplasmic 1 (Fragment) OS=Homo sapiens OX=9606 GN=ACTB PE=1 SV=1 - [A0A2R8YEA7_HUMAN]	8	6	7	6	7	6
Q92614	Unconventional myosin-XVIIIa OS=Homo sapiens GN=MYO18A PE=1 SV=3 - [MY18A_HUMAN]	67	80	69	36	68	62
Q16643	Drebrin OS=Homo sapiens GN=DBN1 PE=1 SV=4 - [DREB_HUMAN]	38	45	38	30	35	34
Q13813	Spectrin alpha chain, non-erythrocytic 1 OS=Homo sapiens GN=SPTAN1 PE=1 SV=3 - [SPTN1_HUMAN]	59	87	63	23	56	43
O43795	Unconventional myosin-Ib OS=Homo sapiens GN=MYO1B PE=2 SV=3 - [MYO1B_HUMAN]	53	56	51	43	49	44
A0A0D9SF54	Spectrin alpha chain, non-erythrocytic 1 OS=Homo sapiens GN=SPTAN1 PE=1 SV=1 - [A0A0D9SF54_HUMAN]	58	85	62	22	54	41
P21333	Filamin-A OS=Homo sapiens GN=FLNA PE=1 SV=4 - [FLNA_HUMAN]	51	85	60	22	44	47
Q562R1	Beta-actin-like protein 2 OS=Homo sapiens GN=ACTBL2 PE=1 SV=2 - [ACTBL_HUMAN]	12	11	10	11	12	11
Q6WCQ1	Myosin phosphatase Rho-interacting protein OS=Homo sapiens GN=MPRIP PE=1 SV=3 - [MPRIP_HUMAN]	63	39	64	53	65	63
A0A494BZV2	Myosin phosphatase Rho-interacting protein OS=Homo sapiens OX=9606 GN=MPRIP PE=1 SV=1 - [A0A494BZV2_HUMAN]	62	39	63	54	64	64
Q01082	Spectrin beta chain, non-erythrocytic 1 OS=Homo sapiens GN=SPTBN1 PE=1 SV=2 - [SPTB2_HUMAN]	36	75	48	12	44	34
A0A2R8YFE2	Actin, cytoplasmic 1 (Fragment) OS=Homo sapiens OX=9606 GN=ACTB PE=1 SV=1 - [A0A2R8YFE2_HUMAN]	12	12	11	11	9	10
E7EX44	Caldesmon OS=Homo sapiens GN=CALD1 PE=4 SV=1 - [E7EX44_HUMAN]	43	48	39	28	46	34
A0A804HKV3	Actin, alpha skeletal muscle OS=Homo sapiens OX=9606 GN=ACTA1 PE=1 SV=1 - [A0A804HKV3_HUMAN]	15	18	14	10	12	13
E9PGZ1	Caldesmon OS=Homo sapiens GN=CALD1 PE=4 SV=1 - [E9PGZ1_HUMAN]	43	46	39	27	43	32
A0A0A0MRM8	Unconventional myosin-VI OS=Homo sapiens GN=MYO6 PE=1 SV=1 - [A0A0A0MRM8_HUMAN]	45	41	43	30	45	35
O14974	Protein phosphatase 1 regulatory subunit 12A OS=Homo sapiens GN=PPP1R12A PE=1 SV=1 - [MYPT1_HUMAN]	45	47	47	32	47	44
K7EPT8	Glial fibrillary acidic protein (Fragment) OS=Homo sapiens OX=9606 GN=GFAP PE=1 SV=2 - [K7EPT8_HUMAN]	3	3	4	3	3	3
O43707	Alpha-actinin-4 OS=Homo sapiens GN=ACTN4 PE=1 SV=2 - [ACTN4_HUMAN]	17	59	19	5	14	8
Q9UM54	Unconventional myosin-VI OS=Homo sapiens GN=MYO6 PE=1 SV=4 - [MYO6_HUMAN]	43	40	42	28	43	34
Q69YQ0	Cytospin-A OS=Homo sapiens OX=9606 GN=SPECC1L PE=1 SV=3 - [CYTSA_HUMAN]	49	50	49	29	50	45
P23246	Splicing factor, proline- and glutamine-rich OS=Homo sapiens GN=SFPQ PE=1 SV=2 - [SFPQ_HUMAN]	34	31	32	28	32	31
F5GXS2	Actinin, alpha 4, isoform CRA_a OS=Homo sapiens OX=9606 GN=ACTN4 PE=1 SV=3 - [F5GXS2_HUMAN]	16	57	18	5	14	8
A0A494C1J1	Cytospin-A OS=Homo sapiens OX=9606 GN=SPECC1L PE=1 SV=1 - [A0A494C1J1_HUMAN]	48	49	49	29	50	45
Q9P0K7	Ankycorbin OS=Homo sapiens GN=RAI14 PE=1 SV=2 - [RAI14_HUMAN]	51	33	51	38	54	46
F5H6E2	Unconventional myosin-Ic OS=Homo sapiens GN=MYO1C PE=4 SV=1 - [F5H6E2_HUMAN]	34	39	36	25	37	31
Q15233	Non-POU domain-containing octamer-binding protein OS=Homo sapiens GN=NONO PE=1 SV=4 - [NONO_HUMAN]	33	26	29	24	30	26
P35749	Myosin-11 OS=Homo sapiens GN=MYH11 PE=1 SV=3 - [MYH11_HUMAN]	28	23	25	27	26	25
Q9UQ35	Serine/arginine repetitive matrix protein 2 OS=Homo sapiens GN=SRRM2 PE=1 SV=2 - [SRRM2_HUMAN]	52	16	49	28	51	42
P0CG39	POTE ankyrin domain family member J OS=Homo sapiens GN=POTEJ PE=3 SV=1 - [POTEJ_HUMAN]	6	8	8	6	5	5
P11940	Polyadenylate-binding protein 1 OS=Homo sapiens GN=PABPC1 PE=1 SV=2 - [PABP1_HUMAN]	28	22	27	25	29	27
Q96N67	Dedicator of cytokinesis protein 7 OS=Homo sapiens GN=DOCK7 PE=1 SV=4 - [DOCK7_HUMAN]	36	33	32	20	33	32
P04264	Keratin, type II cytoskeletal 1 OS=Homo sapiens GN=KRT1 PE=1 SV=6 - [K2C1_HUMAN]	28	21	29	37	32	30
Q9UHB6	LIM domain and actin-binding protein 1 OS=Homo sapiens GN=LIMA1 PE=1 SV=1 - [LIMA1_HUMAN]	23	44	29	20	21	23
P06753-2	Isoform 2 of Tropomyosin alpha-3 chain OS=Homo sapiens GN=TPM3 - [TPM3_HUMAN]	34	24	30	27	31	28
E7ETA6	Pericentriolar material 1 protein OS=Homo sapiens GN=PCM1 PE=4 SV=1 - [E7ETA6_HUMAN]	102	67	105	4	4	1
F8VQE1	LIM domain and actin-binding protein 1 OS=Homo sapiens GN=LIMA1 PE=4 SV=1 - [F8VQE1_HUMAN]	22	39	28	21	20	23
B1AK88	Capping protein (Actin filament) muscle Z-line, beta OS=Homo sapiens GN=CAPZB PE=4 SV=1 - [B1AK88_HUMAN]	18	18	16	17	19	17
O15020	Spectrin beta chain, non-erythrocytic 2 OS=Homo sapiens GN=SPTBN2 PE=1 SV=3 - [SPTN2_HUMAN]	17	45	21	6	25	13
Q7Z406	Myosin-14 OS=Homo sapiens GN=MYH14 PE=1 SV=2 - [MYH14_HUMAN]	18	11	15	15	15	14
E7EV56	Pericentriolar material 1 protein OS=Homo sapiens GN=PCM1 PE=4 SV=1 - [E7EV56_HUMAN]	94	63	96	4	4	1
Q5TCU3	Tropomyosin 2 (Beta) OS=Homo sapiens GN=TPM2 PE=2 SV=1 - [Q5TCU3_HUMAN]	27	19	22	21	23	21
P27694	Replication protein A 70 kDa DNA-binding subunit OS=Homo sapiens GN=RPA1 PE=1 SV=2 - [RFA1_HUMAN]	11	4	11	42	33	37
P67936	Tropomyosin alpha-4 chain OS=Homo sapiens GN=TPM4 PE=1 SV=3 - [TPM4_HUMAN]	27	21	24	23	24	23
B1AK87	F-actin-capping protein subunit beta OS=Homo sapiens OX=9606 GN=CAPZB PE=1 SV=2 - [B1AK87_HUMAN]	15	16	13	15	16	15
P19105	Myosin regulatory light chain 12A OS=Homo sapiens GN=MYL12A PE=1 SV=2 - [ML12A_HUMAN]	19	12	17	16	18	15
Q9ULV4	Coronin-1C OS=Homo sapiens GN=CORO1C PE=1 SV=1 - [COR1C_HUMAN]	16	22	18	11	13	12
Q08211	ATP-dependent RNA helicase A OS=Homo sapiens GN=DHX9 PE=1 SV=4 - [DHX9_HUMAN]	30	16	28	13	24	27
P07437	Tubulin beta chain OS=Homo sapiens GN=TUBB PE=1 SV=2 - [TBB5_HUMAN]	21	21	22	13	21	23
P52272	Heterogeneous nuclear ribonucleoprotein M OS=Homo sapiens GN=HNRNPM PE=1 SV=3 - [HNRPM_HUMAN]	24	16	27	20	22	22
P35908	Keratin, type II cytoskeletal 2 epidermal OS=Homo sapiens GN=KRT2 PE=1 SV=2 - [K22E_HUMAN]	22	15	29	35	31	31
A0A804HLF4	Alpha-actinin-1 OS=Homo sapiens OX=9606 GN=ACTN1 PE=1 SV=1 - [A0A804HLF4_HUMAN]	8	28	7	2	6	6
A0A7I2V430	ATP-dependent RNA helicase DDX1 OS=Homo sapiens OX=9606 GN=DDX1 PE=1 SV=1 - [A0A7I2V430_HUMAN]	27	10	23	16	24	24
A0A1X7SBZ2	Probable ATP-dependent RNA helicase DDX17 OS=Homo sapiens OX=9606 GN=DDX17 PE=1 SV=1 - [A0A1X7SBZ2_HUMAN]	24	21	26	16	25	29
H0YHI8	Protein phosphatase 1 regulatory subunit 12A (Fragment) OS=Homo sapiens GN=PPP1R12A PE=4 SV=1 - [H0YHI8_HUMAN]	22	20	25	15	23	22
Q71U36	Tubulin alpha-1A chain OS=Homo sapiens GN=TUBA1A PE=1 SV=1 - [TBA1A_HUMAN]	16	15	15	12	14	18
A7XZE4	Beta tropomyosin isoform OS=Homo sapiens OX=9606 GN=TPM2 PE=1 SV=1 - [A7XZE4_HUMAN]	24	16	20	19	20	18
P17844	Probable ATP-dependent RNA helicase DDX5 OS=Homo sapiens GN=DDX5 PE=1 SV=1 - [DDX5_HUMAN]	26	20	23	16	23	23
Q9BYX7	Putative beta-actin-like protein 3 OS=Homo sapiens GN=POTEKP PE=5 SV=1 - [ACTBM_HUMAN]	5	6	6	4	5	4
Q9BY89	Uncharacterized protein KIAA1671 OS=Homo sapiens GN=KIAA1671 PE=1 SV=2 - [K1671_HUMAN]	6	54	9	1	4	3
Q9NYF8	Bcl-2-associated transcription factor 1 OS=Homo sapiens GN=BCLAF1 PE=1 SV=2 - [BCLF1_HUMAN]	24	17	22	12	22	27
P13645	Keratin, type I cytoskeletal 10 OS=Homo sapiens GN=KRT10 PE=1 SV=6 - [K1C10_HUMAN]	22	14	21	28	26	23
Q8WWM7	Ataxin-2-like protein OS=Homo sapiens GN=ATXN2L PE=1 SV=2 - [ATX2L_HUMAN]	26	9	27	19	26	24
E9PK91	Bcl-2-associated transcription factor 1 OS=Homo sapiens GN=BCLAF1 PE=4 SV=1 - [E9PK91_HUMAN]	23	17	21	12	22	25
Q16658	Fascin OS=Homo sapiens GN=FSCN1 PE=1 SV=3 - [FSCN1_HUMAN]	7	26	8	4	7	10
Q9ULV0	Unconventional myosin-Vb OS=Homo sapiens GN=MYO5B PE=1 SV=3 - [MYO5B_HUMAN]	14	44	20	6	11	8
P51114	Fragile X mental retardation syndrome-related protein 1 OS=Homo sapiens GN=FXR1 PE=1 SV=3 - [FXR1_HUMAN]	22	7	20	14	22	19
P35527	Keratin, type I cytoskeletal 9 OS=Homo sapiens GN=KRT9 PE=1 SV=3 - [K1C9_HUMAN]	23	13	22	27	25	23
P68363	Tubulin alpha-1B chain OS=Homo sapiens GN=TUBA1B PE=1 SV=1 - [TBA1B_HUMAN]	16	14	14	11	13	17
A0A7I2V428	Nucleolin OS=Homo sapiens OX=9606 GN=NCL PE=1 SV=1 - [A0A7I2V428_HUMAN]	24	21	22	19	23	20
O75717	WD repeat and HMG-box DNA-binding protein 1 OS=Homo sapiens GN=WDHD1 PE=1 SV=1 - [WDHD1_HUMAN]				61	26	29
Q6ZN40	Tropomyosin 1 (Alpha), isoform CRA_f OS=Homo sapiens GN=TPM1 PE=2 SV=1 - [Q6ZN40_HUMAN]	22	14	19	15	19	18
P68371	Tubulin beta-4B chain OS=Homo sapiens GN=TUBB4B PE=1 SV=1 - [TBB4B_HUMAN]	18	18	18	10	17	20
P09493	Tropomyosin alpha-1 chain OS=Homo sapiens GN=TPM1 PE=1 SV=2 - [TPM1_HUMAN]	23	13	18	14	19	19
A0A0D9SFB3	ATP-dependent RNA helicase DDX3X OS=Homo sapiens GN=DDX3X PE=1 SV=1 - [A0A0D9SFB3_HUMAN]	25	16	20	16	18	19
H7BYY1	Tropomyosin 1 (Alpha), isoform CRA_m OS=Homo sapiens GN=TPM1 PE=3 SV=1 - [H7BYY1_HUMAN]	26	14	23	15	23	22
Q9Y2W1	Thyroid hormone receptor-associated protein 3 OS=Homo sapiens GN=THRAP3 PE=1 SV=2 - [TR150_HUMAN]	28	8	23	20	25	22
A0A6I8PIX7	Supervillin OS=Homo sapiens OX=9606 GN=SVIL PE=1 SV=1 - [A0A6I8PIX7_HUMAN]	13	41	16	4	14	12
F8VRQ1	Heterogeneous nuclear ribonucleoprotein A1 OS=Homo sapiens GN=HNRNPA1 PE=4 SV=1 - [F8VRQ1_HUMAN]	14	11	14	11	13	15
P62140	Serine/threonine-protein phosphatase PP1-beta catalytic subunit OS=Homo sapiens GN=PPP1CB PE=1 SV=3 - [PP1B_HUMAN]	18	20	17	11	15	15
Q9NYL9	Tropomodulin-3 OS=Homo sapiens GN=TMOD3 PE=1 SV=1 - [TMOD3_HUMAN]	18	17	18	16	18	16
Q96PK6	RNA-binding protein 14 OS=Homo sapiens GN=RBM14 PE=1 SV=2 - [RBM14_HUMAN]	17	16	16	17	18	13
P62136	Serine/threonine-protein phosphatase PP1-alpha catalytic subunit OS=Homo sapiens GN=PPP1CA PE=1 SV=1 - [PP1A_HUMAN]	13	22	16	8	14	15
H0YK48	Tropomyosin alpha-1 chain OS=Homo sapiens GN=TPM1 PE=3 SV=1 - [H0YK48_HUMAN]	25	12	20	14	21	20
Q9BVA1	Tubulin beta-2B chain OS=Homo sapiens GN=TUBB2B PE=1 SV=1 - [TBB2B_HUMAN]	17	17	17	10	16	19
P08107	Heat shock 70 kDa protein 1A/1B OS=Homo sapiens GN=HSPA1A PE=1 SV=5 - [HSP71_HUMAN]	20	17	23	15	21	21
P22626	Heterogeneous nuclear ribonucleoproteins A2/B1 OS=Homo sapiens GN=HNRNPA2B1 PE=1 SV=2 - [ROA2_HUMAN]	17	12	16	9	13	14
Q9UN86	Ras GTPase-activating protein-binding protein 2 OS=Homo sapiens GN=G3BP2 PE=1 SV=2 - [G3BP2_HUMAN]	15	12	20	13	16	14
H0Y9K7	Splicing factor, proline- and glutamine-rich (Fragment) OS=Homo sapiens GN=SFPQ PE=4 SV=1 - [H0Y9K7_HUMAN]	14	12	13	12	12	10
A0A7I2V2G2	Stress-70 protein, mitochondrial OS=Homo sapiens OX=9606 GN=HSPA9 PE=1 SV=1 - [A0A7I2V2G2_HUMAN]	15	18	17	25	18	21
H7BXY3	Putative ATP-dependent RNA helicase DHX30 OS=Homo sapiens GN=DHX30 PE=4 SV=1 - [H7BXY3_HUMAN]	28	13	25	10	21	14
A0A804HK76	Filamin-B OS=Homo sapiens OX=9606 GN=FLNB PE=1 SV=1 - [A0A804HK76_HUMAN]	10	24	12	6	10	9
P62701	40S ribosomal protein S4, X isoform OS=Homo sapiens GN=RPS4X PE=1 SV=2 - [RS4X_HUMAN]	18	14	18	12	16	16
P62158	Calmodulin OS=Homo sapiens GN=CALM1 PE=1 SV=2 - [CALM_HUMAN]	11	16	10	10	10	10
Q8IY63	Angiomotin-like protein 1 OS=Homo sapiens GN=AMOTL1 PE=1 SV=1 - [AMOL1_HUMAN]	17	23	12	7	15	7
P61978	Heterogeneous nuclear ribonucleoprotein K OS=Homo sapiens GN=HNRNPK PE=1 SV=1 - [HNRPK_HUMAN]	15	13	15	10	16	15
Q13283	Ras GTPase-activating protein-binding protein 1 OS=Homo sapiens GN=G3BP1 PE=1 SV=1 - [G3BP1_HUMAN]	14	9	12	8	13	11
A0A087WVQ9	Elongation factor 1-alpha OS=Homo sapiens OX=9606 GN=EEF1A1 PE=1 SV=2 - [A0A087WVQ9_HUMAN]	12	12	14	12	14	15
Q13045	Protein flightless-1 homolog OS=Homo sapiens GN=FLII PE=1 SV=2 - [FLII_HUMAN]	22	12	21	9	22	21
Q6PKG0	La-related protein 1 OS=Homo sapiens GN=LARP1 PE=1 SV=2 - [LARP1_HUMAN]	20	5	26	6	17	15
A0A7I2V2R3	Heterogeneous nuclear ribonucleoprotein A3 OS=Homo sapiens OX=9606 GN=HNRNPA3 PE=1 SV=1 - [A0A7I2V2R3_HUMAN]	14	11	15	9	16	15
Q14444	Caprin-1 OS=Homo sapiens GN=CAPRIN1 PE=1 SV=2 - [CAPR1_HUMAN]	17	12	15	10	15	14
Q96C19	EF-hand domain-containing protein D2 OS=Homo sapiens GN=EFHD2 PE=1 SV=1 - [EFHD2_HUMAN]	14	13	14	11	14	12
G8JLJ4	Phostensin OS=Homo sapiens GN=PPP1R18 PE=4 SV=1 - [G8JLJ4_HUMAN]	12	21	18	6	12	7
P36873	Serine/threonine-protein phosphatase PP1-gamma catalytic subunit OS=Homo sapiens GN=PPP1CC PE=1 SV=1 - [PP1G_HUMAN]	13	17	12	7	11	12
Q00839	Heterogeneous nuclear ribonucleoprotein U OS=Homo sapiens GN=HNRNPU PE=1 SV=6 - [HNRPU_HUMAN]	17	11	18	5	15	17
P04350	Tubulin beta-4A chain OS=Homo sapiens GN=TUBB4A PE=1 SV=2 - [TBB4A_HUMAN]	15	15	13	7	13	16
Q9Y3I0	tRNA-splicing ligase RtcB homolog OS=Homo sapiens GN=C22orf28 PE=1 SV=1 - [RTCB_HUMAN]	15	13	14	8	16	15
P51116	Fragile X mental retardation syndrome-related protein 2 OS=Homo sapiens GN=FXR2 PE=1 SV=2 - [FXR2_HUMAN]	17	8	21	8	16	15
P52907	F-actin-capping protein subunit alpha-1 OS=Homo sapiens GN=CAPZA1 PE=1 SV=3 - [CAZA1_HUMAN]	13	13	13	11	12	13
P47755	F-actin-capping protein subunit alpha-2 OS=Homo sapiens GN=CAPZA2 PE=1 SV=3 - [CAZA2_HUMAN]	13	13	12	7	11	12
A0A7I2V4L7	Polyadenylate-binding protein OS=Homo sapiens OX=9606 GN=PABPC4 PE=1 SV=1 - [A0A7I2V4L7_HUMAN]	17	7	16	14	13	15
P36578	60S ribosomal protein L4 OS=Homo sapiens GN=RPL4 PE=1 SV=5 - [RL4_HUMAN]	17	14	15	8	14	15
P12036	Neurofilament heavy polypeptide OS=Homo sapiens GN=NEFH PE=1 SV=4 - [NFH_HUMAN]	16	16	17	13	19	13
P67809	Nuclease-sensitive element-binding protein 1 OS=Homo sapiens GN=YBX1 PE=1 SV=3 - [YBOX1_HUMAN]	14	11	14	11	13	13
P60660	Myosin light polypeptide 6 OS=Homo sapiens GN=MYL6 PE=1 SV=2 - [MYL6_HUMAN]	11	9	12	11	13	11
A0A1B0GWE0	Dedicator of cytokinesis protein 7 (Fragment) OS=Homo sapiens OX=9606 GN=DOCK7 PE=1 SV=1 - [A0A1B0GWE0_HUMAN]	20	16	16	12	18	17
P39023	60S ribosomal protein L3 OS=Homo sapiens GN=RPL3 PE=1 SV=2 - [RL3_HUMAN]	16	9	17	12	14	10
Q14247	Src substrate cortactin OS=Homo sapiens GN=CTTN PE=1 SV=2 - [SRC8_HUMAN]	14	24	13	7	10	14
P60660-2	Isoform Smooth muscle of Myosin light polypeptide 6 OS=Homo sapiens GN=MYL6 - [MYL6_HUMAN]	11	9	13	10	13	10
Q7Z417	Nuclear fragile X mental retardation-interacting protein 2 OS=Homo sapiens GN=NUFIP2 PE=1 SV=1 - [NUFP2_HUMAN]	18	8	18	15	14	12
A0A7I2V647	Ras GTPase-activating protein-binding protein 2 OS=Homo sapiens OX=9606 GN=G3BP2 PE=1 SV=1 - [A0A7I2V647_HUMAN]	9	8	14	8	11	9
Q5T6W2	Heterogeneous nuclear ribonucleoprotein K (Fragment) OS=Homo sapiens GN=HNRNPK PE=2 SV=1 - [Q5T6W2_HUMAN]	12	10	12	8	12	13
P11142	Heat shock cognate 71 kDa protein OS=Homo sapiens GN=HSPA8 PE=1 SV=1 - [HSP7C_HUMAN]	18	12	21	15	16	18
Q92900	Regulator of nonsense transcripts 1 OS=Homo sapiens GN=UPF1 PE=1 SV=2 - [RENT1_HUMAN]	14	3	20	10	17	17
P08238	Heat shock protein HSP 90-beta OS=Homo sapiens GN=HSP90AB1 PE=1 SV=4 - [HS90B_HUMAN]	14	11	10	12	6	22
P52597	Heterogeneous nuclear ribonucleoprotein F OS=Homo sapiens GN=HNRNPF PE=1 SV=3 - [HNRPF_HUMAN]	11	8	13	12	11	11
E9PCY7	Heterogeneous nuclear ribonucleoprotein H OS=Homo sapiens GN=HNRNPH1 PE=4 SV=1 - [E9PCY7_HUMAN]	11	7	13	7	10	11
P61247	40S ribosomal protein S3a OS=Homo sapiens GN=RPS3A PE=1 SV=2 - [RS3A_HUMAN]	12	10	11	9	10	10
Q13509	Tubulin beta-3 chain OS=Homo sapiens GN=TUBB3 PE=1 SV=2 - [TBB3_HUMAN]	14	13	12	7	13	15
Q14694	Ubiquitin carboxyl-terminal hydrolase 10 OS=Homo sapiens GN=USP10 PE=1 SV=2 - [UBP10_HUMAN]	19	3	16	11	13	9
A0A8I5KS01	Synaptic functional regulator FMR1 OS=Homo sapiens OX=9606 GN=FMR1 PE=4 SV=1 - [A0A8I5KS01_HUMAN]	14	8	12	14	12	11
G3V0J0	Fragile X mental retardation 1, isoform CRA_e OS=Homo sapiens GN=FMR1 PE=4 SV=1 - [G3V0J0_HUMAN]	14	7	12	15	12	11
P23396	40S ribosomal protein S3 OS=Homo sapiens GN=RPS3 PE=1 SV=2 - [RS3_HUMAN]	16	16	17	10	11	14
Q6P2E9	Enhancer of mRNA-decapping protein 4 OS=Homo sapiens GN=EDC4 PE=1 SV=1 - [EDC4_HUMAN]	47	17	48	1	2	2
F8WE88	Unconventional myosin-Va OS=Homo sapiens GN=MYO5A PE=4 SV=1 - [F8WE88_HUMAN]	12	24	15	5	14	8
P26599	Polypyrimidine tract-binding protein 1 OS=Homo sapiens GN=PTBP1 PE=1 SV=1 - [PTBP1_HUMAN]	11	8	14	5	11	10
A0A1W2PPS1	Heterogeneous nuclear ribonucleoprotein U OS=Homo sapiens OX=9606 GN=HNRNPU PE=1 SV=1 - [A0A1W2PPS1_HUMAN]	15	10	15	4	13	15
Q15717	ELAV-like protein 1 OS=Homo sapiens GN=ELAVL1 PE=1 SV=2 - [ELAV1_HUMAN]	15	8	13	7	12	11
P61158	Actin-related protein 3 OS=Homo sapiens GN=ACTR3 PE=1 SV=3 - [ARP3_HUMAN]	11	17	10	10	10	11
Q9HCE1	Putative helicase MOV-10 OS=Homo sapiens GN=MOV10 PE=1 SV=2 - [MOV10_HUMAN]	13	3	16	5	12	11
P13647	Keratin, type II cytoskeletal 5 OS=Homo sapiens GN=KRT5 PE=1 SV=3 - [K2C5_HUMAN]	16	9	13	26	14	18
P14649	Myosin light chain 6B OS=Homo sapiens GN=MYL6B PE=1 SV=1 - [MYL6B_HUMAN]	17	12	14	12	16	16
Q15746	Myosin light chain kinase, smooth muscle OS=Homo sapiens GN=MYLK PE=1 SV=4 - [MYLK_HUMAN]	12	22	12	6	16	10
O95714	E3 ubiquitin-protein ligase HERC2 OS=Homo sapiens GN=HERC2 PE=1 SV=2 - [HERC2_HUMAN]	15	1	15	75	7	13
Q02878	60S ribosomal protein L6 OS=Homo sapiens GN=RPL6 PE=1 SV=3 - [RL6_HUMAN]	10	10	11	8	11	9
Q92804	TATA-binding protein-associated factor 2N OS=Homo sapiens GN=TAF15 PE=1 SV=1 - [RBP56_HUMAN]	10	6	11	8	11	6
P62241	40S ribosomal protein S8 OS=Homo sapiens GN=RPS8 PE=1 SV=2 - [RS8_HUMAN]	11	7	10	12	9	10
P46781	40S ribosomal protein S9 OS=Homo sapiens GN=RPS9 PE=1 SV=3 - [RS9_HUMAN]	11	11	14	9	13	14
A2RUF3	SLIT-ROBO Rho GTPase activating protein 2 OS=Homo sapiens GN=SRGAP2 PE=1 SV=1 - [A2RUF3_HUMAN]	6	24	3	1	3	3
Q9UPN4	5-azacytidine-induced protein 1 OS=Homo sapiens GN=AZI1 PE=1 SV=3 - [AZI1_HUMAN]	52	26	52	1
Q07955	Serine/arginine-rich splicing factor 1 OS=Homo sapiens GN=SRSF1 PE=1 SV=2 - [SRSF1_HUMAN]	11	10	12	11	11	9
P55795	Heterogeneous nuclear ribonucleoprotein H2 OS=Homo sapiens GN=HNRNPH2 PE=1 SV=1 - [HNRH2_HUMAN]	11	7	9	3	8	9
Q12906	Interleukin enhancer-binding factor 3 OS=Homo sapiens GN=ILF3 PE=1 SV=3 - [ILF3_HUMAN]	14	8	12	3	11	10
Q9NVI7	ATPase family AAA domain-containing protein 3A OS=Homo sapiens GN=ATAD3A PE=1 SV=2 - [ATD3A_HUMAN]	16	8	18	16	9	8
A0A7I2V598	Polyadenylate-binding protein OS=Homo sapiens OX=9606 GN=PABPC4 PE=1 SV=1 - [A0A7I2V598_HUMAN]	14	5	12	10	11	11
P05141	ADP/ATP translocase 2 OS=Homo sapiens GN=SLC25A5 PE=1 SV=7 - [ADT2_HUMAN]	13	10	15	12	11	15
B7ZM87	SLIT-ROBO Rho GTPase-activating protein 2 OS=Homo sapiens GN=SRGAP2 PE=1 SV=1 - [B7ZM87_HUMAN]	6	23	3	1	3	3
A0A087X0K9	Tight junction protein ZO-1 OS=Homo sapiens GN=TJP1 PE=1 SV=1 - [A0A087X0K9_HUMAN]	8	22	12	3	9	8
P15880	40S ribosomal protein S2 OS=Homo sapiens GN=RPS2 PE=1 SV=2 - [RS2_HUMAN]	10	9	12	7	13	10
Q96II8	Leucine-rich repeat and calponin homology domain-containing protein 3 OS=Homo sapiens GN=LRCH3 PE=1 SV=2 - [LRCH3_HUMAN]	13	11	15	4	12	14
P61313	60S ribosomal protein L15 OS=Homo sapiens GN=RPL15 PE=1 SV=2 - [RL15_HUMAN]	12	10	12	8	11	10
H0YBA1	Pericentriolar material 1 protein (Fragment) OS=Homo sapiens GN=PCM1 PE=4 SV=1 - [H0YBA1_HUMAN]	41	25	42		1
P62280	40S ribosomal protein S11 OS=Homo sapiens GN=RPS11 PE=1 SV=3 - [RS11_HUMAN]	10	10	10	9	10	10
P18124	60S ribosomal protein L7 OS=Homo sapiens GN=RPL7 PE=1 SV=1 - [RL7_HUMAN]	8	9	10	9	8	5
P62424	60S ribosomal protein L7a OS=Homo sapiens GN=RPL7A PE=1 SV=2 - [RL7A_HUMAN]	10	12	10	11	7	11
Q01813	6-phosphofructokinase type C OS=Homo sapiens GN=PFKP PE=1 SV=2 - [K6PP_HUMAN]	15	11	14	5	5	7
F8WD26	LIM domain only protein 7 OS=Homo sapiens GN=LMO7 PE=1 SV=2 - [F8WD26_HUMAN]	15	7	15	8	16	12
A0A0A0MR36	Unconventional myosin-Vb (Fragment) OS=Homo sapiens GN=MYO5B PE=1 SV=1 - [A0A0A0MR36_HUMAN]	8	24	9	1	5	4
P12236	ADP/ATP translocase 3 OS=Homo sapiens GN=SLC25A6 PE=1 SV=4 - [ADT3_HUMAN]	12	11	13	9	10	11
P62249	40S ribosomal protein S16 OS=Homo sapiens GN=RPS16 PE=1 SV=2 - [RS16_HUMAN]	10	9	11	6	11	7
Q9Y224	UPF0568 protein C14orf166 OS=Homo sapiens GN=C14orf166 PE=1 SV=1 - [CN166_HUMAN]	10	6	11	8	12	9
P07900	Heat shock protein HSP 90-alpha OS=Homo sapiens GN=HSP90AA1 PE=1 SV=5 - [HS90A_HUMAN]	10	10	7	6	5	23
Q8TED9	Actin filament-associated protein 1-like 1 OS=Homo sapiens GN=AFAP1L1 PE=1 SV=2 - [AF1L1_HUMAN]	3	22	8		8	3
D3DTX6	Neurabin-2 OS=Homo sapiens GN=PPP1R9B PE=1 SV=1 - [D3DTX6_HUMAN]	6	21	8		5	4
Q96HS1	Serine/threonine-protein phosphatase PGAM5, mitochondrial OS=Homo sapiens GN=PGAM5 PE=1 SV=2 - [PGAM5_HUMAN]	14	11	11	5	10	7
A0A7I2V451	Cytospin-B OS=Homo sapiens OX=9606 GN=SPECC1 PE=1 SV=1 - [A0A7I2V451_HUMAN]	12	21	15	5	7	10
P06748	Nucleophosmin OS=Homo sapiens GN=NPM1 PE=1 SV=2 - [NPM_HUMAN]	8	6	9	8	8	9
P42166	Lamina-associated polypeptide 2, isoform alpha OS=Homo sapiens GN=TMPO PE=1 SV=2 - [LAP2A_HUMAN]	18	6	19	24	13	11
X1WI28	60S ribosomal protein L10 (Fragment) OS=Homo sapiens OX=9606 GN=RPL10 PE=1 SV=7 - [X1WI28_HUMAN]	11	7	10	5	10	9
P38159	RNA-binding motif protein, X chromosome OS=Homo sapiens GN=RBMX PE=1 SV=3 - [RBMX_HUMAN]	14	7	12	8	12	9
O60506	Heterogeneous nuclear ribonucleoprotein Q OS=Homo sapiens GN=SYNCRIP PE=1 SV=2 - [HNRPQ_HUMAN]	12	5	9	5	6	10
O43166	Signal-induced proliferation-associated 1-like protein 1 OS=Homo sapiens GN=SIPA1L1 PE=1 SV=4 - [SI1L1_HUMAN]	3	22	3		2	2
Q8NC51	Plasminogen activator inhibitor 1 RNA-binding protein OS=Homo sapiens GN=SERBP1 PE=1 SV=2 - [PAIRB_HUMAN]	8	8	8	6	10	10
E7EV93	Pericentriolar material 1 protein (Fragment) OS=Homo sapiens GN=PCM1 PE=4 SV=1 - [E7EV93_HUMAN]	33	20	35	3	2
A0A087WXM6	60S ribosomal protein L17 (Fragment) OS=Homo sapiens GN=RPL17 PE=3 SV=1 - [A0A087WXM6_HUMAN]	7	4	10	6	8	9
P27348	14-3-3 protein theta OS=Homo sapiens GN=YWHAQ PE=1 SV=1 - [1433T_HUMAN]	9	8	8	7	7	10
Q9NZB2	Constitutive coactivator of PPAR-gamma-like protein 1 OS=Homo sapiens GN=FAM120A PE=1 SV=2 - [F120A_HUMAN]	12	2	7	3	8	4
P04792	Heat shock protein beta-1 OS=Homo sapiens GN=HSPB1 PE=1 SV=2 - [HSPB1_HUMAN]	7	7	7	4	7	9
P05388	60S acidic ribosomal protein P0 OS=Homo sapiens GN=RPLP0 PE=1 SV=1 - [RLA0_HUMAN]	9	7	10	6	9	8
P62269	40S ribosomal protein S18 OS=Homo sapiens GN=RPS18 PE=1 SV=3 - [RS18_HUMAN]	10	9	10	10	8	10
P62917	60S ribosomal protein L8 OS=Homo sapiens GN=RPL8 PE=1 SV=2 - [RL8_HUMAN]	10	6	7	3	7	8
Q07666	KH domain-containing, RNA-binding, signal transduction-associated protein 1 OS=Homo sapiens GN=KHDRBS1 PE=1 SV=1 - [KHDR1_HUMAN]	9	6	6	5	7	7
Q9Y2D5	A-kinase anchor protein 2 OS=Homo sapiens GN=AKAP2 PE=1 SV=3 - [AKAP2_HUMAN]	7	19	5	4	4	3
A0A0G2JNZ2	Protein scribble homolog OS=Homo sapiens GN=SCRIB PE=1 SV=1 - [A0A0G2JNZ2_HUMAN]	3	11		1	4	3
P43243	Matrin-3 OS=Homo sapiens GN=MATR3 PE=1 SV=2 - [MATR3_HUMAN]	8	5	9	4	5	5
P62906	60S ribosomal protein L10a OS=Homo sapiens GN=RPL10A PE=1 SV=2 - [RL10A_HUMAN]	8	5	8	5	8	7
Q06830	Peroxiredoxin-1 OS=Homo sapiens GN=PRDX1 PE=1 SV=1 - [PRDX1_HUMAN]	8	8	10	6	5	11
Q92747	Actin-related protein 2/3 complex subunit 1A OS=Homo sapiens GN=ARPC1A PE=1 SV=2 - [ARC1A_HUMAN]	7	14	8	2	6	3
P02452	Collagen alpha-1(I) chain OS=Homo sapiens OX=9606 GN=COL1A1 PE=1 SV=6 - [CO1A1_HUMAN]	1		3	13	14	12
P49411	Elongation factor Tu, mitochondrial OS=Homo sapiens GN=TUFM PE=1 SV=2 - [EFTU_HUMAN]	7	7	8	6	4	9
Q05639	Elongation factor 1-alpha 2 OS=Homo sapiens GN=EEF1A2 PE=1 SV=1 - [EF1A2_HUMAN]	6	5	7	7	7	7
Q14103	Heterogeneous nuclear ribonucleoprotein D0 OS=Homo sapiens GN=HNRNPD PE=1 SV=1 - [HNRPD_HUMAN]	9	5	7	4	8	8
Q9P258	Protein RCC2 OS=Homo sapiens GN=RCC2 PE=1 SV=2 - [RCC2_HUMAN]	7	4	6	8	9	7
P61981	14-3-3 protein gamma OS=Homo sapiens GN=YWHAG PE=1 SV=2 - [1433G_HUMAN]	7	7	7	5	8	8
Q8NCA5-2	Isoform 2 of Protein FAM98A OS=Homo sapiens GN=FAM98A - [FA98A_HUMAN]	7	5	7	2	6	5
P49916	DNA ligase 3 OS=Homo sapiens GN=LIG3 PE=1 SV=2 - [DNLI3_HUMAN]	12	4	20	18	3	5
P62081	40S ribosomal protein S7 OS=Homo sapiens GN=RPS7 PE=1 SV=1 - [RS7_HUMAN]	8	6	8	6	8	7
P08779	Keratin, type I cytoskeletal 16 OS=Homo sapiens GN=KRT16 PE=1 SV=4 - [K1C16_HUMAN]	13	11	7	16	4	12
P52943	Cysteine-rich protein 2 OS=Homo sapiens GN=CRIP2 PE=1 SV=1 - [CRIP2_HUMAN]	5	7	5		2	8
Q9BUF5	Tubulin beta-6 chain OS=Homo sapiens GN=TUBB6 PE=1 SV=1 - [TBB6_HUMAN]	7	8	5	5	6	8
E7EPN9	Protein PRRC2C OS=Homo sapiens GN=PRRC2C PE=4 SV=1 - [E7EPN9_HUMAN]	8	1	8	1	5	3
P30050	60S ribosomal protein L12 OS=Homo sapiens GN=RPL12 PE=1 SV=1 - [RL12_HUMAN]	6	5	7	5	6	6
P61160	Actin-related protein 2 OS=Homo sapiens GN=ACTR2 PE=1 SV=1 - [ARP2_HUMAN]	8	11	7	5	5	5
P62277	40S ribosomal protein S13 OS=Homo sapiens GN=RPS13 PE=1 SV=2 - [RS13_HUMAN]	9	5	9	7	8	9
Q00610	Clathrin heavy chain 1 OS=Homo sapiens GN=CLTC PE=1 SV=5 - [CLH1_HUMAN]	9	7	9		8	8
Q12965	Unconventional myosin-Ie OS=Homo sapiens GN=MYO1E PE=1 SV=2 - [MYO1E_HUMAN]	2	16	1	1	1	1
P62995	Transformer-2 protein homolog beta OS=Homo sapiens GN=TRA2B PE=1 SV=1 - [TRA2B_HUMAN]	11	5	6	5	6	5
O43390	Heterogeneous nuclear ribonucleoprotein R OS=Homo sapiens GN=HNRNPR PE=1 SV=1 - [HNRPR_HUMAN]	11	5	10	6	7	6
O75665	Oral-facial-digital syndrome 1 protein OS=Homo sapiens GN=OFD1 PE=1 SV=1 - [OFD1_HUMAN]	38	7	44
Q13247	Serine/arginine-rich splicing factor 6 OS=Homo sapiens GN=SRSF6 PE=1 SV=2 - [SRSF6_HUMAN]	8	4	9	4	8	6
Q9UQ03	Coronin-2B OS=Homo sapiens GN=CORO2B PE=2 SV=4 - [COR2B_HUMAN]	7	15	6	2	5	4
Q9Y608	Leucine-rich repeat flightless-interacting protein 2 OS=Homo sapiens GN=LRRFIP2 PE=1 SV=1 - [LRRF2_HUMAN]	8	2	10	5	11	10
Q16629	Serine/arginine-rich splicing factor 7 OS=Homo sapiens GN=SRSF7 PE=1 SV=1 - [SRSF7_HUMAN]	8	4	8	7	6	7
M0R0F0	40S ribosomal protein S5 (Fragment) OS=Homo sapiens GN=RPS5 PE=1 SV=1 - [M0R0F0_HUMAN]	6	3	8	5	7	6
O15061	Synemin OS=Homo sapiens OX=9606 GN=SYNM PE=1 SV=3 - [SYNEM_HUMAN]	12	11	12	2	13	10
P12277	Creatine kinase B-type OS=Homo sapiens GN=CKB PE=1 SV=1 - [KCRB_HUMAN]	6	5	5	2	6	14
Q12792	Twinfilin-1 OS=Homo sapiens GN=TWF1 PE=1 SV=3 - [TWF1_HUMAN]	3	14	7	1	3	2
O15144	Actin-related protein 2/3 complex subunit 2 OS=Homo sapiens GN=ARPC2 PE=1 SV=1 - [ARPC2_HUMAN]	3	11	7	6	6	6
Q9BQI0	Allograft inflammatory factor 1-like OS=Homo sapiens GN=AIF1L PE=1 SV=1 - [AIF1L_HUMAN]	6	11	6	3	5	5
P84103	Serine/arginine-rich splicing factor 3 OS=Homo sapiens GN=SRSF3 PE=1 SV=1 - [SRSF3_HUMAN]	7	4	7	7	9	7
Q86YZ3	Hornerin OS=Homo sapiens GN=HRNR PE=1 SV=2 - [HORN_HUMAN]	5	4	9	14	8	2
G3V4C1	Heterogeneous nuclear ribonucleoproteins C1/C2 OS=Homo sapiens GN=HNRNPC PE=4 SV=1 - [G3V4C1_HUMAN]	11	5	6	5	4	9
P26373	60S ribosomal protein L13 OS=Homo sapiens GN=RPL13 PE=1 SV=4 - [RL13_HUMAN]	7	7	7	5	6	7
P35637	RNA-binding protein FUS OS=Homo sapiens GN=FUS PE=1 SV=1 - [FUS_HUMAN]	7	5	7	4	6	5
P62753	40S ribosomal protein S6 OS=Homo sapiens GN=RPS6 PE=1 SV=1 - [RS6_HUMAN]	6	6	7	7	7	4
F5H7S7	Ras GTPase-activating-like protein IQGAP2 OS=Homo sapiens GN=IQGAP2 PE=1 SV=2 - [F5H7S7_HUMAN]	1	6			1	1
P08708	40S ribosomal protein S17 OS=Homo sapiens GN=RPS17 PE=1 SV=2 - [RS17_HUMAN]	7	4	6	5	6	6
Q92878	DNA repair protein RAD50 OS=Homo sapiens GN=RAD50 PE=1 SV=1 - [RAD50_HUMAN]				41	9	15
O15085	Rho guanine nucleotide exchange factor 11 OS=Homo sapiens GN=ARHGEF11 PE=1 SV=1 - [ARHGB_HUMAN]	8	12	7	1	5	7
Q86YT6	E3 ubiquitin-protein ligase MIB1 OS=Homo sapiens GN=MIB1 PE=1 SV=1 - [MIB1_HUMAN]	34	7	36
P39019	40S ribosomal protein S19 OS=Homo sapiens GN=RPS19 PE=1 SV=2 - [RS19_HUMAN]	6	8	6	4	6	3
P46783	40S ribosomal protein S10 OS=Homo sapiens GN=RPS10 PE=1 SV=1 - [RS10_HUMAN]	6	6	5	2	7	3
Q8WXW3	Progesterone-induced-blocking factor 1 OS=Homo sapiens GN=PIBF1 PE=2 SV=2 - [PIBF1_HUMAN]	34	6	36
C9JVY5	A-kinase anchor protein 2 (Fragment) OS=Homo sapiens GN=AKAP2 PE=4 SV=1 - [C9JVY5_HUMAN]	4	15	4	3	3
P19525	Interferon-induced, double-stranded RNA-activated protein kinase OS=Homo sapiens GN=EIF2AK2 PE=1 SV=2 - [E2AK2_HUMAN]	13	7	14	3	5	6
P46779	60S ribosomal protein L28 OS=Homo sapiens GN=RPL28 PE=1 SV=3 - [RL28_HUMAN]	7	5	7	6	8	7
A0A8I5KXV0	Copper-transporting ATPase 1 OS=Homo sapiens OX=9606 GN=ATP7A PE=4 SV=1 - [A0A8I5KXV0_HUMAN]
Q5TZA2	Rootletin OS=Homo sapiens OX=9606 GN=CROCC PE=1 SV=2 - [CROCC_HUMAN]	2	11	3
J3QR09	Ribosomal protein L19 OS=Homo sapiens GN=RPL19 PE=3 SV=1 - [J3QR09_HUMAN]	7	5	6	6	5	4
O60814	Histone H2B type 1-K OS=Homo sapiens GN=HIST1H2BK PE=1 SV=3 - [H2B1K_HUMAN]	7	6	7	7	5	3
B4DY09	Interleukin enhancer-binding factor 2 OS=Homo sapiens GN=ILF2 PE=1 SV=1 - [B4DY09_HUMAN]	7	5	7	2	4	7
P62244	40S ribosomal protein S15a OS=Homo sapiens GN=RPS15A PE=1 SV=2 - [RS15A_HUMAN]	7	4	6	5	6	5
P61254	60S ribosomal protein L26 OS=Homo sapiens GN=RPL26 PE=1 SV=1 - [RL26_HUMAN]	6	7	6	5	8	5
G3V203	60S ribosomal protein L18 OS=Homo sapiens GN=RPL18 PE=3 SV=1 - [G3V203_HUMAN]	7	4	7	4	7	6
P23528	Cofilin-1 OS=Homo sapiens GN=CFL1 PE=1 SV=3 - [COF1_HUMAN]	4	8	4		4	8
P61353	60S ribosomal protein L27 OS=Homo sapiens GN=RPL27 PE=1 SV=2 - [RL27_HUMAN]	6	3	5	4	6	5
P62899	60S ribosomal protein L31 OS=Homo sapiens GN=RPL31 PE=1 SV=1 - [RL31_HUMAN]	2	4	4	6	6	5
P63104	14-3-3 protein zeta/delta OS=Homo sapiens GN=YWHAZ PE=1 SV=1 - [1433Z_HUMAN]	9	4	7	3	7	9
E7EPB3	60S ribosomal protein L14 OS=Homo sapiens GN=RPL14 PE=4 SV=1 - [E7EPB3_HUMAN]	4	4	4	5	5	4
P59998	Actin-related protein 2/3 complex subunit 4 OS=Homo sapiens GN=ARPC4 PE=1 SV=3 - [ARPC4_HUMAN]	5	8	7	3	5	6
P15927	Replication protein A 32 kDa subunit OS=Homo sapiens GN=RPA2 PE=1 SV=1 - [RFA2_HUMAN]	4		2	10	8	7
H0YNH8	Uveal autoantigen with coiled-coil domains and ankyrin repeats OS=Homo sapiens GN=UACA PE=4 SV=1 - [H0YNH8_HUMAN]	9	3	9		7	7
P35244	Replication protein A 14 kDa subunit OS=Homo sapiens GN=RPA3 PE=1 SV=1 - [RFA3_HUMAN]	3	2	3	9	7	6
P16989	DNA-binding protein A OS=Homo sapiens GN=CSDA PE=1 SV=4 - [DBPA_HUMAN]	5	4	4	4	5	6
P62829	60S ribosomal protein L23 OS=Homo sapiens GN=RPL23 PE=1 SV=1 - [RL23_HUMAN]	6	2	7	4	4	4
Q08170	Serine/arginine-rich splicing factor 4 OS=Homo sapiens GN=SRSF4 PE=1 SV=2 - [SRSF4_HUMAN]	5	4	7	2	4	4
Q9UPQ0	LIM and calponin homology domains-containing protein 1 OS=Homo sapiens GN=LIMCH1 PE=1 SV=4 - [LIMC1_HUMAN]	9	1	10	11	9	5
P11021	78 kDa glucose-regulated protein OS=Homo sapiens GN=HSPA5 PE=1 SV=2 - [GRP78_HUMAN]	8	3	11	6	8	9
Q13151	Heterogeneous nuclear ribonucleoprotein A0 OS=Homo sapiens GN=HNRNPA0 PE=1 SV=1 - [ROA0_HUMAN]	6	4	6	4	5	4
F8W8M4	Actin-binding LIM protein 1 OS=Homo sapiens GN=ABLIM1 PE=4 SV=1 - [F8W8M4_HUMAN]	6	9	5	3	5	5
P16403	Histone H1.2 OS=Homo sapiens GN=HIST1H1C PE=1 SV=2 - [H12_HUMAN]	7	6	7	5	6	5
Q16777	Histone H2A type 2-C OS=Homo sapiens GN=HIST2H2AC PE=1 SV=4 - [H2A2C_HUMAN]	6	4	5	4	3	4
Q9NZR1	Tropomodulin-2 OS=Homo sapiens GN=TMOD2 PE=1 SV=1 - [TMOD2_HUMAN]	7	7	5	2	5	8
Q9UKV8	Protein argonaute-2 OS=Homo sapiens GN=EIF2C2 PE=1 SV=3 - [AGO2_HUMAN]	8		7	1	7	3
B0QYK0	Ewing sarcoma breakpoint region 1 OS=Homo sapiens GN=EWSR1 PE=4 SV=1 - [B0QYK0_HUMAN]	5	3	6	5	6	5
J3KP15	Serine/arginine-rich-splicing factor 2 (Fragment) OS=Homo sapiens OX=9606 GN=SRSF2 PE=1 SV=8 - [J3KP15_HUMAN]	4	5	6	4	5	4
P10412	Histone H1.4 OS=Homo sapiens GN=HIST1H1E PE=1 SV=2 - [H14_HUMAN]	5	5	5	4	6	4
P62273	40S ribosomal protein S29 OS=Homo sapiens GN=RPS29 PE=1 SV=2 - [RS29_HUMAN]	4	5	4	4	4	3
P78527	DNA-dependent protein kinase catalytic subunit OS=Homo sapiens GN=PRKDC PE=1 SV=3 - [PRKDC_HUMAN]	9	1	12	6		6
A0A2R8Y849	40S ribosomal protein S24 OS=Homo sapiens OX=9606 GN=RPS24 PE=1 SV=1 - [A0A2R8Y849_HUMAN]	4	3	4	4	4	4
P62750	60S ribosomal protein L23a OS=Homo sapiens GN=RPL23A PE=1 SV=1 - [RL23A_HUMAN]	4	5	3	4	4	5
Q5VVC8	60S ribosomal protein L11 OS=Homo sapiens OX=9606 GN=RPL11 PE=1 SV=2 - [Q5VVC8_HUMAN]	4	3	3	3	7	4
A0A5F9ZI57	Ataxin-2 OS=Homo sapiens OX=9606 GN=ATXN2 PE=4 SV=1 - [A0A5F9ZI57_HUMAN]	6		4	1	7	6
P14866	Heterogeneous nuclear ribonucleoprotein L OS=Homo sapiens GN=HNRNPL PE=1 SV=2 - [HNRPL_HUMAN]	10	4	4	7	4	5
A0A2R8Y6A3	Tropomyosin beta chain (Fragment) OS=Homo sapiens OX=9606 GN=TPM2 PE=1 SV=1 - [A0A2R8Y6A3_HUMAN]	7	4	5	5	5	5
C9JXB8	60S ribosomal protein L24 OS=Homo sapiens GN=RPL24 PE=4 SV=1 - [C9JXB8_HUMAN]	4	6	5	5	5	3
P16402	Histone H1.3 OS=Homo sapiens GN=HIST1H1D PE=1 SV=2 - [H13_HUMAN]	6	4	6	5	6	4
E9PFD7	Epidermal growth factor receptor OS=Homo sapiens GN=EGFR PE=1 SV=3 - [E9PFD7_HUMAN]	3	2	2	4	3	4
A0A6Q8PGN3	Inverted formin-2 OS=Homo sapiens OX=9606 GN=INF2 PE=1 SV=1 - [A0A6Q8PGN3_HUMAN]	6	17	7	1	4	5
B1ALY0	A kinase (PRKA) anchor protein 2 (Fragment) OS=Homo sapiens GN=AKAP2 PE=4 SV=1 - [B1ALY0_HUMAN]	5	7	6	1	5	4
P46940	Ras GTPase-activating-like protein IQGAP1 OS=Homo sapiens GN=IQGAP1 PE=1 SV=1 - [IQGA1_HUMAN]		6				1
P62841	40S ribosomal protein S15 OS=Homo sapiens GN=RPS15 PE=1 SV=2 - [RS15_HUMAN]	3	3	4	4	3	3
P63167	Dynein light chain 1, cytoplasmic OS=Homo sapiens GN=DYNLL1 PE=1 SV=1 - [DYL1_HUMAN]	6	5	6	2	4	3
I3L3Y6	Unconventional myosin-Ic (Fragment) OS=Homo sapiens GN=MYO1C PE=4 SV=1 - [I3L3Y6_HUMAN]	3	5	5	3	6	4
P32969	60S ribosomal protein L9 OS=Homo sapiens GN=RPL9 PE=1 SV=1 - [RL9_HUMAN]	5	2	3	2	4	5
Q13242	Serine/arginine-rich splicing factor 9 OS=Homo sapiens GN=SRSF9 PE=1 SV=1 - [SRSF9_HUMAN]	10	1	7	7	7	7
M0R117	60S ribosomal protein L18a OS=Homo sapiens GN=RPL18A PE=1 SV=1 - [M0R117_HUMAN]	5	4	6	5	6	6
O15143	Actin-related protein 2/3 complex subunit 1B OS=Homo sapiens GN=ARPC1B PE=1 SV=3 - [ARC1B_HUMAN]	1	8	4	2	2	2
P17858	6-phosphofructokinase, liver type OS=Homo sapiens GN=PFKL PE=1 SV=6 - [K6PL_HUMAN]	4	2	5		3	2
Q13501	Sequestosome-1 OS=Homo sapiens GN=SQSTM1 PE=1 SV=1 - [SQSTM_HUMAN]	15	6	12		2	2
Q8WXF1	Paraspeckle component 1 OS=Homo sapiens GN=PSPC1 PE=1 SV=1 - [PSPC1_HUMAN]	7	2	5	2	5	3
Q16666	Gamma-interferon-inducible protein 16 OS=Homo sapiens GN=IFI16 PE=1 SV=3 - [IF16_HUMAN]	7	3	5	2	4	7
A0A7I2V5B1	HCG2043378, isoform CRA_b OS=Homo sapiens OX=9606 GN=TWF2 PE=1 SV=1 - [A0A7I2V5B1_HUMAN]	3	9	6	2	3	3
A0A2R8Y425	Chromodomain-helicase-DNA-binding protein 4 (Fragment) OS=Homo sapiens OX=9606 GN=CHD4 PE=1 SV=1 - [A0A2R8Y425_HUMAN]	14	2	16	12	2	3
P18077	60S ribosomal protein L35a OS=Homo sapiens GN=RPL35A PE=1 SV=2 - [RL35A_HUMAN]	8	1	4	5	3	4
P38919	Eukaryotic initiation factor 4A-III OS=Homo sapiens GN=EIF4A3 PE=1 SV=4 - [IF4A3_HUMAN]	5	4	4	2	3	5
P62851	40S ribosomal protein S25 OS=Homo sapiens GN=RPS25 PE=1 SV=1 - [RS25_HUMAN]	6	4	6	4	6	4
P63010	AP-2 complex subunit beta OS=Homo sapiens GN=AP2B1 PE=1 SV=1 - [AP2B1_HUMAN]	6	1	3	1	4	3
Q9Y6M1	Insulin-like growth factor 2 mRNA-binding protein 2 OS=Homo sapiens GN=IGF2BP2 PE=1 SV=2 - [IF2B2_HUMAN]	6		4	1	6	2
Q15365	Poly(rC)-binding protein 1 OS=Homo sapiens GN=PCBP1 PE=1 SV=2 - [PCBP1_HUMAN]	6	3	6	2	4	7
P04406	Glyceraldehyde-3-phosphate dehydrogenase OS=Homo sapiens GN=GAPDH PE=1 SV=3 - [G3P_HUMAN]	6	3	3	4	2	13
P62266	40S ribosomal protein S23 OS=Homo sapiens GN=RPS23 PE=1 SV=3 - [RS23_HUMAN]	5	4	5	5	5	4
P62854	40S ribosomal protein S26 OS=Homo sapiens GN=RPS26 PE=1 SV=3 - [RS26_HUMAN]	5	4	4	3	5	4
A0A805TBS0	Rho GTPase-activating protein 21 OS=Homo sapiens OX=9606 GN=ARHGAP21 PE=1 SV=1 - [A0A805TBS0_HUMAN]	2	12	1		3
K7ERE3	Keratin, type I cytoskeletal 13 OS=Homo sapiens GN=KRT13 PE=4 SV=1 - [K7ERE3_HUMAN]	5	4	4	8	4	5
Q8IYB3	Serine/arginine repetitive matrix protein 1 OS=Homo sapiens GN=SRRM1 PE=1 SV=2 - [SRRM1_HUMAN]	4	2	4	3	3	3
Q9Y281	Cofilin-2 OS=Homo sapiens GN=CFL2 PE=1 SV=1 - [COF2_HUMAN]	2	11	2			3
Q9Y383	Putative RNA-binding protein Luc7-like 2 OS=Homo sapiens GN=LUC7L2 PE=1 SV=2 - [LC7L2_HUMAN]	5		6	7	2	5
A0A7I2V5L3	60S ribosomal protein L13a OS=Homo sapiens OX=9606 GN=RPL13A PE=1 SV=1 - [A0A7I2V5L3_HUMAN]	6	3	5	4	6	3
F8WJN3	Cleavage and polyadenylation-specificity factor subunit 6 OS=Homo sapiens GN=CPSF6 PE=4 SV=1 - [F8WJN3_HUMAN]	6	3	6	7	6	7
P49750-4	Isoform 4 of YLP motif-containing protein 1 OS=Homo sapiens GN=YLPM1 - [YLPM1_HUMAN]	10		9		4	8
Q15366	Poly(rC)-binding protein 2 OS=Homo sapiens GN=PCBP2 PE=1 SV=1 - [PCBP2_HUMAN]	7	1	5	2	4	7
A0A087WUK2	Heterogeneous nuclear ribonucleoprotein D-like OS=Homo sapiens GN=HNRNPDL PE=1 SV=1 - [A0A087WUK2_HUMAN]	4	3	5	4	5	4
A0A8I5KWD3	AP-2 complex subunit mu OS=Homo sapiens OX=9606 GN=AP2M1 PE=4 SV=1 - [A0A8I5KWD3_HUMAN]	5	1	4	3	4	4
O95816	BAG family molecular chaperone regulator 2 OS=Homo sapiens GN=BAG2 PE=1 SV=1 - [BAG2_HUMAN]	5	4	5	4	3	4
P13639	Elongation factor 2 OS=Homo sapiens GN=EEF2 PE=1 SV=4 - [EF2_HUMAN]	2	5	4	2	1	12
P16401	Histone H1.5 OS=Homo sapiens GN=HIST1H1B PE=1 SV=3 - [H15_HUMAN]	4	3	3		2	3
A0A2R8Y811	40S ribosomal protein S14 (Fragment) OS=Homo sapiens OX=9606 GN=RPS14 PE=1 SV=1 - [A0A2R8Y811_HUMAN]	4	3	4	3	3	3
P19474	E3 ubiquitin-protein ligase TRIM21 OS=Homo sapiens GN=TRIM21 PE=1 SV=1 - [RO52_HUMAN]	14	3	17	3		2
Q09666	Neuroblast differentiation-associated protein AHNAK OS=Homo sapiens GN=AHNAK PE=1 SV=2 - [AHNK_HUMAN]	1	6	2	3	3	6
O15145	Actin-related protein 2/3 complex subunit 3 OS=Homo sapiens GN=ARPC3 PE=1 SV=3 - [ARPC3_HUMAN]	4	6	4	1	2	5
O95793	Double-stranded RNA-binding protein Staufen homolog 1 OS=Homo sapiens GN=STAU1 PE=1 SV=2 - [STAU1_HUMAN]	6	1	6	3	5	4
D6R9P3	Heterogeneous nuclear ribonucleoprotein A/B OS=Homo sapiens GN=HNRNPAB PE=4 SV=1 - [D6R9P3_HUMAN]	6	3	3	3	5	4
G5E972	Thymopentin OS=Homo sapiens GN=TMPO PE=4 SV=1 - [G5E972_HUMAN]	7	4	10	9	5	2
P04899	Guanine nucleotide-binding protein G(i) subunit alpha-2 OS=Homo sapiens GN=GNAI2 PE=1 SV=3 - [GNAI2_HUMAN]		4	3	2	2	1
P46778	60S ribosomal protein L21 OS=Homo sapiens GN=RPL21 PE=1 SV=2 - [RL21_HUMAN]	2	3	4	3	3	6
P62805	Histone H4 OS=Homo sapiens GN=HIST1H4A PE=1 SV=2 - [H4_HUMAN]	4	1	5	5	4	4
P84090	Enhancer of rudimentary homolog OS=Homo sapiens GN=ERH PE=1 SV=1 - [ERH_HUMAN]	4	5	5	4	3	5
Q13243	Serine/arginine-rich splicing factor 5 OS=Homo sapiens GN=SRSF5 PE=1 SV=1 - [SRSF5_HUMAN]	6	1	3		5	5
Q96FJ2	Dynein light chain 2, cytoplasmic OS=Homo sapiens GN=DYNLL2 PE=1 SV=1 - [DYL2_HUMAN]	5	3	5	3	3	2
P13010	X-ray repair cross-complementing protein 5 OS=Homo sapiens GN=XRCC5 PE=1 SV=3 - [XRCC5_HUMAN]	8	4	7	5	2	8
I3L2W2	Neuralized-like protein 4 OS=Homo sapiens GN=NEURL4 PE=4 SV=1 - [I3L2W2_HUMAN]	5		7	19	2
D3YTB1	60S ribosomal protein L32 (Fragment) OS=Homo sapiens GN=RPL32 PE=4 SV=1 - [D3YTB1_HUMAN]	3	3	2	3	3	1
P07947	Tyrosine-protein kinase Yes OS=Homo sapiens GN=YES1 PE=1 SV=3 - [YES_HUMAN]		4	2		2	1
P60866	40S ribosomal protein S20 OS=Homo sapiens GN=RPS20 PE=1 SV=1 - [RS20_HUMAN]	3	3	3	4	3	3
Q04695	Keratin, type I cytoskeletal 17 OS=Homo sapiens GN=KRT17 PE=1 SV=2 - [K1C17_HUMAN]	7	3	3	12	3	5
Q14145	Kelch-like ECH-associated protein 1 OS=Homo sapiens GN=KEAP1 PE=1 SV=2 - [KEAP1_HUMAN]	17	3	15		2	2
Q86V48	Leucine zipper protein 1 OS=Homo sapiens GN=LUZP1 PE=1 SV=2 - [LUZP1_HUMAN]	4	15	3	1	1	3
F8W726	Ubiquitin-associated protein 2-like OS=Homo sapiens GN=UBAP2L PE=1 SV=2 - [F8W726_HUMAN]	2	2	3	2	2	1
Q9Y2D8	Afadin- and alpha-actinin-binding protein OS=Homo sapiens GN=SSX2IP PE=1 SV=3 - [ADIP_HUMAN]	19	6	16
O75531	Barrier-to-autointegration factor OS=Homo sapiens GN=BANF1 PE=1 SV=1 - [BAF_HUMAN]	5	1	6	7	5	4
P42677	40S ribosomal protein S27 OS=Homo sapiens GN=RPS27 PE=1 SV=3 - [RS27_HUMAN]	3	3	3	4	3	4
P48634	Protein PRRC2A OS=Homo sapiens GN=PRRC2A PE=1 SV=3 - [PRC2A_HUMAN]	6		3		3	2
P49207	60S ribosomal protein L34 OS=Homo sapiens GN=RPL34 PE=1 SV=3 - [RL34_HUMAN]	4	5	3	5	4	3
Q86V81	THO complex subunit 4 OS=Homo sapiens GN=ALYREF PE=1 SV=3 - [THOC4_HUMAN]	5	2	4	2	3	5
Q9Y5A9	YTH domain family protein 2 OS=Homo sapiens GN=YTHDF2 PE=1 SV=2 - [YTHD2_HUMAN]	3		4	3	2	4
F5H8D7	DNA repair protein XRCC1 OS=Homo sapiens GN=XRCC1 PE=1 SV=2 - [F5H8D7_HUMAN]	4	1	7	9	3	3
A0A2R8Y6J3	60S ribosomal protein L5 (Fragment) OS=Homo sapiens OX=9606 GN=RPL5 PE=1 SV=1 - [A0A2R8Y6J3_HUMAN]	7	2	6	4		7
A0A494C036	Receptor-type tyrosine-protein phosphatase zeta OS=Homo sapiens OX=9606 GN=PTPRZ1 PE=1 SV=1 - [A0A494C036_HUMAN]	1	1				1
O95782	AP-2 complex subunit alpha-1 OS=Homo sapiens GN=AP2A1 PE=1 SV=3 - [AP2A1_HUMAN]	5	1	3		4	1
P05387	60S acidic ribosomal protein P2 OS=Homo sapiens GN=RPLP2 PE=1 SV=1 - [RLA2_HUMAN]	3	2	5	3	3	3
P62258	14-3-3 protein epsilon OS=Homo sapiens GN=YWHAE PE=1 SV=1 - [1433E_HUMAN]	3	4	2	2	4	7
Q96HP0	Dedicator of cytokinesis protein 6 OS=Homo sapiens GN=DOCK6 PE=1 SV=3 - [DOCK6_HUMAN]	4	6	3	1	1	5
P09874	Poly [ADP-ribose] polymerase 1 OS=Homo sapiens GN=PARP1 PE=1 SV=4 - [PARP1_HUMAN]	5	2	5	7		5
B1AHC9	X-ray repair complementing defective repair in Chinese hamster cells 6 (Ku autoantigen, 70kDa) OS=Homo sapiens GN=XRCC6 PE=4 SV=1 - [B1AHC9_HUMAN]	5	3	5	5	4	5
Q04917	14-3-3 protein eta OS=Homo sapiens GN=YWHAH PE=1 SV=4 - [1433F_HUMAN]	3	4	3	2	3	7
O00327	Aryl hydrocarbon receptor nuclear translocator-like protein 1 OS=Homo sapiens GN=ARNTL PE=1 SV=2 - [BMAL1_HUMAN]	18	5	19
H3BPE1	Microtubule-actin cross-linking factor 1, isoforms 1/2/3/5 OS=Homo sapiens GN=MACF1 PE=4 SV=1 - [H3BPE1_HUMAN]	3	12				1
Q7Z2W4	Zinc finger CCCH-type antiviral protein 1 OS=Homo sapiens GN=ZC3HAV1 PE=1 SV=3 - [ZCCHV_HUMAN]	4	1	5	2	3	4
Q2KHM9	Uncharacterized protein KIAA0753 OS=Homo sapiens GN=KIAA0753 PE=2 SV=3 - [K0753_HUMAN]	15	4	19
P61513	60S ribosomal protein L37a OS=Homo sapiens GN=RPL37A PE=1 SV=2 - [RL37A_HUMAN]	4	3	3	5	3	4
A0A8C8NWT4	Pleckstrin homology domain-containing family G member 3 OS=Homo sapiens OX=9606 GN=PLEKHG3 PE=1 SV=1 - [A0A8C8NWT4_HUMAN]		9	1		1
O15234	Protein CASC3 OS=Homo sapiens GN=CASC3 PE=1 SV=2 - [CASC3_HUMAN]	2	2	3		4
P10809	60 kDa heat shock protein, mitochondrial OS=Homo sapiens GN=HSPD1 PE=1 SV=2 - [CH60_HUMAN]	5	1	3	2		17
P62888	60S ribosomal protein L30 OS=Homo sapiens GN=RPL30 PE=1 SV=2 - [RL30_HUMAN]	3	4	4	2	2	2
P83111	Serine beta-lactamase-like protein LACTB, mitochondrial OS=Homo sapiens GN=LACTB PE=1 SV=2 - [LACTB_HUMAN]	7	1	6		6	7
Q07021	Complement component 1 Q subcomponent-binding protein, mitochondrial OS=Homo sapiens GN=C1QBP PE=1 SV=1 - [C1QBP_HUMAN]	3	3	3	2	2	3
O75569	Interferon-inducible double stranded RNA-dependent protein kinase activator A OS=Homo sapiens GN=PRKRA PE=1 SV=1 - [PRKRA_HUMAN]	7		5	2	3	4
O94973	AP-2 complex subunit alpha-2 OS=Homo sapiens GN=AP2A2 PE=1 SV=2 - [AP2A2_HUMAN]	3	1	1		2	1
P26196	Probable ATP-dependent RNA helicase DDX6 OS=Homo sapiens GN=DDX6 PE=1 SV=2 - [DDX6_HUMAN]	5	1	3	1	1	4
Q09028	Histone-binding protein RBBP4 OS=Homo sapiens GN=RBBP4 PE=1 SV=3 - [RBBP4_HUMAN]	7	3	9	5	3	3
F5H1N7	Uncharacterized protein KIAA1211 OS=Homo sapiens GN=KIAA1211 PE=4 SV=1 - [F5H1N7_HUMAN]		9				1
P62979	Ubiquitin-40S ribosomal protein S27a OS=Homo sapiens GN=RPS27A PE=1 SV=2 - [RS27A_HUMAN]	4	2	3	2	3	4
Q8IUE6	Histone H2A type 2-B OS=Homo sapiens GN=HIST2H2AB PE=1 SV=3 - [H2A2B_HUMAN]	5	2	3	2	1	3
O15516	Circadian locomoter output cycles protein kaput OS=Homo sapiens GN=CLOCK PE=1 SV=1 - [CLOCK_HUMAN]	16	3	17
E7EUU4	Eukaryotic translation initiation factor 4 gamma 1 OS=Homo sapiens GN=EIF4G1 PE=4 SV=1 - [E7EUU4_HUMAN]	1	2	4		1	3
G3XAM7	Catenin (Cadherin-associated protein), alpha 1, 102kDa, isoform CRA_a OS=Homo sapiens GN=CTNNA1 PE=4 SV=1 - [G3XAM7_HUMAN]		4	3	2	1	2
P42766	60S ribosomal protein L35 OS=Homo sapiens GN=RPL35 PE=1 SV=2 - [RL35_HUMAN]	1	3	3	3	2	3
P53007	Tricarboxylate transport protein, mitochondrial OS=Homo sapiens GN=SLC25A1 PE=1 SV=2 - [TXTP_HUMAN]	6	3	4	1	4	2
Q96F86	Enhancer of mRNA-decapping protein 3 OS=Homo sapiens GN=EDC3 PE=1 SV=1 - [EDC3_HUMAN]	14	4	13
Q96DN5	WD repeat-containing protein 67 OS=Homo sapiens GN=WDR67 PE=2 SV=2 - [WDR67_HUMAN]	16	2	21
P08237	6-phosphofructokinase, muscle type OS=Homo sapiens GN=PFKM PE=1 SV=2 - [K6PF_HUMAN]	4		4		2	2
P25398	40S ribosomal protein S12 OS=Homo sapiens GN=RPS12 PE=1 SV=3 - [RS12_HUMAN]	3	2	3	3	2	5
P26368	Splicing factor U2AF 65 kDa subunit OS=Homo sapiens GN=U2AF2 PE=1 SV=4 - [U2AF2_HUMAN]	2			1	2	2
Q5JRI1	FUS interacting protein (Serine/arginine-rich) 1 OS=Homo sapiens GN=FUSIP1 PE=2 SV=1 - [Q5JRI1_HUMAN]	4	2	4	3	5	3
Q71UM5	40S ribosomal protein S27-like OS=Homo sapiens GN=RPS27L PE=1 SV=3 - [RS27L_HUMAN]	3	3	2	3	3	2
Q9ULJ8	Neurabin-1 OS=Homo sapiens GN=PPP1R9A PE=1 SV=2 - [NEB1_HUMAN]	2	8	1	1	1	2
A0A0A0MRA5	Heterogeneous nuclear ribonucleoprotein U-like protein 1 OS=Homo sapiens GN=HNRNPUL1 PE=1 SV=1 - [A0A0A0MRA5_HUMAN]	4	1	3		2	3
H0Y2W2	ATPase family AAA domain-containing protein 3A (Fragment) OS=Homo sapiens OX=9606 GN=ATAD3A PE=1 SV=2 - [H0Y2W2_HUMAN]	4	3	5	5	2	3
P50402	Emerin OS=Homo sapiens GN=EMD PE=1 SV=1 - [EMD_HUMAN]	7		7	5	2	3
P83881	60S ribosomal protein L36a OS=Homo sapiens GN=RPL36A PE=1 SV=2 - [RL36A_HUMAN]	4	3	4	2	3	4
Q155Q3	Dixin OS=Homo sapiens GN=DIXDC1 PE=1 SV=2 - [DIXC1_HUMAN]	2	8	1	2	2	3
Q9H2U1	Probable ATP-dependent RNA helicase DHX36 OS=Homo sapiens GN=DHX36 PE=1 SV=2 - [DHX36_HUMAN]	3		2		2	2
E7ESY4	Metastasis-associated protein MTA1 OS=Homo sapiens GN=MTA1 PE=4 SV=1 - [E7ESY4_HUMAN]	5	2	11	10	3	1
P11387	DNA topoisomerase 1 OS=Homo sapiens GN=TOP1 PE=1 SV=2 - [TOP1_HUMAN]	2		2		1	2
Q14498	RNA-binding protein 39 OS=Homo sapiens GN=RBM39 PE=1 SV=2 - [RBM39_HUMAN]	6	1	5	4	2	3
Q9BUP0	EF-hand domain-containing protein D1 OS=Homo sapiens GN=EFHD1 PE=1 SV=1 - [EFHD1_HUMAN]	2	4	2	2	2	2
Q9NZ32	Actin-related protein 10 OS=Homo sapiens GN=ACTR10 PE=1 SV=1 - [ARP10_HUMAN]	3	6	3			2
Q9UPQ9	Trinucleotide repeat-containing gene 6B protein OS=Homo sapiens GN=TNRC6B PE=1 SV=4 - [TNR6B_HUMAN]	3	1	5		3	1
F8W7U8	Double-strand break repair protein MRE11A OS=Homo sapiens GN=MRE11A PE=3 SV=1 - [F8W7U8_HUMAN]				16	3	6
O75970	Multiple PDZ domain protein OS=Homo sapiens GN=MPDZ PE=1 SV=2 - [MPDZ_HUMAN]		6	1			1
P27816	Microtubule-associated protein 4 OS=Homo sapiens GN=MAP4 PE=1 SV=3 - [MAP4_HUMAN]	3	2	4	1	3	6
A0A8I5KNP3	Nucleolar RNA helicase 2 OS=Homo sapiens OX=9606 GN=DDX21 PE=4 SV=1 - [A0A8I5KNP3_HUMAN]	4	2	4	1	2	5
Q9UHF7	Zinc finger transcription factor Trps1 OS=Homo sapiens GN=TRPS1 PE=1 SV=2 - [TRPS1_HUMAN]	7	2	9	13	1	2
P39880	Homeobox protein cut-like 1 OS=Homo sapiens GN=CUX1 PE=1 SV=3 - [CUX1_HUMAN]	9		10	12	1
D6RBQ9	Heterogeneous nuclear ribonucleoprotein D0 (Fragment) OS=Homo sapiens GN=HNRNPD PE=4 SV=1 - [D6RBQ9_HUMAN]	3	1	3	2	2	3
P27482	Calmodulin-like protein 3 OS=Homo sapiens GN=CALML3 PE=1 SV=2 - [CALL3_HUMAN]	2	2	3	2	2	2
P60842	Eukaryotic initiation factor 4A-I OS=Homo sapiens GN=EIF4A1 PE=1 SV=1 - [IF4A1_HUMAN]	2	1	1		3	6
Q9Y4F1	FERM, RhoGEF and pleckstrin domain-containing protein 1 OS=Homo sapiens GN=FARP1 PE=1 SV=1 - [FARP1_HUMAN]		1				1
P50454	Serpin H1 OS=Homo sapiens GN=SERPINH1 PE=1 SV=2 - [SERPH_HUMAN]						2
P06733	Alpha-enolase OS=Homo sapiens GN=ENO1 PE=1 SV=2 - [ENOA_HUMAN]	3	2	2		1	13
C9J0D1	Histone H2A OS=Homo sapiens GN=H2AFV PE=3 SV=1 - [C9J0D1_HUMAN]	2	3	3	4	3	2
F6RY50	Signal-induced proliferation-associated protein 1 OS=Homo sapiens GN=SIPA1 PE=4 SV=1 - [F6RY50_HUMAN]	1	4			1	1
O15511	Actin-related protein 2/3 complex subunit 5 OS=Homo sapiens GN=ARPC5 PE=1 SV=3 - [ARPC5_HUMAN]	3	6	3		3	2
P08754	Guanine nucleotide-binding protein G(k) subunit alpha OS=Homo sapiens GN=GNAI3 PE=1 SV=3 - [GNAI3_HUMAN]		2	3	1	1	1
P40939	Trifunctional enzyme subunit alpha, mitochondrial OS=Homo sapiens GN=HADHA PE=1 SV=2 - [ECHA_HUMAN]	3	2	2			3
P63244	Guanine nucleotide-binding protein subunit beta-2-like 1 OS=Homo sapiens GN=GNB2L1 PE=1 SV=3 - [GBLP_HUMAN]	4	1			1	6
Q00325	Phosphate carrier protein, mitochondrial OS=Homo sapiens GN=SLC25A3 PE=1 SV=2 - [MPCP_HUMAN]	1	3	3	4	2	3
Q58FF6	Putative heat shock protein HSP 90-beta 4 OS=Homo sapiens GN=HSP90AB4P PE=5 SV=1 - [H90B4_HUMAN]	2	2	2	2	1	5
A0A3B3ITU8	Inositol 1,4,5-trisphosphate receptor type 1 OS=Homo sapiens OX=9606 GN=ITPR1 PE=1 SV=1 - [A0A3B3ITU8_HUMAN]		7
A0A7I2YQF2	Ras GTPase-activating protein-binding protein 1 (Fragment) OS=Homo sapiens OX=9606 GN=G3BP1 PE=1 SV=1 - [A0A7I2YQF2_HUMAN]	1	1	3	1	2	1
Q96A19	Coiled-coil domain-containing protein 102A OS=Homo sapiens GN=CCDC102A PE=1 SV=2 - [C102A_HUMAN]	7	2	6	3	5	4
A0A6Q8PGP6	Centrosomal protein of 290 kDa OS=Homo sapiens OX=9606 GN=CEP290 PE=1 SV=1 - [A0A6Q8PGP6_HUMAN]	11		21
E9PLL6	60S ribosomal protein L27a OS=Homo sapiens GN=RPL27A PE=3 SV=1 - [E9PLL6_HUMAN]	1	4	3	1	1	2
F8VPD4	CAD protein OS=Homo sapiens GN=CAD PE=3 SV=1 - [F8VPD4_HUMAN]	3	3				3
P48431	Transcription factor SOX-2 OS=Homo sapiens GN=SOX2 PE=1 SV=1 - [SOX2_HUMAN]	2	2	5	4	2	3
P62937	Peptidyl-prolyl cis-trans isomerase A OS=Homo sapiens GN=PPIA PE=1 SV=2 - [PPIA_HUMAN]	2	2	1	1	2	6
Q01081	Splicing factor U2AF 35 kDa subunit OS=Homo sapiens GN=U2AF1 PE=1 SV=3 - [U2AF1_HUMAN]	3	2	3	2	2	2
Q9NUD5	Zinc finger CCHC domain-containing protein 3 OS=Homo sapiens OX=9606 GN=ZCCHC3 PE=1 SV=2 - [ZCHC3_HUMAN]	2	1	1		4	3
A0A6Q8PH54	Signal-induced proliferation-associated 1-like protein 2 OS=Homo sapiens OX=9606 GN=SIPA1L2 PE=1 SV=1 - [A0A6Q8PH54_HUMAN]	1	9			1
O43809	Cleavage and polyadenylation specificity factor subunit 5 OS=Homo sapiens GN=NUDT21 PE=1 SV=1 - [CPSF5_HUMAN]	2	1	3	6	2	3
P09543	2',3'-cyclic-nucleotide 3'-phosphodiesterase OS=Homo sapiens GN=CNP PE=1 SV=2 - [CN37_HUMAN]		1
P53999	Activated RNA polymerase II transcriptional coactivator p15 OS=Homo sapiens GN=SUB1 PE=1 SV=3 - [TCP4_HUMAN]	1	2	2		2	2
C9JR56	DNA-binding protein SATB2 OS=Homo sapiens GN=SATB2 PE=3 SV=1 - [C9JR56_HUMAN]	7	1	6	10	2	1
Q5VT06	Centrosome-associated protein 350 OS=Homo sapiens GN=CEP350 PE=1 SV=1 - [CE350_HUMAN]	12	1	18
O95218	Zinc finger Ran-binding domain-containing protein 2 OS=Homo sapiens GN=ZRANB2 PE=1 SV=2 - [ZRAB2_HUMAN]	4		3	4	1	3
P33992	DNA replication licensing factor MCM5 OS=Homo sapiens GN=MCM5 PE=1 SV=5 - [MCM5_HUMAN]	2		1	1	2	2
P60981	Destrin OS=Homo sapiens GN=DSTN PE=1 SV=3 - [DEST_HUMAN]		3	2		2	3
P62633	Cellular nucleic acid-binding protein OS=Homo sapiens GN=CNBP PE=1 SV=1 - [CNBP_HUMAN]	3	1	3	1	1	1
Q8N3R9	MAGUK p55 subfamily member 5 OS=Homo sapiens GN=MPP5 PE=1 SV=3 - [MPP5_HUMAN]	2	3	1		2
Q9UDY2	Tight junction protein ZO-2 OS=Homo sapiens GN=TJP2 PE=1 SV=2 - [ZO2_HUMAN]	3	5	3		3
A0A0U1RQF0	Fatty acid synthase OS=Homo sapiens GN=FASN PE=4 SV=1 - [A0A0U1RQF0_HUMAN]	3	2	2			10
G3V2J9	Tubulin polyglutamylase TTLL5 OS=Homo sapiens GN=TTLL5 PE=4 SV=1 - [G3V2J9_HUMAN]	12	1	12
C9K0I9	Unconventional myosin-Ib (Fragment) OS=Homo sapiens GN=MYO1B PE=4 SV=1 - [C9K0I9_HUMAN]	2	3	2	2	3	1
I3L2Z5	Myc-associated zinc finger protein (Fragment) OS=Homo sapiens GN=MAZ PE=4 SV=1 - [I3L2Z5_HUMAN]	4		3	2	2	3
K7EK07	Histone H3.3 (Fragment) OS=Homo sapiens GN=H3F3B PE=4 SV=1 - [K7EK07_HUMAN]	4	2	3	2	2	1
O43143	Putative pre-mRNA-splicing factor ATP-dependent RNA helicase DHX15 OS=Homo sapiens GN=DHX15 PE=1 SV=2 - [DHX15_HUMAN]	2	1	1		1
P05386	60S acidic ribosomal protein P1 OS=Homo sapiens GN=RPLP1 PE=1 SV=1 - [RLA1_HUMAN]	2	1	2	2	2	2
Q92769	Histone deacetylase 2 OS=Homo sapiens GN=HDAC2 PE=1 SV=2 - [HDAC2_HUMAN]	7	1	6	4		2
Q9P0L0	Vesicle-associated membrane protein-associated protein A OS=Homo sapiens GN=VAPA PE=1 SV=3 - [VAPA_HUMAN]	2	2			1	1
Q9Y3U8	60S ribosomal protein L36 OS=Homo sapiens GN=RPL36 PE=1 SV=3 - [RL36_HUMAN]	2	3	2	1	2	2
A0A087WUT6	Eukaryotic translation initiation factor 5B OS=Homo sapiens GN=EIF5B PE=1 SV=1 - [A0A087WUT6_HUMAN]			2	1	3	6
Q5VTL8	Pre-mRNA-splicing factor 38B OS=Homo sapiens GN=PRPF38B PE=1 SV=1 - [PR38B_HUMAN]	3		3	5	4	3
P06241	Tyrosine-protein kinase Fyn OS=Homo sapiens GN=FYN PE=1 SV=3 - [FYN_HUMAN]		2	2		2	1
P37108	Signal recognition particle 14 kDa protein OS=Homo sapiens GN=SRP14 PE=1 SV=2 - [SRP14_HUMAN]	1	1	4	1	3
Q8N1N4	Keratin, type II cytoskeletal 78 OS=Homo sapiens GN=KRT78 PE=2 SV=2 - [K2C78_HUMAN]	2	2	2	3	2	3
A0A0A0MS51	Gelsolin OS=Homo sapiens GN=GSN PE=1 SV=1 - [A0A0A0MS51_HUMAN]	1	2		1	2	1
Q86VM9	Zinc finger CCCH domain-containing protein 18 OS=Homo sapiens GN=ZC3H18 PE=1 SV=2 - [ZCH18_HUMAN]	4		5	2	4	2
O60934	Nibrin OS=Homo sapiens GN=NBN PE=1 SV=1 - [NBN_HUMAN]				14	3	4
Q96EK4	THAP domain-containing protein 11 OS=Homo sapiens GN=THAP11 PE=1 SV=2 - [THA11_HUMAN]	8	6	8
Q9NSC2	Sal-like protein 1 OS=Homo sapiens GN=SALL1 PE=1 SV=2 - [SALL1_HUMAN]	7		10	8	1
J3QT39	Coiled-coil domain containing 14, isoform CRA_c OS=Homo sapiens GN=CCDC14 PE=1 SV=2 - [J3QT39_HUMAN]	10		15
F8W9J4	Dystonin OS=Homo sapiens GN=DST PE=4 SV=1 - [F8W9J4_HUMAN]	2	4	6	1	4	2
P09234	U1 small nuclear ribonucleoprotein C OS=Homo sapiens GN=SNRPC PE=1 SV=1 - [RU1C_HUMAN]	1	3	2	1	2	3
P20042	Eukaryotic translation initiation factor 2 subunit 2 OS=Homo sapiens GN=EIF2S2 PE=1 SV=2 - [IF2B_HUMAN]		1			1	4
P31942	Heterogeneous nuclear ribonucleoprotein H3 OS=Homo sapiens GN=HNRNPH3 PE=1 SV=2 - [HNRH3_HUMAN]	1	2	1		2	1
P63173	60S ribosomal protein L38 OS=Homo sapiens GN=RPL38 PE=1 SV=2 - [RL38_HUMAN]	2	3	1	2	3	1
Q15637	Splicing factor 1 OS=Homo sapiens GN=SF1 PE=1 SV=4 - [SF01_HUMAN]	1	1	2	1	2	2
Q5JXI8	Four and a half LIM domains 1 (Fragment) OS=Homo sapiens GN=FHL1 PE=2 SV=1 - [Q5JXI8_HUMAN]	3		2	1
O15031	Plexin-B2 OS=Homo sapiens GN=PLXNB2 PE=1 SV=3 - [PLXB2_HUMAN]					1	2
O75083	WD repeat-containing protein 1 OS=Homo sapiens GN=WDR1 PE=1 SV=4 - [WDR1_HUMAN]		10	5
P63092	Guanine nucleotide-binding protein G(s) subunit alpha isoforms short OS=Homo sapiens GN=GNAS PE=1 SV=1 - [GNAS2_HUMAN]		2	2
O60237	Protein phosphatase 1 regulatory subunit 12B OS=Homo sapiens GN=PPP1R12B PE=1 SV=2 - [MYPT2_HUMAN]	1	3	1	1	1	1
P32119	Peroxiredoxin-2 OS=Homo sapiens GN=PRDX2 PE=1 SV=5 - [PRDX2_HUMAN]	2	1	2	2		7
P46821	Microtubule-associated protein 1B OS=Homo sapiens GN=MAP1B PE=1 SV=2 - [MAP1B_HUMAN]	3	1	7		1	1
Q13796	Protein Shroom2 OS=Homo sapiens GN=SHROOM2 PE=1 SV=1 - [SHRM2_HUMAN]		6
Q86XJ1	GAS2-like protein 3 OS=Homo sapiens GN=GAS2L3 PE=1 SV=1 - [GA2L3_HUMAN]	1	2	2	1	1
Q9UJW0	Dynactin subunit 4 OS=Homo sapiens GN=DCTN4 PE=1 SV=1 - [DCTN4_HUMAN]	1	4	1		1	1
Q9Y5B9	FACT complex subunit SPT16 OS=Homo sapiens GN=SUPT16H PE=1 SV=1 - [SP16H_HUMAN]	2		2	1	1	5
P41091	Eukaryotic translation initiation factor 2 subunit 3 OS=Homo sapiens GN=EIF2S3 PE=1 SV=3 - [IF2G_HUMAN]	3		2			3
F5H6P7	Protein mago nashi homolog 2 OS=Homo sapiens GN=MAGOHB PE=4 SV=1 - [F5H6P7_HUMAN]	2		4	1	3	3
P28799	Granulins OS=Homo sapiens GN=GRN PE=1 SV=2 - [GRN_HUMAN]	2		2	7	2	2
Q13516	Oligodendrocyte transcription factor 2 OS=Homo sapiens GN=OLIG2 PE=1 SV=2 - [OLIG2_HUMAN]	6	2	4	4	2
E9PR30	40S ribosomal protein S30 OS=Homo sapiens GN=FAU PE=4 SV=1 - [E9PR30_HUMAN]	2	1	2	2	2	2
O00425	Insulin-like growth factor 2 mRNA-binding protein 3 OS=Homo sapiens GN=IGF2BP3 PE=1 SV=2 - [IF2B3_HUMAN]	3				2	1
P10599	Thioredoxin OS=Homo sapiens GN=TXN PE=1 SV=3 - [THIO_HUMAN]	2	2	2	2	2	2
P26038	Moesin OS=Homo sapiens GN=MSN PE=1 SV=3 - [MOES_HUMAN]	1		1	1	1	6
P61026	Ras-related protein Rab-10 OS=Homo sapiens GN=RAB10 PE=1 SV=1 - [RAB10_HUMAN]	2	2	1		2	2
P62879	Guanine nucleotide-binding protein G(I)/G(S)/G(T) subunit beta-2 OS=Homo sapiens GN=GNB2 PE=1 SV=3 - [GBB2_HUMAN]	2	3				1
P62891	60S ribosomal protein L39 OS=Homo sapiens GN=RPL39 PE=2 SV=2 - [RL39_HUMAN]	1	1	1	1	1	1
P62987	Ubiquitin-60S ribosomal protein L40 OS=Homo sapiens GN=UBA52 PE=1 SV=2 - [RL40_HUMAN]	4	1	2	2	2	2
Q92615	La-related protein 4B OS=Homo sapiens GN=LARP4B PE=1 SV=3 - [LAR4B_HUMAN]	1	1	2		1	2
Q9UJS0	Calcium-binding mitochondrial carrier protein Aralar2 OS=Homo sapiens GN=SLC25A13 PE=1 SV=2 - [CMC2_HUMAN]	6	2	7		2
A0A087X0Q1	YTH domain-containing family protein 3 OS=Homo sapiens GN=YTHDF3 PE=1 SV=1 - [A0A087X0Q1_HUMAN]	1	1	1	1	1	1
A0A494C0Y9	Constitutive coactivator of PPAR-gamma-like protein 1 (Fragment) OS=Homo sapiens OX=9606 GN=FAM120A PE=1 SV=1 - [A0A494C0Y9_HUMAN]		1	2		1	2
O60488	Long-chain-fatty-acid--CoA ligase 4 OS=Homo sapiens GN=ACSL4 PE=1 SV=2 - [ACSL4_HUMAN]
P22695	Cytochrome b-c1 complex subunit 2, mitochondrial OS=Homo sapiens GN=UQCRC2 PE=1 SV=3 - [QCR2_HUMAN]	1	1	1	1		4
Q5QPL9	RNA binding protein, autoantigenic (HnRNP-associated with lethal yellow homolog (Mouse)) (Fragment) OS=Homo sapiens GN=RALY PE=2 SV=1 - [Q5QPL9_HUMAN]	2	1	3	1	1	1
Q9BYJ9	YTH domain family protein 1 OS=Homo sapiens GN=YTHDF1 PE=1 SV=1 - [YTHD1_HUMAN]	1	1	1	1	1	1
A0A804HHY9	Leucine-rich PPR motif-containing protein, mitochondrial OS=Homo sapiens OX=9606 GN=LRPPRC PE=1 SV=1 - [A0A804HHY9_HUMAN]	3		2			4
E9PC52	Histone-binding protein RBBP7 OS=Homo sapiens GN=RBBP7 PE=4 SV=1 - [E9PC52_HUMAN]	5	1	6	2	1	1
Q9BY77	Polymerase delta-interacting protein 3 OS=Homo sapiens GN=POLDIP3 PE=1 SV=2 - [PDIP3_HUMAN]	4		4		3	3
B7WPG3	Heterogeneous nuclear ribonucleoprotein L-like OS=Homo sapiens GN=HNRPLL PE=4 SV=1 - [B7WPG3_HUMAN]	2		1	1	1	1
P06576	ATP synthase subunit beta, mitochondrial OS=Homo sapiens GN=ATP5B PE=1 SV=3 - [ATPB_HUMAN]	2	2				7
Q32MZ4	Leucine-rich repeat flightless-interacting protein 1 OS=Homo sapiens GN=LRRFIP1 PE=1 SV=2 - [LRRF1_HUMAN]	1	1	2	2	1	2
Q9NRW3	Probable DNA dC->dU-editing enzyme APOBEC-3C OS=Homo sapiens GN=APOBEC3C PE=1 SV=2 - [ABC3C_HUMAN]	3	2	1		3	1
O75533	Splicing factor 3B subunit 1 OS=Homo sapiens GN=SF3B1 PE=1 SV=3 - [SF3B1_HUMAN]	2		1		2	2
P07948	Tyrosine-protein kinase Lyn OS=Homo sapiens GN=LYN PE=1 SV=3 - [LYN_HUMAN]		2	1		1	1
P15311	Ezrin OS=Homo sapiens GN=EZR PE=1 SV=4 - [EZRI_HUMAN]	1		1	1	1	5
P31689	DnaJ homolog subfamily A member 1 OS=Homo sapiens GN=DNAJA1 PE=1 SV=2 - [DNJA1_HUMAN]	2	1	2		1	3
P62826	GTP-binding nuclear protein Ran OS=Homo sapiens GN=RAN PE=1 SV=3 - [RAN_HUMAN]	1	2	1	1	1	8
P62873	Guanine nucleotide-binding protein G(I)/G(S)/G(T) subunit beta-1 OS=Homo sapiens GN=GNB1 PE=1 SV=3 - [GBB1_HUMAN]	1	4				1
P63241	Eukaryotic translation initiation factor 5A-1 OS=Homo sapiens GN=EIF5A PE=1 SV=2 - [IF5A1_HUMAN]	1	1		2	1	5
P78524	Suppression of tumorigenicity 5 protein OS=Homo sapiens GN=ST5 PE=1 SV=3 - [ST5_HUMAN]	2	4	2		2
Q13547	Histone deacetylase 1 OS=Homo sapiens GN=HDAC1 PE=1 SV=1 - [HDAC1_HUMAN]	3	1	4	4		2
Q56VL3	OCIA domain-containing protein 2 OS=Homo sapiens GN=OCIAD2 PE=1 SV=1 - [OCAD2_HUMAN]	2		2	1	1	3
Q5SW79	Centrosomal protein of 170 kDa OS=Homo sapiens GN=CEP170 PE=1 SV=1 - [CE170_HUMAN]	7	1	5	3
Q659C4	La-related protein 1B OS=Homo sapiens GN=LARP1B PE=1 SV=2 - [LAR1B_HUMAN]	2		2	1	2	1
Q9H074	Polyadenylate-binding protein-interacting protein 1 OS=Homo sapiens GN=PAIP1 PE=1 SV=1 - [PAIP1_HUMAN]	1		1		1	1
K7EK33	DAZ-associated protein 1 OS=Homo sapiens GN=DAZAP1 PE=1 SV=2 - [K7EK33_HUMAN]	2				1	1
A0A7I2YQQ8	Ras GTPase-activating protein-binding protein 1 (Fragment) OS=Homo sapiens OX=9606 GN=G3BP1 PE=1 SV=1 - [A0A7I2YQQ8_HUMAN]	1	1	1	1	1	1
Q13595	Transformer-2 protein homolog alpha OS=Homo sapiens GN=TRA2A PE=1 SV=1 - [TRA2A_HUMAN]	4	1	3	1	3	1
Q96RR1	Twinkle protein, mitochondrial OS=Homo sapiens GN=PEO1 PE=1 SV=1 - [PEO1_HUMAN]				10	3	3
Q9BR77	Coiled-coil domain-containing protein 77 OS=Homo sapiens GN=CCDC77 PE=2 SV=1 - [CCD77_HUMAN]	7	2	10
K7EJT5	60S ribosomal protein L22 (Fragment) OS=Homo sapiens GN=RPL22 PE=4 SV=1 - [K7EJT5_HUMAN]	2	1	2		2	2
O00299	Chloride intracellular channel protein 1 OS=Homo sapiens GN=CLIC1 PE=1 SV=4 - [CLIC1_HUMAN]	1		2			2
P61006	Ras-related protein Rab-8A OS=Homo sapiens GN=RAB8A PE=1 SV=1 - [RAB8A_HUMAN]	1		1		1	1
Q92522	Histone H1x OS=Homo sapiens GN=H1FX PE=1 SV=1 - [H1X_HUMAN]		1	2		1	1
B4DNK4	Pyruvate kinase OS=Homo sapiens GN=PKM PE=1 SV=1 - [B4DNK4_HUMAN]	1	2	1		2	11
P07477	Trypsin-1 OS=Homo sapiens GN=PRSS1 PE=1 SV=1 - [TRY1_HUMAN]	1	2	2	2	2	2
Q9NZC9	SWI/SNF-related matrix-associated actin-dependent regulator of chromatin subfamily A-like protein 1 OS=Homo sapiens GN=SMARCAL1 PE=1 SV=1 - [SMAL1_HUMAN]				10	1	2
A0A7P0TBM9	DNA helicase OS=Homo sapiens OX=9606 GN=BLM PE=1 SV=1 - [A0A7P0TBM9_HUMAN]				11		3
P05455	Lupus La protein OS=Homo sapiens GN=SSB PE=1 SV=2 - [LA_HUMAN]	2		2	2	1
P07737	Profilin-1 OS=Homo sapiens GN=PFN1 PE=1 SV=2 - [PROF1_HUMAN]	2					6
P47914	60S ribosomal protein L29 OS=Homo sapiens GN=RPL29 PE=1 SV=2 - [RL29_HUMAN]			1	2	1	1
Q96AG4	Leucine-rich repeat-containing protein 59 OS=Homo sapiens GN=LRRC59 PE=1 SV=1 - [LRC59_HUMAN]	2	1	2		2	3
Q9Y265	RuvB-like 1 OS=Homo sapiens GN=RUVBL1 PE=1 SV=1 - [RUVB1_HUMAN]		1	1			3
A0A5E8	GAS2-like protein 1 OS=Homo sapiens GN=GAS2L1 PE=1 SV=1 - [A0A5E8_HUMAN]	1	2	3		4
Q6P2S0	SRP9 protein OS=Homo sapiens OX=9606 GN=SRP9 PE=1 SV=1 - [Q6P2S0_HUMAN]	2	2			1	2
A0A7P0Z4F9	Double-stranded RNA-specific adenosine deaminase OS=Homo sapiens OX=9606 GN=ADAR PE=1 SV=1 - [A0A7P0Z4F9_HUMAN]	3	1	5			1
Q9NXR1-2	Isoform 2 of Nuclear distribution protein nudE homolog 1 OS=Homo sapiens GN=NDE1 - [NDE1_HUMAN]	2	3	3		1
Q09161	Nuclear cap-binding protein subunit 1 OS=Homo sapiens GN=NCBP1 PE=1 SV=1 - [NCBP1_HUMAN]	1		1	1	3	2
Q5D862	Filaggrin-2 OS=Homo sapiens GN=FLG2 PE=1 SV=1 - [FILA2_HUMAN]			3	5	4	1
Q96IZ0	PRKC apoptosis WT1 regulator protein OS=Homo sapiens GN=PAWR PE=1 SV=1 - [PAWR_HUMAN]	4		2	2	3	2
I3L1P8	Mitochondrial 2-oxoglutarate/malate carrier protein (Fragment) OS=Homo sapiens GN=SLC25A11 PE=3 SV=1 - [I3L1P8_HUMAN]	2	2	2	1	3	1
O60884	DnaJ homolog subfamily A member 2 OS=Homo sapiens GN=DNAJA2 PE=1 SV=1 - [DNJA2_HUMAN]	2	1	1			1
P50990	T-complex protein 1 subunit theta OS=Homo sapiens GN=CCT8 PE=1 SV=4 - [TCPQ_HUMAN]		1				7
Q9BPX5	Actin-related protein 2/3 complex subunit 5-like protein OS=Homo sapiens GN=ARPC5L PE=1 SV=1 - [ARP5L_HUMAN]	2	2	1		1
A0A669KB05	Catenin delta-1 OS=Homo sapiens OX=9606 GN=CTNND1 PE=1 SV=1 - [A0A669KB05_HUMAN]		2
Q3MHD2	Protein LSM12 homolog OS=Homo sapiens GN=LSM12 PE=1 SV=2 - [LSM12_HUMAN]	1	1	3	1	1
Q9UN79	Transcription factor SOX-13 OS=Homo sapiens GN=SOX13 PE=1 SV=3 - [SOX13_HUMAN]	2		4	2	1	1
P02545	Prelamin-A/C OS=Homo sapiens GN=LMNA PE=1 SV=1 - [LMNA_HUMAN]	1	1	1	4	2
P11137	Microtubule-associated protein 2 OS=Homo sapiens GN=MAP2 PE=1 SV=4 - [MAP2_HUMAN]	3			3	2	3
Q5SUL6	HLA class I histocompatibility antigen, A-68 alpha chain OS=Homo sapiens GN=HLA-A PE=3 SV=2 - [Q5SUL6_HUMAN]	1		1		2
Q96I25	Splicing factor 45 OS=Homo sapiens GN=RBM17 PE=1 SV=1 - [SPF45_HUMAN]	1		2	1	2	1
A0A8I5KR71	NADH-cytochrome b5 reductase 3 OS=Homo sapiens OX=9606 GN=CYB5R3 PE=4 SV=1 - [A0A8I5KR71_HUMAN]	3	1	2	5		2
E7ESE2	Prohibitin (Fragment) OS=Homo sapiens GN=PHB PE=1 SV=2 - [E7ESE2_HUMAN]	6		7			4
O43303	Centriolar coiled-coil protein of 110 kDa OS=Homo sapiens GN=CCP110 PE=1 SV=3 - [CP110_HUMAN]	6	1	10
Q96NB1	LisH domain-containing protein FOPNL OS=Homo sapiens GN=FOPNL PE=1 SV=1 - [FOPNL_HUMAN]	7	3	5
A0A0A0MRV3	WD repeat domain 8, isoform CRA_c OS=Homo sapiens GN=WRAP73 PE=1 SV=1 - [A0A0A0MRV3_HUMAN]	8		10
Q9NPI6	mRNA-decapping enzyme 1A OS=Homo sapiens OX=9606 GN=DCP1A PE=1 SV=3 - [DCP1A_HUMAN]	7		7
J3QLD9	Flotillin-2 OS=Homo sapiens GN=FLOT2 PE=4 SV=1 - [J3QLD9_HUMAN]	2					4
P29966	Myristoylated alanine-rich C-kinase substrate OS=Homo sapiens GN=MARCKS PE=1 SV=4 - [MARCS_HUMAN]		1	1	1		7
P62318	Small nuclear ribonucleoprotein Sm D3 OS=Homo sapiens GN=SNRPD3 PE=1 SV=1 - [SMD3_HUMAN]	2	2	2			1
P62330	ADP-ribosylation factor 6 OS=Homo sapiens GN=ARF6 PE=1 SV=2 - [ARF6_HUMAN]		1
P62820	Ras-related protein Rab-1A OS=Homo sapiens GN=RAB1A PE=1 SV=3 - [RAB1A_HUMAN]	1		1		1	1
Q15393	Splicing factor 3B subunit 3 OS=Homo sapiens GN=SF3B3 PE=1 SV=4 - [SF3B3_HUMAN]	1	1	1			1
Q92928	Putative Ras-related protein Rab-1C OS=Homo sapiens GN=RAB1C PE=5 SV=2 - [RAB1C_HUMAN]	1		2		1	1
H7C561	Splicing factor 1 (Fragment) OS=Homo sapiens OX=9606 GN=SF1 PE=1 SV=8 - [H7C561_HUMAN]		2	1	1	1	1
P53814	Smoothelin OS=Homo sapiens GN=SMTN PE=1 SV=7 - [SMTN_HUMAN]	2		2		4
Q92945	Far upstream element-binding protein 2 OS=Homo sapiens GN=KHSRP PE=1 SV=4 - [FUBP2_HUMAN]			2		1	5
Q9BT92	Trichoplein keratin filament-binding protein OS=Homo sapiens GN=TCHP PE=1 SV=1 - [TCHP_HUMAN]	7		9
O43852	Calumenin OS=Homo sapiens GN=CALU PE=1 SV=2 - [CALU_HUMAN]	1	2	1		1	1
P25205	DNA replication licensing factor MCM3 OS=Homo sapiens GN=MCM3 PE=1 SV=3 - [MCM3_HUMAN]						2
P35240	Merlin OS=Homo sapiens GN=NF2 PE=1 SV=1 - [MERL_HUMAN]		5		2	1
P62857	40S ribosomal protein S28 OS=Homo sapiens GN=RPS28 PE=1 SV=1 - [RS28_HUMAN]	1	1	2		2	2
P78347	General transcription factor II-I OS=Homo sapiens GN=GTF2I PE=1 SV=2 - [GTF2I_HUMAN]		1			2
Q15185	Prostaglandin E synthase 3 OS=Homo sapiens GN=PTGES3 PE=1 SV=1 - [TEBP_HUMAN]	1	2				4
P09012	U1 small nuclear ribonucleoprotein A OS=Homo sapiens GN=SNRPA PE=1 SV=3 - [SNRPA_HUMAN]	1	1	1	2	2	3
Q8IW35	Centrosomal protein of 97 kDa OS=Homo sapiens GN=CEP97 PE=1 SV=1 - [CEP97_HUMAN]	5	1	9
A8MWD9	Small nuclear ribonucleoprotein G-like protein OS=Homo sapiens PE=3 SV=2 - [RUXGL_HUMAN]	1	1	1		1	1
F5H157	Ras-related protein Rab-35 (Fragment) OS=Homo sapiens GN=RAB35 PE=3 SV=1 - [F5H157_HUMAN]	1		1		1	1
H3BLX8	Uncharacterized protein C9orf85 (Fragment) OS=Homo sapiens GN=C9orf85 PE=4 SV=1 - [H3BLX8_HUMAN]	1		1	1
O60292	Signal-induced proliferation-associated 1-like protein 3 OS=Homo sapiens GN=SIPA1L3 PE=1 SV=3 - [SI1L3_HUMAN]	1	4
O75475	PC4 and SFRS1-interacting protein OS=Homo sapiens GN=PSIP1 PE=1 SV=1 - [PSIP1_HUMAN]			2
P02786	Transferrin receptor protein 1 OS=Homo sapiens GN=TFRC PE=1 SV=2 - [TFR1_HUMAN]	2		1			3
Q96QR8	Transcriptional activator protein Pur-beta OS=Homo sapiens GN=PURB PE=1 SV=3 - [PURB_HUMAN]	1	1		1	1
Q9UI15	Transgelin-3 OS=Homo sapiens GN=TAGLN3 PE=1 SV=2 - [TAGL3_HUMAN]		3
C9J9K3	40S ribosomal protein SA (Fragment) OS=Homo sapiens OX=9606 GN=RPSA PE=1 SV=8 - [C9J9K3_HUMAN]	1		1			4
O60784	Target of Myb protein 1 OS=Homo sapiens GN=TOM1 PE=1 SV=2 - [TOM1_HUMAN]	2		2		2	2
Q8IWS0	PHD finger protein 6 OS=Homo sapiens GN=PHF6 PE=1 SV=1 - [PHF6_HUMAN]	1	1
A0A7P0T917	Endoplasmin OS=Homo sapiens OX=9606 GN=HSP90B1 PE=1 SV=1 - [A0A7P0T917_HUMAN]	3					9
Q5TA58	Eukaryotic translation initiation factor 2C, 1 OS=Homo sapiens GN=EIF2C1 PE=2 SV=1 - [Q5TA58_HUMAN]	2		2	1	2	1
Q6ZU80	Centrosomal protein of 128 kDa OS=Homo sapiens GN=CEP128 PE=1 SV=2 - [CE128_HUMAN]	3		11
C9JJT5	Pentatricopeptide repeat-containing protein 1, mitochondrial OS=Homo sapiens GN=PTCD1 PE=4 SV=2 - [C9JJT5_HUMAN]	2	1	1		1	1
D6R938	Calcium/calmodulin-dependent protein kinase (CaM kinase) II delta, isoform CRA_e OS=Homo sapiens GN=CAMK2D PE=4 SV=1 - [D6R938_HUMAN]					1	1
E7EV99	Alpha-adducin OS=Homo sapiens GN=ADD1 PE=4 SV=1 - [E7EV99_HUMAN]			2	2	3	2
H0YMD0	Annexin (Fragment) OS=Homo sapiens GN=ANXA2 PE=3 SV=1 - [H0YMD0_HUMAN]	1	1	1	1		4
P25490	Transcriptional repressor protein YY1 OS=Homo sapiens GN=YY1 PE=1 SV=2 - [TYY1_HUMAN]	1			1
Q00577	Transcriptional activator protein Pur-alpha OS=Homo sapiens GN=PURA PE=1 SV=2 - [PURA_HUMAN]	1		1		1	2
Q14571	Inositol 1,4,5-trisphosphate receptor type 2 OS=Homo sapiens GN=ITPR2 PE=1 SV=2 - [ITPR2_HUMAN]		3
A0A2R8Y804	Catenin beta-1 OS=Homo sapiens OX=9606 GN=CTNNB1 PE=1 SV=1 - [A0A2R8Y804_HUMAN]		2	1			1
A0A8I5KWW0	Cold shock domain-containing protein E1 OS=Homo sapiens OX=9606 GN=CSDE1 PE=4 SV=1 - [A0A8I5KWW0_HUMAN]		1	1		1
E7ET15	U2 snRNP-associated SURP motif-containing protein OS=Homo sapiens GN=U2SURP PE=4 SV=1 - [E7ET15_HUMAN]	3			1		1
P41208	Centrin-2 OS=Homo sapiens GN=CETN2 PE=1 SV=1 - [CETN2_HUMAN]	6	1	5
Q96SB4	SRSF protein kinase 1 OS=Homo sapiens GN=SRPK1 PE=1 SV=2 - [SRPK1_HUMAN]	2		3	2		1
Q13472	DNA topoisomerase 3-alpha OS=Homo sapiens GN=TOP3A PE=1 SV=1 - [TOP3A_HUMAN]				10
H7C0P8	DNA repair protein RAD50 (Fragment) OS=Homo sapiens GN=RAD50 PE=4 SV=1 - [H7C0P8_HUMAN]				8	2
F5H433	Sal-like protein 2 OS=Homo sapiens OX=9606 GN=SALL2 PE=1 SV=3 - [F5H433_HUMAN]	4		4	3	1	1
Q96KV7	WD repeat-containing protein 90 OS=Homo sapiens GN=WDR90 PE=1 SV=2 - [WDR90_HUMAN]	7	1	6
E9PEW5	Unconventional myosin-X OS=Homo sapiens GN=MYO10 PE=4 SV=1 - [E9PEW5_HUMAN]	1	1	1	1	1
P30041	Peroxiredoxin-6 OS=Homo sapiens GN=PRDX6 PE=1 SV=3 - [PRDX6_HUMAN]			1			5
P51153	Ras-related protein Rab-13 OS=Homo sapiens GN=RAB13 PE=1 SV=1 - [RAB13_HUMAN]	1		1		1	1
Q13148	TAR DNA-binding protein 43 OS=Homo sapiens GN=TARDBP PE=1 SV=1 - [TADBP_HUMAN]	1	1
Q15390	Mitochondrial fission regulator 1 OS=Homo sapiens GN=MTFR1 PE=1 SV=2 - [MTFR1_HUMAN]		2	2		1
Q8NDN9	RCC1 and BTB domain-containing protein 1 OS=Homo sapiens GN=RCBTB1 PE=2 SV=1 - [RCBT1_HUMAN]
E7EPX0	Double-stranded RNA-binding protein Staufen homolog 2 OS=Homo sapiens GN=STAU2 PE=4 SV=1 - [E7EPX0_HUMAN]	1		1	1	2	1
P49792	E3 SUMO-protein ligase RanBP2 OS=Homo sapiens GN=RANBP2 PE=1 SV=2 - [RBP2_HUMAN]	2	1	3
Q14011	Cold-inducible RNA-binding protein OS=Homo sapiens GN=CIRBP PE=1 SV=1 - [CIRBP_HUMAN]	1		1		1	2
A0A087WZG9	Retrotransposon-derived protein PEG10 OS=Homo sapiens OX=9606 GN=PEG10 PE=1 SV=2 - [A0A087WZG9_HUMAN]	3		3		1	2
F5H669	Cleavage and polyadenylation-specificity factor subunit 7 (Fragment) OS=Homo sapiens GN=CPSF7 PE=4 SV=1 - [F5H669_HUMAN]	2			1
H7BYN3	Transcription factor A, mitochondrial (Fragment) OS=Homo sapiens GN=TFAM PE=4 SV=1 - [H7BYN3_HUMAN]	2		1	3		2
P08621	U1 small nuclear ribonucleoprotein 70 kDa OS=Homo sapiens GN=SNRNP70 PE=1 SV=2 - [RU17_HUMAN]	2				2	1
Q14CN4	Keratin, type II cytoskeletal 72 OS=Homo sapiens GN=KRT72 PE=1 SV=2 - [K2C72_HUMAN]	2		2	2	1	1
Q92616	eIF-2-alpha kinase activator GCN1 OS=Homo sapiens OX=9606 GN=GCN1 PE=1 SV=7 - [GCN1_HUMAN]	1		3	1	1	2
P00558	Phosphoglycerate kinase 1 OS=Homo sapiens GN=PGK1 PE=1 SV=3 - [PGK1_HUMAN]	3					9
E9PKG1	Protein arginine N-methyltransferase 1 OS=Homo sapiens GN=PRMT1 PE=4 SV=1 - [E9PKG1_HUMAN]	1	1	1		1	3
J3QT28	Mitotic checkpoint protein BUB3 (Fragment) OS=Homo sapiens GN=BUB3 PE=4 SV=1 - [J3QT28_HUMAN]	1		1	1	1	1
P17677	Neuromodulin OS=Homo sapiens GN=GAP43 PE=1 SV=1 - [NEUM_HUMAN]		1				4
P22102	Trifunctional purine biosynthetic protein adenosine-3 OS=Homo sapiens GN=GART PE=1 SV=1 - [PUR2_HUMAN]		1				2
P22234	Multifunctional protein ADE2 OS=Homo sapiens GN=PAICS PE=1 SV=3 - [PUR6_HUMAN]			2			5
P50750	Cyclin-dependent kinase 9 OS=Homo sapiens GN=CDK9 PE=1 SV=3 - [CDK9_HUMAN]			1		1	2
P61586	Transforming protein RhoA OS=Homo sapiens GN=RHOA PE=1 SV=1 - [RHOA_HUMAN]						2
P62316	Small nuclear ribonucleoprotein Sm D2 OS=Homo sapiens GN=SNRPD2 PE=1 SV=1 - [SMD2_HUMAN]	2		1			1
Q08945	FACT complex subunit SSRP1 OS=Homo sapiens GN=SSRP1 PE=1 SV=1 - [SSRP1_HUMAN]		1				1
Q9H0D6	5'-3' exoribonuclease 2 OS=Homo sapiens GN=XRN2 PE=1 SV=1 - [XRN2_HUMAN]	1	1	1	1	1	2
Q9H444	Charged multivesicular body protein 4b OS=Homo sapiens GN=CHMP4B PE=1 SV=1 - [CHM4B_HUMAN]
A0A1B0GV45	Unconventional myosin-XVIIIa (Fragment) OS=Homo sapiens OX=9606 GN=MYO18A PE=1 SV=1 - [A0A1B0GV45_HUMAN]		3	2
A0A7I2V3H7	GRB10-interacting GYF protein 2 OS=Homo sapiens OX=9606 GN=GIGYF2 PE=1 SV=1 - [A0A7I2V3H7_HUMAN]			1		2
A0A804HJ25	RCR-type E3 ubiquitin transferase OS=Homo sapiens OX=9606 GN=MYCBP2 PE=1 SV=1 - [A0A804HJ25_HUMAN]		1		4	1
Q9C0B0	RING finger protein unkempt homolog OS=Homo sapiens GN=UNK PE=1 SV=2 - [UNK_HUMAN]
E9PQ61	Zinc finger CCCH domain-containing protein 11A OS=Homo sapiens GN=ZC3H11A PE=4 SV=1 - [E9PQ61_HUMAN]	1			1	2	1
H3BSQ1	WD repeat and HMG-box DNA-binding protein 1 (Fragment) OS=Homo sapiens GN=WDHD1 PE=4 SV=1 - [H3BSQ1_HUMAN]				4	1
P11216	Glycogen phosphorylase, brain form OS=Homo sapiens GN=PYGB PE=1 SV=5 - [PYGB_HUMAN]	1			3		8
P40926	Malate dehydrogenase, mitochondrial OS=Homo sapiens GN=MDH2 PE=1 SV=3 - [MDHM_HUMAN]	1					10
Q9H6D7	HAUS augmin-like complex subunit 4 OS=Homo sapiens GN=HAUS4 PE=1 SV=1 - [HAUS4_HUMAN]	4	1	6
Q9Y6R9	Coiled-coil domain-containing protein 61 OS=Homo sapiens GN=CCDC61 PE=1 SV=3 - [CCD61_HUMAN]	5		7
A0A7P0T883	C2 domain-containing protein 3 OS=Homo sapiens OX=9606 GN=C2CD3 PE=1 SV=1 - [A0A7P0T883_HUMAN]	7		5
E9PPJ0	Splicing factor 3B subunit 2 OS=Homo sapiens GN=SF3B2 PE=4 SV=1 - [E9PPJ0_HUMAN]	1	1	1	1		1
H7C463	Mitochondrial inner membrane protein (Fragment) OS=Homo sapiens GN=IMMT PE=4 SV=1 - [H7C463_HUMAN]	1	3	1		1
P10909	Clusterin OS=Homo sapiens GN=CLU PE=1 SV=1 - [CLUS_HUMAN]	1		2	2	1	1
P29992	Guanine nucleotide-binding protein subunit alpha-11 OS=Homo sapiens GN=GNA11 PE=1 SV=2 - [GNA11_HUMAN]
P42025	Beta-centractin OS=Homo sapiens GN=ACTR1B PE=1 SV=1 - [ACTY_HUMAN]	1	1	1
Q14974	Importin subunit beta-1 OS=Homo sapiens GN=KPNB1 PE=1 SV=2 - [IMB1_HUMAN]	1	2	1			1
Q5T5P2	Sickle tail protein homolog OS=Homo sapiens GN=KIAA1217 PE=1 SV=2 - [SKT_HUMAN]		3	2
Q8N556	Actin filament-associated protein 1 OS=Homo sapiens GN=AFAP1 PE=1 SV=2 - [AFAP1_HUMAN]		2	1		1
Q9BU76	Multiple myeloma tumor-associated protein 2 OS=Homo sapiens GN=MMTAG2 PE=1 SV=1 - [MMTA2_HUMAN]		2	1		1	1
Q9BZE4	Nucleolar GTP-binding protein 1 OS=Homo sapiens GN=GTPBP4 PE=1 SV=3 - [NOG1_HUMAN]	2		1		1	1
Q9H2D6	TRIO and F-actin-binding protein OS=Homo sapiens GN=TRIOBP PE=1 SV=3 - [TARA_HUMAN]	2					1
Q9UL42	Paraneoplastic antigen Ma2 OS=Homo sapiens GN=PNMA2 PE=1 SV=2 - [PNMA2_HUMAN]	2		3
E5RIU6	Cyclin-dependent kinase 1 (Fragment) OS=Homo sapiens GN=CDK1 PE=1 SV=2 - [E5RIU6_HUMAN]			1	1		2
H7C410	Glypican-1 OS=Homo sapiens GN=GPC1 PE=1 SV=2 - [H7C410_HUMAN]	1	3
M0QXT1	FERM, RhoGEF and pleckstrin domain-containing protein 1 (Fragment) OS=Homo sapiens GN=FARP1 PE=1 SV=1 - [M0QXT1_HUMAN]		1
C9J126	Cadherin-2 OS=Homo sapiens OX=9606 GN=CDH2 PE=1 SV=2 - [C9J126_HUMAN]		2			1
E7ETK5	Inosine-5'-monophosphate dehydrogenase OS=Homo sapiens OX=9606 GN=IMPDH2 PE=1 SV=2 - [E7ETK5_HUMAN]			1			2
P25705	ATP synthase subunit alpha, mitochondrial OS=Homo sapiens GN=ATP5A1 PE=1 SV=1 - [ATPA_HUMAN]					1	7
E5RK82	Centrin-3 OS=Homo sapiens GN=CETN3 PE=4 SV=1 - [E5RK82_HUMAN]	5		3
C9JPM4	ADP-ribosylation factor 4 (Fragment) OS=Homo sapiens GN=ARF4 PE=3 SV=1 - [C9JPM4_HUMAN]
E7EX83	Mitogen-activated protein kinase kinase kinase kinase 4 OS=Homo sapiens GN=MAP4K4 PE=4 SV=1 - [E7EX83_HUMAN]
E9PEV0	Gamma-secretase C-terminal fragment 59 OS=Homo sapiens GN=APP PE=4 SV=1 - [E9PEV0_HUMAN]
E9PQH6	Rho-related GTP-binding protein RhoC (Fragment) OS=Homo sapiens GN=RHOC PE=3 SV=1 - [E9PQH6_HUMAN]						1
O94921	Cyclin-dependent kinase 14 OS=Homo sapiens GN=CDK14 PE=1 SV=3 - [CDK14_HUMAN]			1			1
P09382	Galectin-1 OS=Homo sapiens GN=LGALS1 PE=1 SV=2 - [LEG1_HUMAN]	1	2	1			1
P53355	Death-associated protein kinase 1 OS=Homo sapiens GN=DAPK1 PE=1 SV=6 - [DAPK1_HUMAN]		1
P55084	Trifunctional enzyme subunit beta, mitochondrial OS=Homo sapiens GN=HADHB PE=1 SV=3 - [ECHB_HUMAN]	1				1
P60953	Cell division control protein 42 homolog OS=Homo sapiens GN=CDC42 PE=1 SV=2 - [CDC42_HUMAN]		1				1
P61163	Alpha-centractin OS=Homo sapiens GN=ACTR1A PE=1 SV=1 - [ACTZ_HUMAN]			1
P61204	ADP-ribosylation factor 3 OS=Homo sapiens GN=ARF3 PE=1 SV=2 - [ARF3_HUMAN]						1
Q00535	Cyclin-dependent kinase 5 OS=Homo sapiens GN=CDK5 PE=1 SV=3 - [CDK5_HUMAN]			1			1
Q12834	Cell division cycle protein 20 homolog OS=Homo sapiens GN=CDC20 PE=1 SV=2 - [CDC20_HUMAN]	2	1
Q14344	Guanine nucleotide-binding protein subunit alpha-13 OS=Homo sapiens GN=GNA13 PE=1 SV=2 - [GNA13_HUMAN]		1	1
Q96EY1	DnaJ homolog subfamily A member 3, mitochondrial OS=Homo sapiens GN=DNAJA3 PE=1 SV=2 - [DNJA3_HUMAN]	1	2	1
Q9BRK4	Leucine zipper putative tumor suppressor 2 OS=Homo sapiens GN=LZTS2 PE=1 SV=2 - [LZTS2_HUMAN]		4
Q9BZI7	Regulator of nonsense transcripts 3B OS=Homo sapiens GN=UPF3B PE=1 SV=1 - [REN3B_HUMAN]	1
F8W881	Constitutive coactivator of PPAR-gamma-like protein 2 OS=Homo sapiens GN=FAM120C PE=1 SV=2 - [F8W881_HUMAN]	2				1
A0A0M3HER2	Centromere protein V OS=Homo sapiens GN=CENPV PE=1 SV=1 - [A0A0M3HER2_HUMAN]	1		1		1
Q96I24	Far upstream element-binding protein 3 OS=Homo sapiens GN=FUBP3 PE=1 SV=2 - [FUBP3_HUMAN]			1		1
Q9BXP5	Serrate RNA effector molecule homolog OS=Homo sapiens GN=SRRT PE=1 SV=1 - [SRRT_HUMAN]	1		1	1	1	1
Q9P209	Centrosomal protein of 72 kDa OS=Homo sapiens GN=CEP72 PE=1 SV=2 - [CEP72_HUMAN]	3	1	3		1
H7C5M0	Serine/threonine-protein kinase Nek4 (Fragment) OS=Homo sapiens GN=NEK4 PE=4 SV=1 - [H7C5M0_HUMAN]	1		1	1		1
A0A0C4DGA2	Enoyl-CoA delta isomerase 2, mitochondrial OS=Homo sapiens GN=ECI2 PE=1 SV=1 - [A0A0C4DGA2_HUMAN]				5		2
P60903	Protein S100-A10 OS=Homo sapiens GN=S100A10 PE=1 SV=2 - [S10AA_HUMAN]	2		2		1	2
Q16526	Cryptochrome-1 OS=Homo sapiens GN=CRY1 PE=1 SV=1 - [CRY1_HUMAN]	6		4
Q93008-1	Isoform 2 of Probable ubiquitin carboxyl-terminal hydrolase FAF-X OS=Homo sapiens GN=USP9X - [USP9X_HUMAN]	3		7
Q96M89	Coiled-coil domain-containing protein 138 OS=Homo sapiens GN=CCDC138 PE=1 SV=1 - [CC138_HUMAN]	7		3
A0A6Q8PGD1	Centrosomal protein of 120 kDa OS=Homo sapiens OX=9606 GN=CEP120 PE=1 SV=1 - [A0A6Q8PGD1_HUMAN]	5		5
Q32Q12	Nucleoside diphosphate kinase OS=Homo sapiens GN=NME1-NME2 PE=2 SV=1 - [Q32Q12_HUMAN]						8
E9PF19	Transducin beta-like protein 2 OS=Homo sapiens GN=TBL2 PE=4 SV=1 - [E9PF19_HUMAN]
E9PK52	Band 4.1-like protein 2 OS=Homo sapiens GN=EPB41L2 PE=4 SV=1 - [E9PK52_HUMAN]
F6SA91	TNF receptor-associated factor 4 OS=Homo sapiens GN=TRAF4 PE=4 SV=1 - [F6SA91_HUMAN]	4	1	3
O15540	Fatty acid-binding protein, brain OS=Homo sapiens GN=FABP7 PE=1 SV=3 - [FABP7_HUMAN]	1				1	2
P40938	Replication factor C subunit 3 OS=Homo sapiens GN=RFC3 PE=1 SV=2 - [RFC3_HUMAN]	1	1		1		1
P46939	Utrophin OS=Homo sapiens GN=UTRN PE=1 SV=2 - [UTRO_HUMAN]
P49368	T-complex protein 1 subunit gamma OS=Homo sapiens GN=CCT3 PE=1 SV=4 - [TCPG_HUMAN]	1		1			4
Q13425	Beta-2-syntrophin OS=Homo sapiens GN=SNTB2 PE=1 SV=1 - [SNTB2_HUMAN]		1
Q5T123	SH3 domain binding glutamic acid-rich protein like 3 OS=Homo sapiens GN=SH3BGRL3 PE=2 SV=1 - [Q5T123_HUMAN]		3
Q99569	Plakophilin-4 OS=Homo sapiens GN=PKP4 PE=1 SV=2 - [PKP4_HUMAN]	1		1		1
Q9NR12	PDZ and LIM domain protein 7 OS=Homo sapiens GN=PDLIM7 PE=1 SV=1 - [PDLI7_HUMAN]		1	1
Q9NUP9	Protein lin-7 homolog C OS=Homo sapiens GN=LIN7C PE=1 SV=1 - [LIN7C_HUMAN]		2	1
Q9HAU5	Regulator of nonsense transcripts 2 OS=Homo sapiens GN=UPF2 PE=1 SV=1 - [RENT2_HUMAN]	1		1	1	1
Q9UEY8	Gamma-adducin OS=Homo sapiens GN=ADD3 PE=1 SV=1 - [ADDG_HUMAN]			2	2		2
Q9UKD2	mRNA turnover protein 4 homolog OS=Homo sapiens GN=MRTO4 PE=1 SV=2 - [MRT4_HUMAN]	1	1				1
A0A6I8PIK9	Polyadenylate-binding protein 1-like (Fragment) OS=Homo sapiens OX=9606 GN=PABPC1L PE=1 SV=1 - [A0A6I8PIK9_HUMAN]	1	1	1		1
O43432	Eukaryotic translation initiation factor 4 gamma 3 OS=Homo sapiens GN=EIF4G3 PE=1 SV=2 - [IF4G3_HUMAN]			1		2	1
P82932	28S ribosomal protein S6, mitochondrial OS=Homo sapiens GN=MRPS6 PE=1 SV=3 - [RT06_HUMAN]		1	1		1
Q13136	Liprin-alpha-1 OS=Homo sapiens GN=PPFIA1 PE=1 SV=1 - [LIPA1_HUMAN]	1		1	1	1	1
V9GYY3	C-1-tetrahydrofolate synthase, cytoplasmic OS=Homo sapiens OX=9606 GN=MTHFD1 PE=1 SV=2 - [V9GYY3_HUMAN]	3		1			4
Q13011	Delta(3,5)-Delta(2,4)-dienoyl-CoA isomerase, mitochondrial OS=Homo sapiens GN=ECH1 PE=1 SV=2 - [ECH1_HUMAN]				5		1
Q9H9A7	RecQ-mediated genome instability protein 1 OS=Homo sapiens GN=RMI1 PE=1 SV=3 - [RMI1_HUMAN]				5	1
Q53EZ4	Centrosomal protein of 55 kDa OS=Homo sapiens GN=CEP55 PE=1 SV=3 - [CEP55_HUMAN]	4		5
P09936	Ubiquitin carboxyl-terminal hydrolase isozyme L1 OS=Homo sapiens GN=UCHL1 PE=1 SV=2 - [UCHL1_HUMAN]			1	1		7
C9JR52	Pleiotrophin OS=Homo sapiens GN=PTN PE=4 SV=1 - [C9JR52_HUMAN]	1		1
E5RK64	Vesicle-associated membrane protein-associated protein B/C OS=Homo sapiens GN=VAPB PE=4 SV=1 - [E5RK64_HUMAN]		2
H3BUD2	Dynactin subunit 5 OS=Homo sapiens GN=DCTN5 PE=4 SV=1 - [H3BUD2_HUMAN]	1	2	1
O43242	26S proteasome non-ATPase regulatory subunit 3 OS=Homo sapiens GN=PSMD3 PE=1 SV=2 - [PSMD3_HUMAN]	1		1
P53396	ATP-citrate synthase OS=Homo sapiens GN=ACLY PE=1 SV=3 - [ACLY_HUMAN]						3
P67870	Casein kinase II subunit beta OS=Homo sapiens GN=CSNK2B PE=1 SV=1 - [CSK2B_HUMAN]		1	3			1
Q02880	DNA topoisomerase 2-beta OS=Homo sapiens GN=TOP2B PE=1 SV=3 - [TOP2B_HUMAN]	2		1		1
Q07065	Cytoskeleton-associated protein 4 OS=Homo sapiens GN=CKAP4 PE=1 SV=2 - [CKAP4_HUMAN]	2	1	2			1
Q6P4F7	Rho GTPase-activating protein 11A OS=Homo sapiens GN=ARHGAP11A PE=1 SV=2 - [RHGBA_HUMAN]		1			1
Q8WYL5	Protein phosphatase Slingshot homolog 1 OS=Homo sapiens GN=SSH1 PE=1 SV=2 - [SSH1_HUMAN]	1	4	1
Q96JB3	Hypermethylated in cancer 2 protein OS=Homo sapiens GN=HIC2 PE=1 SV=2 - [HIC2_HUMAN]	1		1			1
Q96L35	EPH receptor B4, isoform CRA_b OS=Homo sapiens GN=EPHB4 PE=2 SV=1 - [Q96L35_HUMAN]	1
C9JWJ8	Nuclear factor 1 OS=Homo sapiens GN=NFIX PE=1 SV=2 - [C9JWJ8_HUMAN]		1
A0A3B3ITX7	Acylglycerol kinase, mitochondrial OS=Homo sapiens OX=9606 GN=AGK PE=1 SV=1 - [A0A3B3ITX7_HUMAN]	2	1	1
A0A7P0T893	A-kinase anchor protein 8 OS=Homo sapiens OX=9606 GN=AKAP8 PE=1 SV=1 - [A0A7P0T893_HUMAN]		1	1		1
A0A6I8PRA0	Treacle protein (Fragment) OS=Homo sapiens OX=9606 GN=TCOF1 PE=1 SV=1 - [A0A6I8PRA0_HUMAN]	1					1
C9JZG1	Eukaryotic translation initiation factor 3 subunit B (Fragment) OS=Homo sapiens GN=EIF3B PE=4 SV=1 - [C9JZG1_HUMAN]			1		1	1
P09496	Clathrin light chain A OS=Homo sapiens GN=CLTA PE=1 SV=1 - [CLCA_HUMAN]						2
P17987	T-complex protein 1 subunit alpha OS=Homo sapiens GN=TCP1 PE=1 SV=1 - [TCPA_HUMAN]						3
Q14258	E3 ubiquitin/ISG15 ligase TRIM25 OS=Homo sapiens GN=TRIM25 PE=1 SV=2 - [TRI25_HUMAN]
H7C5L6	SRSF protein kinase 2 (Fragment) OS=Homo sapiens GN=SRPK2 PE=4 SV=1 - [H7C5L6_HUMAN]	1		2	1
O00483	NADH dehydrogenase [ubiquinone] 1 alpha subcomplex subunit 4 OS=Homo sapiens GN=NDUFA4 PE=1 SV=1 - [NDUA4_HUMAN]	1		2		1	1
Q5VZR0	GLI pathogenesis-related 2 OS=Homo sapiens GN=GLIPR2 PE=2 SV=1 - [Q5VZR0_HUMAN]			1		1	2
Q7L014	Probable ATP-dependent RNA helicase DDX46 OS=Homo sapiens GN=DDX46 PE=1 SV=2 - [DDX46_HUMAN]				3
Q8NDV7	Trinucleotide repeat-containing gene 6A protein OS=Homo sapiens GN=TNRC6A PE=1 SV=2 - [TNR6A_HUMAN]			2		1	1
Q9BQ39	ATP-dependent RNA helicase DDX50 OS=Homo sapiens GN=DDX50 PE=1 SV=1 - [DDX50_HUMAN]			1	1	1	1
Q9BYN8	28S ribosomal protein S26, mitochondrial OS=Homo sapiens GN=MRPS26 PE=1 SV=1 - [RT26_HUMAN]	1	1	1			1
A0A2R8Y5P9	Protein Shroom3 OS=Homo sapiens OX=9606 GN=SHROOM3 PE=1 SV=1 - [A0A2R8Y5P9_HUMAN]	1	3		1
P43351	DNA repair protein RAD52 homolog OS=Homo sapiens GN=RAD52 PE=1 SV=1 - [RAD52_HUMAN]				6
P19532	Transcription factor E3 OS=Homo sapiens GN=TFE3 PE=1 SV=4 - [TFE3_HUMAN]	2		1	4	1
Q96CS2	HAUS augmin-like complex subunit 1 OS=Homo sapiens GN=HAUS1 PE=1 SV=1 - [HAUS1_HUMAN]	3		3
Q8IU60	m7GpppN-mRNA hydrolase OS=Homo sapiens OX=9606 GN=DCP2 PE=1 SV=3 - [DCP2_HUMAN]	4		4
A0A7P0T939	A-kinase anchor protein 9 OS=Homo sapiens OX=9606 GN=AKAP9 PE=1 SV=1 - [A0A7P0T939_HUMAN]	2		4
E7ESK6	Syndecan OS=Homo sapiens GN=SDC2 PE=3 SV=1 - [E7ESK6_HUMAN]			1
E7EVL6	Replication initiator 1 (Fragment) OS=Homo sapiens GN=REPIN1 PE=4 SV=1 - [E7EVL6_HUMAN]	1		1		1	1
E9PDE8	Heat shock 70 kDa protein 4L OS=Homo sapiens GN=HSPA4L PE=3 SV=1 - [E9PDE8_HUMAN]		1
E9PMG1	RalBP1-associated Eps domain-containing protein 1 OS=Homo sapiens GN=REPS1 PE=4 SV=1 - [E9PMG1_HUMAN]					1
F8VRJ2	Nucleosome assembly protein 1-like 1 (Fragment) OS=Homo sapiens GN=NAP1L1 PE=3 SV=1 - [F8VRJ2_HUMAN]			1			1
H0Y9N7	Inhibitor of Bruton tyrosine kinase (Fragment) OS=Homo sapiens GN=IBTK PE=4 SV=1 - [H0Y9N7_HUMAN]	1	1		1
H3BU74	IQ domain-containing protein K (Fragment) OS=Homo sapiens GN=IQCK PE=4 SV=1 - [H3BU74_HUMAN]			1
I3L1L3	Myb-binding protein 1A (Fragment) OS=Homo sapiens GN=MYBBP1A PE=4 SV=1 - [I3L1L3_HUMAN]
J3QRU8	ARF GTPase-activating protein GIT1 OS=Homo sapiens GN=GIT1 PE=4 SV=1 - [J3QRU8_HUMAN]		3
O00399	Dynactin subunit 6 OS=Homo sapiens GN=DCTN6 PE=1 SV=1 - [DCTN6_HUMAN]	1				1
P06312	Ig kappa chain V-IV region (Fragment) OS=Homo sapiens GN=IGKV4-1 PE=4 SV=1 - [KV401_HUMAN]
P14923	Junction plakoglobin OS=Homo sapiens GN=JUP PE=1 SV=3 - [PLAK_HUMAN]		1
P20020-3	Isoform B of Plasma membrane calcium-transporting ATPase 1 OS=Homo sapiens GN=ATP2B1 - [AT2B1_HUMAN]
P29317	Ephrin type-A receptor 2 OS=Homo sapiens GN=EPHA2 PE=1 SV=2 - [EPHA2_HUMAN]	1
P50991	T-complex protein 1 subunit delta OS=Homo sapiens GN=CCT4 PE=1 SV=4 - [TCPD_HUMAN]						4
P78371	T-complex protein 1 subunit beta OS=Homo sapiens GN=CCT2 PE=1 SV=4 - [TCPB_HUMAN]						5
Q14847	LIM and SH3 domain protein 1 OS=Homo sapiens GN=LASP1 PE=1 SV=2 - [LASP1_HUMAN]
Q8WXH0	Nesprin-2 OS=Homo sapiens GN=SYNE2 PE=1 SV=3 - [SYNE2_HUMAN]		1
Q92598	Heat shock protein 105 kDa OS=Homo sapiens GN=HSPH1 PE=1 SV=1 - [HS105_HUMAN]	2					2
Q9Y696	Chloride intracellular channel protein 4 OS=Homo sapiens GN=CLIC4 PE=1 SV=4 - [CLIC4_HUMAN]						1
D6RCD0	Estradiol 17-beta-dehydrogenase 11 OS=Homo sapiens GN=HSD17B11 PE=1 SV=2 - [D6RCD0_HUMAN]	1
P22314	Ubiquitin-like modifier-activating enzyme 1 OS=Homo sapiens GN=UBA1 PE=1 SV=3 - [UBA1_HUMAN]						6
Q2NL82	Pre-rRNA-processing protein TSR1 homolog OS=Homo sapiens GN=TSR1 PE=1 SV=1 - [TSR1_HUMAN]		1
J3QSH4	Vascular endothelial zinc finger 1 OS=Homo sapiens GN=VEZF1 PE=4 SV=1 - [J3QSH4_HUMAN]	1	1	2	2
O15240	Neurosecretory protein VGF OS=Homo sapiens GN=VGF PE=1 SV=2 - [VGF_HUMAN]
O43670	Zinc finger protein 207 OS=Homo sapiens GN=ZNF207 PE=1 SV=1 - [ZN207_HUMAN]	1		1			2
P20700	Lamin-B1 OS=Homo sapiens GN=LMNB1 PE=1 SV=2 - [LMNB1_HUMAN]	1					1
P23467	Receptor-type tyrosine-protein phosphatase beta OS=Homo sapiens GN=PTPRB PE=1 SV=3 - [PTPRB_HUMAN]	1		1	1	1	1
Q5T200	Zinc finger CCCH domain-containing protein 13 OS=Homo sapiens GN=ZC3H13 PE=1 SV=1 - [ZC3HD_HUMAN]	1		2		1
Q8IWX8	Calcium homeostasis endoplasmic reticulum protein OS=Homo sapiens GN=CHERP PE=1 SV=3 - [CHERP_HUMAN]			1		1	1
Q9NX58	Cell growth-regulating nucleolar protein OS=Homo sapiens OX=9606 GN=LYAR PE=1 SV=3 - [LYAR_HUMAN]	1		2
A0A1W2PR11	HLA class I histocompatibility antigen, Cw-6 alpha chain OS=Homo sapiens OX=9606 GN=HLA-C PE=1 SV=1 - [A0A1W2PR11_HUMAN]			1		1
Q6SPF0	Atherin OS=Homo sapiens GN=SAMD1 PE=1 SV=1 - [SAMD1_HUMAN]	1		3	2
Q86UP2	Kinectin OS=Homo sapiens GN=KTN1 PE=1 SV=1 - [KTN1_HUMAN]		1	1	2		3
P23526	Adenosylhomocysteinase OS=Homo sapiens GN=AHCY PE=1 SV=4 - [SAHH_HUMAN]				1		6
H3BRY3	Coronin OS=Homo sapiens GN=CORO1A PE=3 SV=1 - [H3BRY3_HUMAN]		1		1
P16278	Beta-galactosidase OS=Homo sapiens GN=GLB1 PE=1 SV=2 - [BGAL_HUMAN]
P17302	Gap junction alpha-1 protein OS=Homo sapiens GN=GJA1 PE=1 SV=2 - [CXA1_HUMAN]	1	1	2
P33993	DNA replication licensing factor MCM7 OS=Homo sapiens GN=MCM7 PE=1 SV=4 - [MCM7_HUMAN]						3
P50479	PDZ and LIM domain protein 4 OS=Homo sapiens GN=PDLIM4 PE=1 SV=2 - [PDLI4_HUMAN]
Q76I76	Protein phosphatase Slingshot homolog 2 OS=Homo sapiens GN=SSH2 PE=1 SV=1 - [SSH2_HUMAN]	1	1			1
Q92828	Coronin-2A OS=Homo sapiens GN=CORO2A PE=2 SV=2 - [COR2A_HUMAN]		1
Q9C026	E3 ubiquitin-protein ligase TRIM9 OS=Homo sapiens GN=TRIM9 PE=1 SV=1 - [TRIM9_HUMAN]		1
Q9NUL7	Probable ATP-dependent RNA helicase DDX28 OS=Homo sapiens GN=DDX28 PE=2 SV=2 - [DDX28_HUMAN]			1		1
Q9UJU6	Drebrin-like protein OS=Homo sapiens GN=DBNL PE=1 SV=1 - [DBNL_HUMAN]
Q9UL16	Coiled-coil domain-containing protein 19, mitochondrial OS=Homo sapiens GN=CCDC19 PE=1 SV=2 - [CCD19_HUMAN]	1				1
A0A0C4DGG1	Protein kinase C and casein kinase substrate in neurons protein 3 (Fragment) OS=Homo sapiens GN=PACSIN3 PE=1 SV=1 - [A0A0C4DGG1_HUMAN]						1
H0YD13	CD44 antigen OS=Homo sapiens GN=CD44 PE=1 SV=2 - [H0YD13_HUMAN]		2
H0Y5T1	CLIP-associating protein 1 (Fragment) OS=Homo sapiens GN=CLASP1 PE=1 SV=2 - [H0Y5T1_HUMAN]	4
A0A494C128	Nucleolar protein 56 OS=Homo sapiens OX=9606 GN=NOP56 PE=1 SV=1 - [A0A494C128_HUMAN]		1
P06730	Eukaryotic translation initiation factor 4E OS=Homo sapiens GN=EIF4E PE=1 SV=2 - [IF4E_HUMAN]		1
P40227	T-complex protein 1 subunit zeta OS=Homo sapiens GN=CCT6A PE=1 SV=3 - [TCPZ_HUMAN]						3
Q96S55	ATPase WRNIP1 OS=Homo sapiens GN=WRNIP1 PE=1 SV=2 - [WRIP1_HUMAN]
A0A7P0T8Q5	Transitional endoplasmic reticulum ATPase OS=Homo sapiens OX=9606 GN=VCP PE=1 SV=1 - [A0A7P0T8Q5_HUMAN]		1				4
E7ENZ3	T-complex protein 1 subunit epsilon OS=Homo sapiens GN=CCT5 PE=4 SV=1 - [E7ENZ3_HUMAN]						5
E7ETU5	RNA-binding motif, single-stranded-interacting protein 1 OS=Homo sapiens GN=RBMS1 PE=4 SV=1 - [E7ETU5_HUMAN]	1			1	1	1
H0YDK8	Pumilio homolog 1 (Fragment) OS=Homo sapiens GN=PUM1 PE=4 SV=1 - [H0YDK8_HUMAN]	1		1
H3BMS0	RNA-binding protein with serine-rich domain 1 OS=Homo sapiens GN=RNPS1 PE=4 SV=1 - [H3BMS0_HUMAN]	1				1	1
H3BNN5	Nuclear pore complex protein Nup93 (Fragment) OS=Homo sapiens GN=NUP93 PE=4 SV=1 - [H3BNN5_HUMAN]	2		1		1
Q15007	Pre-mRNA-splicing regulator WTAP OS=Homo sapiens GN=WTAP PE=1 SV=2 - [FL2D_HUMAN]	1					3
Q5JXV9	Zinc finger protein 133 (Fragment) OS=Homo sapiens GN=ZNF133 PE=2 SV=1 - [Q5JXV9_HUMAN]	1		1		1
Q7L2H7	Eukaryotic translation initiation factor 3 subunit M OS=Homo sapiens GN=EIF3M PE=1 SV=1 - [EIF3M_HUMAN]						1
Q7RTP6	Protein-methionine sulfoxide oxidase MICAL3 OS=Homo sapiens GN=MICAL3 PE=1 SV=2 - [MICA3_HUMAN]					2	1
Q9NVV4	Poly(A) RNA polymerase, mitochondrial OS=Homo sapiens GN=MTPAP PE=1 SV=1 - [PAPD1_HUMAN]			2		1
Q9UH17	Probable DNA dC->dU-editing enzyme APOBEC-3B OS=Homo sapiens GN=APOBEC3B PE=1 SV=1 - [ABC3B_HUMAN]	1				2
K4DIB6	Mitochondrial glutamate carrier 1 (Fragment) OS=Homo sapiens GN=SLC25A22 PE=1 SV=5 - [K4DIB6_HUMAN]			1		1	1
A0A1B0GV93	Very-long-chain 3-oxoacyl-CoA reductase OS=Homo sapiens OX=9606 GN=HSD17B12 PE=1 SV=1 - [A0A1B0GV93_HUMAN]	1		1			1
H3BPG6	E3 ubiquitin-protein ligase ZNF598 OS=Homo sapiens OX=9606 GN=ZNF598 PE=1 SV=1 - [H3BPG6_HUMAN]	2
P15924	Desmoplakin OS=Homo sapiens GN=DSP PE=1 SV=3 - [DESP_HUMAN]	1			4
Q7L4I2	Arginine/serine-rich coiled-coil protein 2 OS=Homo sapiens GN=RSRC2 PE=1 SV=1 - [RSRC2_HUMAN]				1
O75161	Nephrocystin-4 OS=Homo sapiens GN=NPHP4 PE=1 SV=2 - [NPHP4_HUMAN]	2		4
O94776	Metastasis-associated protein MTA2 OS=Homo sapiens GN=MTA2 PE=1 SV=1 - [MTA2_HUMAN]	2		2	1		1
P07814	Bifunctional glutamate/proline--tRNA ligase OS=Homo sapiens GN=EPRS PE=1 SV=5 - [SYEP_HUMAN]	1		1			4
P21796	Voltage-dependent anion-selective channel protein 1 OS=Homo sapiens GN=VDAC1 PE=1 SV=2 - [VDAC1_HUMAN]	1					5
P51610	Host cell factor 1 OS=Homo sapiens GN=HCFC1 PE=1 SV=2 - [HCFC1_HUMAN]	2		3
P53350	Serine/threonine-protein kinase PLK1 OS=Homo sapiens GN=PLK1 PE=1 SV=1 - [PLK1_HUMAN]	3		2	1
Q14151	Scaffold attachment factor B2 OS=Homo sapiens GN=SAFB2 PE=1 SV=1 - [SAFB2_HUMAN]	1		3	1	1
Q15424	Scaffold attachment factor B1 OS=Homo sapiens GN=SAFB PE=1 SV=4 - [SAFB1_HUMAN]	1		3	1	1
Q86YP4	Transcriptional repressor p66-alpha OS=Homo sapiens GN=GATAD2A PE=1 SV=1 - [P66A_HUMAN]	2		2	1	1
P00338	L-lactate dehydrogenase A chain OS=Homo sapiens GN=LDHA PE=1 SV=2 - [LDHA_HUMAN]						6
P04075	Fructose-bisphosphate aldolase A OS=Homo sapiens GN=ALDOA PE=1 SV=2 - [ALDOA_HUMAN]						5
P07195	L-lactate dehydrogenase B chain OS=Homo sapiens GN=LDHB PE=1 SV=2 - [LDHB_HUMAN]						6
P13667	Protein disulfide-isomerase A4 OS=Homo sapiens GN=PDIA4 PE=1 SV=2 - [PDIA4_HUMAN]						6
E7EX90	Dynactin subunit 1 OS=Homo sapiens GN=DCTN1 PE=4 SV=1 - [E7EX90_HUMAN]		2
E9PNS3	Toll-interacting protein OS=Homo sapiens GN=TOLLIP PE=4 SV=1 - [E9PNS3_HUMAN]		1
H0YGW7	ATP-binding cassette sub-family F member 1 (Fragment) OS=Homo sapiens GN=ABCF1 PE=3 SV=1 - [H0YGW7_HUMAN]	1					1
O60762	Dolichol-phosphate mannosyltransferase OS=Homo sapiens GN=DPM1 PE=1 SV=1 - [DPM1_HUMAN]						1
P11388	DNA topoisomerase 2-alpha OS=Homo sapiens GN=TOP2A PE=1 SV=3 - [TOP2A_HUMAN]	1		1
P52298	Nuclear cap-binding protein subunit 2 OS=Homo sapiens GN=NCBP2 PE=1 SV=1 - [NCBP2_HUMAN]			1			1
P98179	Putative RNA-binding protein 3 OS=Homo sapiens GN=RBM3 PE=1 SV=1 - [RBM3_HUMAN]
Q14966	Zinc finger protein 638 OS=Homo sapiens GN=ZNF638 PE=1 SV=2 - [ZN638_HUMAN]	1		3
Q16555	Dihydropyrimidinase-related protein 2 OS=Homo sapiens GN=DPYSL2 PE=1 SV=1 - [DPYL2_HUMAN]			1			2
Q8IYD1	Eukaryotic peptide chain release factor GTP-binding subunit ERF3B OS=Homo sapiens GN=GSPT2 PE=1 SV=2 - [ERF3B_HUMAN]
Q96PY5	Formin-like protein 2 OS=Homo sapiens GN=FMNL2 PE=1 SV=3 - [FMNL2_HUMAN]				1
Q9GZT3	SRA stem-loop-interacting RNA-binding protein, mitochondrial OS=Homo sapiens GN=SLIRP PE=1 SV=1 - [SLIRP_HUMAN]						1
Q9H4E5	Rho-related GTP-binding protein RhoJ OS=Homo sapiens GN=RHOJ PE=1 SV=1 - [RHOJ_HUMAN]		1
Q9NS86	LanC-like protein 2 OS=Homo sapiens GN=LANCL2 PE=1 SV=1 - [LANC2_HUMAN]		1	1
Q9UN70	Protocadherin gamma-C3 OS=Homo sapiens GN=PCDHGC3 PE=1 SV=1 - [PCDGK_HUMAN]
B3KQV6	Serine/threonine-protein phosphatase 2A 65 kDa regulatory subunit A alpha isoform OS=Homo sapiens GN=PPP2R1A PE=1 SV=1 - [B3KQV6_HUMAN]	2					1
A0A087WW77	Lethal(2) giant larvae protein homolog 1 OS=Homo sapiens GN=LLGL1 PE=1 SV=1 - [A0A087WW77_HUMAN]
A0A7I2YQC1	Non-specific serine/threonine protein kinase OS=Homo sapiens OX=9606 GN=MARK1 PE=1 SV=1 - [A0A7I2YQC1_HUMAN]	1	1
A0A7I2V482	Methenyltetrahydrofolate cyclohydrolase OS=Homo sapiens OX=9606 GN=MTHFD2 PE=1 SV=1 - [A0A7I2V482_HUMAN]	1		1			1
P52294	Importin subunit alpha-1 OS=Homo sapiens GN=KPNA1 PE=1 SV=3 - [IMA1_HUMAN]				2	1
Q8WUY1	UPF0670 protein THEM6 OS=Homo sapiens GN=THEM6 PE=1 SV=2 - [THEM6_HUMAN]						2
Q9NX63	Coiled-coil-helix-coiled-coil-helix domain-containing protein 3, mitochondrial OS=Homo sapiens GN=CHCHD3 PE=1 SV=1 - [CHCH3_HUMAN]		1	2
Q9UBI6	Guanine nucleotide-binding protein G(I)/G(S)/G(O) subunit gamma-12 OS=Homo sapiens GN=GNG12 PE=1 SV=3 - [GBG12_HUMAN]		2
A0A2R8Y4D6	Casein kinase II subunit alpha (Fragment) OS=Homo sapiens OX=9606 GN=CSNK2A1 PE=1 SV=1 - [A0A2R8Y4D6_HUMAN]
A6ND22	28S ribosomal protein S16, mitochondrial OS=Homo sapiens GN=MRPS16 PE=3 SV=1 - [A6ND22_HUMAN]	1		1			1
K7EPZ5	Nucleoporin SEH1 (Fragment) OS=Homo sapiens GN=SEH1L PE=4 SV=1 - [K7EPZ5_HUMAN]			1		1
O00303	Eukaryotic translation initiation factor 3 subunit F OS=Homo sapiens GN=EIF3F PE=1 SV=1 - [EIF3F_HUMAN]					1	1
P98175	RNA-binding protein 10 OS=Homo sapiens GN=RBM10 PE=1 SV=3 - [RBM10_HUMAN]						1
Q15293	Reticulocalbin-1 OS=Homo sapiens GN=RCN1 PE=1 SV=1 - [RCN1_HUMAN]	1			1		1
Q9H3U1	Protein unc-45 homolog A OS=Homo sapiens GN=UNC45A PE=1 SV=1 - [UN45A_HUMAN]	2
M0R2U2	rRNA 2'-O-methyltransferase fibrillarin (Fragment) OS=Homo sapiens GN=FBL PE=1 SV=1 - [M0R2U2_HUMAN]
A0A0J9YW13	RNA-binding protein 8A (Fragment) OS=Homo sapiens GN=RBM8A PE=1 SV=1 - [A0A0J9YW13_HUMAN]	1		2
S4R349	Nucleolar and coiled-body phosphoprotein 1 (Fragment) OS=Homo sapiens GN=NOLC1 PE=1 SV=1 - [S4R349_HUMAN]					1
A0A6Q8PGG1	Kinesin-like protein KIF2A OS=Homo sapiens OX=9606 GN=KIF2A PE=1 SV=1 - [A0A6Q8PGG1_HUMAN]	1		1			1
A0A8I5KT86	ATP synthase subunit g, mitochondrial OS=Homo sapiens OX=9606 GN=ATP5MG PE=4 SV=1 - [A0A8I5KT86_HUMAN]	1		1			1
P82675	28S ribosomal protein S5, mitochondrial OS=Homo sapiens GN=MRPS5 PE=1 SV=2 - [RT05_HUMAN]	1	1
Q9BWF3	RNA-binding protein 4 OS=Homo sapiens GN=RBM4 PE=1 SV=1 - [RBM4_HUMAN]					1	3
Q9NY12	H/ACA ribonucleoprotein complex subunit 1 OS=Homo sapiens GN=GAR1 PE=1 SV=1 - [GAR1_HUMAN]			1		1
Q8TAD8	Smad nuclear-interacting protein 1 OS=Homo sapiens GN=SNIP1 PE=1 SV=1 - [SNIP1_HUMAN]	1		1	1	1
Q13185	Chromobox protein homolog 3 OS=Homo sapiens GN=CBX3 PE=1 SV=4 - [CBX3_HUMAN]	1		1	1	1	1
Q96GE4	Centrosomal protein of 95 kDa OS=Homo sapiens GN=CEP95 PE=1 SV=1 - [CEP95_HUMAN]	3		2
A0A0U1RRM1	Transcriptional repressor p66-beta OS=Homo sapiens GN=GATAD2B PE=4 SV=1 - [A0A0U1RRM1_HUMAN]	1		3		1
A0A087WV25	FGFR1 oncogene partner OS=Homo sapiens GN=FGFR1OP PE=1 SV=1 - [A0A087WV25_HUMAN]	3		2
A0A7I2V5A7	Centrosome and spindle pole-associated protein 1 OS=Homo sapiens OX=9606 GN=CSPP1 PE=1 SV=1 - [A0A7I2V5A7_HUMAN]	1		4
Q14191	Werner syndrome ATP-dependent helicase OS=Homo sapiens GN=WRN PE=1 SV=2 - [WRN_HUMAN]			5
B0QYP8	Beta-parvin (Fragment) OS=Homo sapiens GN=PARVB PE=4 SV=1 - [B0QYP8_HUMAN]
E9PF17	Versican core protein OS=Homo sapiens GN=VCAN PE=4 SV=2 - [E9PF17_HUMAN]
F8W1I4	La-related protein 4 (Fragment) OS=Homo sapiens GN=LARP4 PE=4 SV=1 - [F8W1I4_HUMAN]
H0YJ63	Activator of 90 kDa heat shock protein ATPase homolog 1 (Fragment) OS=Homo sapiens GN=AHSA1 PE=4 SV=1 - [H0YJ63_HUMAN]						1
H3BSA1	Casein kinase II subunit alpha' (Fragment) OS=Homo sapiens GN=CSNK2A2 PE=4 SV=2 - [H3BSA1_HUMAN]		1
O60264	SWI/SNF-related matrix-associated actin-dependent regulator of chromatin subfamily A member 5 OS=Homo sapiens GN=SMARCA5 PE=1 SV=1 - [SMCA5_HUMAN]			1		1
P21964	Catechol O-methyltransferase OS=Homo sapiens GN=COMT PE=1 SV=2 - [COMT_HUMAN]
P50148	Guanine nucleotide-binding protein G(q) subunit alpha OS=Homo sapiens GN=GNAQ PE=1 SV=4 - [GNAQ_HUMAN]
P82933	28S ribosomal protein S9, mitochondrial OS=Homo sapiens GN=MRPS9 PE=1 SV=2 - [RT09_HUMAN]	2
Q13418	Integrin-linked protein kinase OS=Homo sapiens GN=ILK PE=1 SV=2 - [ILK_HUMAN]	1
Q14152	Eukaryotic translation initiation factor 3 subunit A OS=Homo sapiens GN=EIF3A PE=1 SV=1 - [EIF3A_HUMAN]		1
Q14644	Ras GTPase-activating protein 3 OS=Homo sapiens GN=RASA3 PE=1 SV=3 - [RASA3_HUMAN]
Q7KZF4	Staphylococcal nuclease domain-containing protein 1 OS=Homo sapiens GN=SND1 PE=1 SV=1 - [SND1_HUMAN]
Q86T03	Transmembrane protein 55B OS=Homo sapiens GN=TMEM55B PE=1 SV=1 - [TM55B_HUMAN]
Q86V97	Kelch repeat and BTB domain-containing protein 6 OS=Homo sapiens GN=KBTBD6 PE=1 SV=1 - [KBTB6_HUMAN]		1		1
Q8N3V7	Synaptopodin OS=Homo sapiens GN=SYNPO PE=1 SV=2 - [SYNPO_HUMAN]
Q96PE2	Rho guanine nucleotide exchange factor 17 OS=Homo sapiens GN=ARHGEF17 PE=1 SV=1 - [ARHGH_HUMAN]
Q9BRZ2	E3 ubiquitin-protein ligase TRIM56 OS=Homo sapiens GN=TRIM56 PE=1 SV=3 - [TRI56_HUMAN]	1
Q9NZ01	Very-long-chain enoyl-CoA reductase OS=Homo sapiens GN=TECR PE=1 SV=1 - [TECR_HUMAN]			1
M0R0C3	Mitochondrial import inner membrane translocase subunit TIM50 (Fragment) OS=Homo sapiens GN=TIMM50 PE=1 SV=1 - [M0R0C3_HUMAN]
A0A7P0T934	Cytoplasmic dynein 1 heavy chain 1 OS=Homo sapiens OX=9606 GN=DYNC1H1 PE=1 SV=1 - [A0A7P0T934_HUMAN]
C9JW34	Replication factor C subunit 4 (Fragment) OS=Homo sapiens GN=RFC4 PE=4 SV=1 - [C9JW34_HUMAN]		2
E5RGH2	CCR4-NOT transcription complex subunit 7 (Fragment) OS=Homo sapiens GN=CNOT7 PE=4 SV=1 - [E5RGH2_HUMAN]		1				1
P00403	Cytochrome c oxidase subunit 2 OS=Homo sapiens GN=MT-CO2 PE=1 SV=1 - [COX2_HUMAN]
P12004	Proliferating cell nuclear antigen OS=Homo sapiens GN=PCNA PE=1 SV=1 - [PCNA_HUMAN]						3
Q53GA4	Pleckstrin homology-like domain family A member 2 OS=Homo sapiens GN=PHLDA2 PE=1 SV=2 - [PHLA2_HUMAN]		1
Q96RF0	Sorting nexin-18 OS=Homo sapiens GN=SNX18 PE=1 SV=2 - [SNX18_HUMAN]
Q9BSD7	Cancer-related nucleoside-triphosphatase OS=Homo sapiens GN=NTPCR PE=1 SV=1 - [NTPCR_HUMAN]	1	1
E5RJR5	S-phase kinase-associated protein 1 OS=Homo sapiens GN=SKP1 PE=4 SV=1 - [E5RJR5_HUMAN]	1					2
E7EX41	ATP-dependent RNA helicase DDX55 OS=Homo sapiens GN=DDX55 PE=3 SV=2 - [E7EX41_HUMAN]					1
E9PE17	28S ribosomal protein S17, mitochondrial (Fragment) OS=Homo sapiens GN=MRPS17 PE=4 SV=1 - [E9PE17_HUMAN]	1
E9PKP7	Nucleolar transcription factor 1 OS=Homo sapiens GN=UBTF PE=4 SV=1 - [E9PKP7_HUMAN]
E9PNM1	Squalene synthase OS=Homo sapiens GN=FDFT1 PE=4 SV=1 - [E9PNM1_HUMAN]	1		1
J9JID7	Lamin B2, isoform CRA_a OS=Homo sapiens GN=LMNB2 PE=3 SV=1 - [J9JID7_HUMAN]
P08579	U2 small nuclear ribonucleoprotein B'' OS=Homo sapiens GN=SNRPB2 PE=1 SV=1 - [RU2B_HUMAN]		1				1
P62306	Small nuclear ribonucleoprotein F OS=Homo sapiens GN=SNRPF PE=1 SV=1 - [RUXF_HUMAN]	1		1			1
P82673	28S ribosomal protein S35, mitochondrial OS=Homo sapiens GN=MRPS35 PE=1 SV=1 - [RT35_HUMAN]	1		1			1
Q6P2Q9	Pre-mRNA-processing-splicing factor 8 OS=Homo sapiens GN=PRPF8 PE=1 SV=2 - [PRP8_HUMAN]
Q86U42	Polyadenylate-binding protein 2 OS=Homo sapiens GN=PABPN1 PE=1 SV=3 - [PABP2_HUMAN]
Q8IUX4	DNA dC->dU-editing enzyme APOBEC-3F OS=Homo sapiens GN=APOBEC3F PE=1 SV=3 - [ABC3F_HUMAN]	2					1
Q8TEQ6	Gem-associated protein 5 OS=Homo sapiens GN=GEMIN5 PE=1 SV=3 - [GEMI5_HUMAN]						1
Q8WXX5	DnaJ homolog subfamily C member 9 OS=Homo sapiens GN=DNAJC9 PE=1 SV=1 - [DNJC9_HUMAN]	1		1
Q9NVP1	ATP-dependent RNA helicase DDX18 OS=Homo sapiens GN=DDX18 PE=1 SV=2 - [DDX18_HUMAN]	1		1		1
A0A0J9YVR6	Poly(U)-binding-splicing factor PUF60 (Fragment) OS=Homo sapiens OX=9606 GN=PUF60 PE=1 SV=3 - [A0A0J9YVR6_HUMAN]				1
B1ALK7	Rho guanine nucleotide exchange factor (GEF) 7 OS=Homo sapiens GN=ARHGEF7 PE=4 SV=1 - [B1ALK7_HUMAN]		3
E3W994	CLIP-associating protein 2 OS=Homo sapiens GN=CLASP2 PE=4 SV=2 - [E3W994_HUMAN]	3
H0Y830	Axin-1 (Fragment) OS=Homo sapiens GN=AXIN1 PE=4 SV=1 - [H0Y830_HUMAN]			1		1
O14949	Cytochrome b-c1 complex subunit 8 OS=Homo sapiens GN=UQCRQ PE=1 SV=4 - [QCR8_HUMAN]			1
A0A5F9ZHR3	Nesprin-1 OS=Homo sapiens OX=9606 GN=SYNE1 PE=4 SV=1 - [A0A5F9ZHR3_HUMAN]						1
P56545	C-terminal-binding protein 2 OS=Homo sapiens GN=CTBP2 PE=1 SV=1 - [CTBP2_HUMAN]	1		1	1
P62328	Thymosin beta-4 OS=Homo sapiens GN=TMSB4X PE=1 SV=2 - [TYB4_HUMAN]	1					1
O75400	Pre-mRNA-processing factor 40 homolog A OS=Homo sapiens GN=PRPF40A PE=1 SV=2 - [PR40A_HUMAN]	1				1
P49006	MARCKS-related protein OS=Homo sapiens GN=MARCKSL1 PE=1 SV=2 - [MRP_HUMAN]	1			1		1
Q01581	Hydroxymethylglutaryl-CoA synthase, cytoplasmic OS=Homo sapiens GN=HMGCS1 PE=1 SV=2 - [HMCS1_HUMAN]						2
B8ZZQ6	Thymosin alpha-1 OS=Homo sapiens GN=PTMA PE=4 SV=1 - [B8ZZQ6_HUMAN]	1					2
O14519	Cyclin-dependent kinase 2-associated protein 1 OS=Homo sapiens GN=CDK2AP1 PE=1 SV=1 - [CDKA1_HUMAN]	1		1	1		1
P14373	Zinc finger protein RFP OS=Homo sapiens GN=TRIM27 PE=1 SV=1 - [TRI27_HUMAN]	2			1		1
P49674	Casein kinase I isoform epsilon OS=Homo sapiens GN=CSNK1E PE=1 SV=1 - [KC1E_HUMAN]	1		3
P60468	Protein transport protein Sec61 subunit beta OS=Homo sapiens GN=SEC61B PE=1 SV=2 - [SC61B_HUMAN]	1		1		1	1
Q6V3B1	MAX protein OS=Homo sapiens GN=MAX PE=2 SV=1 - [Q6V3B1_HUMAN]	1		1	2
Q8N0Z3	Spindle and centriole-associated protein 1 OS=Homo sapiens GN=SPICE1 PE=1 SV=1 - [SPICE_HUMAN]	2		2
A0A804HJQ5	Bardet-Biedl syndrome 2 protein OS=Homo sapiens OX=9606 GN=BBS2 PE=1 SV=1 - [A0A804HJQ5_HUMAN]	2		2
E5RGZ2	Homeobox-containing protein 1 OS=Homo sapiens GN=HMBOX1 PE=3 SV=1 - [E5RGZ2_HUMAN]			1	3
P04279	Semenogelin-1 OS=Homo sapiens GN=SEMG1 PE=1 SV=2 - [SEMG1_HUMAN]				4
P46100	Transcriptional regulator ATRX OS=Homo sapiens OX=9606 GN=ATRX PE=1 SV=6 - [ATRX_HUMAN]				4
E9PFF2	Transketolase OS=Homo sapiens GN=TKT PE=4 SV=1 - [E9PFF2_HUMAN]						3
P34932	Heat shock 70 kDa protein 4 OS=Homo sapiens GN=HSPA4 PE=1 SV=4 - [HSP74_HUMAN]						3
D6RGY2	Calnexin OS=Homo sapiens OX=9606 GN=CANX PE=1 SV=2 - [D6RGY2_HUMAN]						4
A0A6I8PLB3	Leucine--tRNA ligase OS=Homo sapiens OX=9606 GN=LARS1 PE=1 SV=1 - [A0A6I8PLB3_HUMAN]						4
A0A8I5KS71	Protein SET OS=Homo sapiens OX=9606 GN=SET PE=4 SV=1 - [A0A8I5KS71_HUMAN]						3
A8MU58	Aminoacyl tRNA synthase complex-interacting multifunctional protein 2 OS=Homo sapiens GN=AIMP2 PE=4 SV=2 - [A8MU58_HUMAN]
D6RA57	Translation machinery-associated protein 16 OS=Homo sapiens GN=TMA16 PE=4 SV=1 - [D6RA57_HUMAN]			1
E5RJX3	Metastasis suppressor protein 1 (Fragment) OS=Homo sapiens GN=MTSS1 PE=4 SV=1 - [E5RJX3_HUMAN]
E9PEY4	Dystrobrevin beta OS=Homo sapiens GN=DTNB PE=4 SV=1 - [E9PEY4_HUMAN]		1
F8W895	G patch domain-containing protein 4 (Fragment) OS=Homo sapiens GN=GPATCH4 PE=4 SV=1 - [F8W895_HUMAN]
H0Y380	Receptor-type tyrosine-protein phosphatase F (Fragment) OS=Homo sapiens GN=PTPRF PE=4 SV=1 - [H0Y380_HUMAN]
H0YJC5	Serine/threonine-protein phosphatase 2A regulatory subunit B'' subunit gamma (Fragment) OS=Homo sapiens GN=PPP2R3C PE=4 SV=1 - [H0YJC5_HUMAN]
H7C519	5'-nucleotidase domain-containing protein 2 (Fragment) OS=Homo sapiens GN=NT5DC2 PE=4 SV=1 - [H7C519_HUMAN]
O14646	Chromodomain-helicase-DNA-binding protein 1 OS=Homo sapiens GN=CHD1 PE=1 SV=2 - [CHD1_HUMAN]
O60493	Sorting nexin-3 OS=Homo sapiens GN=SNX3 PE=1 SV=3 - [SNX3_HUMAN]
O75427	Leucine-rich repeat and calponin homology domain-containing protein 4 OS=Homo sapiens GN=LRCH4 PE=1 SV=2 - [LRCH4_HUMAN]
P54886	Delta-1-pyrroline-5-carboxylate synthase OS=Homo sapiens GN=ALDH18A1 PE=1 SV=2 - [P5CS_HUMAN]
P62304	Small nuclear ribonucleoprotein E OS=Homo sapiens GN=SNRPE PE=1 SV=1 - [RUXE_HUMAN]		1
P78539	Sushi repeat-containing protein SRPX OS=Homo sapiens GN=SRPX PE=2 SV=1 - [SRPX_HUMAN]		1
Q14257	Reticulocalbin-2 OS=Homo sapiens GN=RCN2 PE=1 SV=1 - [RCN2_HUMAN]
Q8IY33	MICAL-like protein 2 OS=Homo sapiens GN=MICALL2 PE=1 SV=1 - [MILK2_HUMAN]
Q92738	USP6 N-terminal-like protein OS=Homo sapiens GN=USP6NL PE=1 SV=3 - [US6NL_HUMAN]
Q96T88	E3 ubiquitin-protein ligase UHRF1 OS=Homo sapiens GN=UHRF1 PE=1 SV=1 - [UHRF1_HUMAN]		1
Q9NPH3	Interleukin-1 receptor accessory protein OS=Homo sapiens GN=IL1RAP PE=1 SV=2 - [IL1AP_HUMAN]
Q9UKE5	TRAF2 and NCK-interacting protein kinase OS=Homo sapiens GN=TNIK PE=1 SV=1 - [TNIK_HUMAN]
Q9ULW0	Targeting protein for Xklp2 OS=Homo sapiens GN=TPX2 PE=1 SV=2 - [TPX2_HUMAN]	1
Q9Y2A7	Nck-associated protein 1 OS=Homo sapiens GN=NCKAP1 PE=1 SV=1 - [NCKP1_HUMAN]
H7BZW6	Histone deacetylase complex subunit SAP18 (Fragment) OS=Homo sapiens GN=SAP18 PE=1 SV=2 - [H7BZW6_HUMAN]	1
H7C3M7	FERM, RhoGEF and pleckstrin domain-containing protein 2 (Fragment) OS=Homo sapiens GN=FARP2 PE=1 SV=2 - [H7C3M7_HUMAN]
V9GYF0	Rho guanine nucleotide exchange factor 2 (Fragment) OS=Homo sapiens GN=ARHGEF2 PE=1 SV=1 - [V9GYF0_HUMAN]					1
A0A669KBK7	Zinc finger protein 648 OS=Homo sapiens OX=9606 GN=ZNF648 PE=1 SV=1 - [A0A669KBK7_HUMAN]			1
D6RBD7	Eukaryotic translation elongation factor 1 epsilon-1 OS=Homo sapiens GN=EEF1E1 PE=4 SV=1 - [D6RBD7_HUMAN]	1
E7EW33	Cytoplasmic FMR1-interacting protein 2 OS=Homo sapiens GN=CYFIP2 PE=4 SV=1 - [E7EW33_HUMAN]
O15371	Eukaryotic translation initiation factor 3 subunit D OS=Homo sapiens GN=EIF3D PE=1 SV=1 - [EIF3D_HUMAN]
Q16698	2,4-dienoyl-CoA reductase, mitochondrial OS=Homo sapiens GN=DECR1 PE=1 SV=1 - [DECR_HUMAN]						1
Q6UN15	Pre-mRNA 3'-end-processing factor FIP1 OS=Homo sapiens GN=FIP1L1 PE=1 SV=1 - [FIP1_HUMAN]			1
F8VUA7	Oxysterol-binding protein (Fragment) OS=Homo sapiens OX=9606 GN=OSBPL8 PE=1 SV=8 - [F8VUA7_HUMAN]
Q3KPI9	PTPRD protein OS=Homo sapiens GN=PTPRD PE=1 SV=1 - [Q3KPI9_HUMAN]
A0A286YER3	D-3-phosphoglycerate dehydrogenase OS=Homo sapiens OX=9606 GN=PHGDH PE=1 SV=1 - [A0A286YER3_HUMAN]						1
A0A7I2V4H4	Dynactin subunit 2 OS=Homo sapiens OX=9606 GN=DCTN2 PE=1 SV=1 - [A0A7I2V4H4_HUMAN]			1
B1AH59	Activating signal cointegrator 1 complex subunit 2 (Fragment) OS=Homo sapiens GN=ASCC2 PE=4 SV=1 - [B1AH59_HUMAN]			1		1
C9JXK0	Lamin-B receptor (Fragment) OS=Homo sapiens GN=LBR PE=4 SV=1 - [C9JXK0_HUMAN]		1
E9PMU0	N-acetyltransferase 10 OS=Homo sapiens GN=NAT10 PE=4 SV=1 - [E9PMU0_HUMAN]			1
F5GYV5	ADP-ribosylation factor-like protein 6-interacting protein 4 (Fragment) OS=Homo sapiens GN=ARL6IP4 PE=4 SV=1 - [F5GYV5_HUMAN]			1			1
G3V3R1	Protein numb homolog (Fragment) OS=Homo sapiens GN=NUMB PE=4 SV=1 - [G3V3R1_HUMAN]
H0Y8R1	G-rich sequence factor 1 (Fragment) OS=Homo sapiens GN=GRSF1 PE=4 SV=1 - [H0Y8R1_HUMAN]
H0Y9P1	BMP-2-inducible protein kinase (Fragment) OS=Homo sapiens GN=BMP2K PE=4 SV=1 - [H0Y9P1_HUMAN]			1
H3BR35	Eukaryotic peptide chain release factor GTP-binding subunit ERF3A (Fragment) OS=Homo sapiens GN=GSPT1 PE=4 SV=1 - [H3BR35_HUMAN]						1
H7BZF2	H/ACA ribonucleoprotein complex subunit 4 (Fragment) OS=Homo sapiens GN=DKC1 PE=4 SV=1 - [H7BZF2_HUMAN]
H7C2K3	SUN domain-containing protein 1 (Fragment) OS=Homo sapiens GN=SUN1 PE=4 SV=1 - [H7C2K3_HUMAN]		1
O60563	Cyclin-T1 OS=Homo sapiens GN=CCNT1 PE=1 SV=1 - [CCNT1_HUMAN]
Q14166	Tubulin--tyrosine ligase-like protein 12 OS=Homo sapiens GN=TTLL12 PE=1 SV=2 - [TTL12_HUMAN]						1
Q5JXX1	Mortality factor 4 like 2 (Fragment) OS=Homo sapiens GN=MORF4L2 PE=2 SV=1 - [Q5JXX1_HUMAN]
Q8IYB8	ATP-dependent RNA helicase SUPV3L1, mitochondrial OS=Homo sapiens GN=SUPV3L1 PE=1 SV=1 - [SUV3_HUMAN]
Q8TCS8	Polyribonucleotide nucleotidyltransferase 1, mitochondrial OS=Homo sapiens GN=PNPT1 PE=1 SV=2 - [PNPT1_HUMAN]
Q96GY0	Zinc finger C2HC domain-containing protein 1A OS=Homo sapiens GN=ZC2HC1A PE=1 SV=2 - [ZC21A_HUMAN]
Q9UJV9	Probable ATP-dependent RNA helicase DDX41 OS=Homo sapiens GN=DDX41 PE=1 SV=2 - [DDX41_HUMAN]					1	1
Q9UMS4	Pre-mRNA-processing factor 19 OS=Homo sapiens GN=PRPF19 PE=1 SV=1 - [PRP19_HUMAN]			1		1
Q9Y2X3	Nucleolar protein 58 OS=Homo sapiens GN=NOP58 PE=1 SV=1 - [NOP58_HUMAN]					1	1
Q9Y3B4	Pre-mRNA branch site protein p14 OS=Homo sapiens GN=SF3B14 PE=1 SV=1 - [PM14_HUMAN]						1
A0A087X1B7	Chromatin target of PRMT1 protein OS=Homo sapiens GN=CHTOP PE=1 SV=1 - [A0A087X1B7_HUMAN]
A0A8I5QJR7	AFG3-like protein 2 OS=Homo sapiens OX=9606 GN=AFG3L2 PE=4 SV=1 - [A0A8I5QJR7_HUMAN]						2
A0A8I5KX02	28S ribosomal protein S22, mitochondrial OS=Homo sapiens OX=9606 GN=MRPS22 PE=4 SV=1 - [A0A8I5KX02_HUMAN]						1
Q5SZK8	FRAS1-related extracellular matrix protein 2 OS=Homo sapiens OX=9606 GN=FREM2 PE=1 SV=3 - [FREM2_HUMAN]
H0YHV5	Methionine--tRNA ligase, cytoplasmic (Fragment) OS=Homo sapiens GN=MARS PE=4 SV=1 - [H0YHV5_HUMAN]		1				1
H3BTA3	E3 ubiquitin-protein ligase CHIP (Fragment) OS=Homo sapiens GN=STUB1 PE=4 SV=1 - [H3BTA3_HUMAN]	2
J3QQI0	ARF GTPase-activating protein GIT1 (Fragment) OS=Homo sapiens GN=GIT1 PE=4 SV=1 - [J3QQI0_HUMAN]		1		1
P40937	Replication factor C subunit 5 OS=Homo sapiens GN=RFC5 PE=1 SV=1 - [RFC5_HUMAN]
P48729	Casein kinase I isoform alpha OS=Homo sapiens GN=CSNK1A1 PE=1 SV=2 - [KC1A_HUMAN]
A0A096LNV3	E3 ubiquitin-protein ligase RNF114 (Fragment) OS=Homo sapiens GN=RNF114 PE=1 SV=1 - [A0A096LNV3_HUMAN]	1		1
E9PQX9	Dr1-associated corepressor OS=Homo sapiens GN=DRAP1 PE=4 SV=1 - [E9PQX9_HUMAN]			1	1
H0Y586	Proteasome subunit alpha type-7 (Fragment) OS=Homo sapiens GN=PSMA7 PE=4 SV=1 - [H0Y586_HUMAN]						1
A0A0C4DGA6	Helicase-like transcription factor OS=Homo sapiens GN=HLTF PE=1 SV=1 - [A0A0C4DGA6_HUMAN]
A0A494C001	RNA-binding protein 15 OS=Homo sapiens OX=9606 GN=RBM15 PE=1 SV=2 - [A0A494C001_HUMAN]	1				1
Q9UBD9	Cardiotrophin-like cytokine factor 1 OS=Homo sapiens GN=CLCF1 PE=1 SV=1 - [CLCF1_HUMAN]					1	1
S4R3H4	Apoptotic chromatin condensation inducer in the nucleus OS=Homo sapiens GN=ACIN1 PE=1 SV=1 - [S4R3H4_HUMAN]			1
Q9H307	Pinin OS=Homo sapiens OX=9606 GN=PNN PE=1 SV=5 - [PININ_HUMAN]			1
B3KRF7	Zinc finger protein with KRAB and SCAN domains 1 OS=Homo sapiens GN=ZKSCAN1 PE=2 SV=1 - [B3KRF7_HUMAN]	1		2
P49756	RNA-binding protein 25 OS=Homo sapiens GN=RBM25 PE=1 SV=3 - [RBM25_HUMAN]	1		2
Q01664	Transcription factor AP-4 OS=Homo sapiens GN=TFAP4 PE=1 SV=2 - [TFAP4_HUMAN]	1			2
Q5T5X7	BEN domain-containing protein 3 OS=Homo sapiens GN=BEND3 PE=1 SV=1 - [BEND3_HUMAN]	1			2
Q86X95	Corepressor interacting with RBPJ 1 OS=Homo sapiens GN=CIR1 PE=1 SV=1 - [CIR1_HUMAN]	1		1	1
Q8IZD4	mRNA-decapping enzyme 1B OS=Homo sapiens GN=DCP1B PE=1 SV=2 - [DCP1B_HUMAN]	3
Q96RK4	Bardet-Biedl syndrome 4 protein OS=Homo sapiens GN=BBS4 PE=1 SV=2 - [BBS4_HUMAN]	2		1
Q9C099	Leucine-rich repeat and coiled-coil domain-containing protein 1 OS=Homo sapiens GN=LRRCC1 PE=2 SV=2 - [LRCC1_HUMAN]	2		1
Q5QNZ2	ATP synthase subunit b, mitochondrial OS=Homo sapiens GN=ATP5F1 PE=2 SV=1 - [Q5QNZ2_HUMAN]		1				2
Q96H55	Unconventional myosin-XIX OS=Homo sapiens GN=MYO19 PE=2 SV=2 - [MYO19_HUMAN]		2
K7EIE8	Methyl-CpG binding domain protein 3, isoform CRA_b OS=Homo sapiens GN=MBD3 PE=4 SV=1 - [K7EIE8_HUMAN]			3
O75323	Protein NipSnap homolog 2 OS=Homo sapiens GN=GBAS PE=1 SV=1 - [NIPS2_HUMAN]			3
P54198	Protein HIRA OS=Homo sapiens GN=HIRA PE=1 SV=2 - [HIRA_HUMAN]			2
P81605	Dermcidin OS=Homo sapiens GN=DCD PE=1 SV=2 - [DCD_HUMAN]				2		1
C9JFR7	Cytochrome c (Fragment) OS=Homo sapiens GN=CYCS PE=3 SV=1 - [C9JFR7_HUMAN]						3
H7BYH4	Superoxide dismutase [Cu-Zn] OS=Homo sapiens GN=SOD1 PE=3 SV=1 - [H7BYH4_HUMAN]						2
O75874	Isocitrate dehydrogenase [NADP] cytoplasmic OS=Homo sapiens GN=IDH1 PE=1 SV=2 - [IDHC_HUMAN]						3
O75947	ATP synthase subunit d, mitochondrial OS=Homo sapiens GN=ATP5H PE=1 SV=3 - [ATP5H_HUMAN]						3
P00491	Purine nucleoside phosphorylase OS=Homo sapiens GN=PNP PE=1 SV=2 - [PNPH_HUMAN]						2
P04083	Annexin A1 OS=Homo sapiens GN=ANXA1 PE=1 SV=2 - [ANXA1_HUMAN]						3
P30086	Phosphatidylethanolamine-binding protein 1 OS=Homo sapiens GN=PEBP1 PE=1 SV=3 - [PEBP1_HUMAN]						3
P49321	Nuclear autoantigenic sperm protein OS=Homo sapiens GN=NASP PE=1 SV=2 - [NASP_HUMAN]						3
P50395	Rab GDP dissociation inhibitor beta OS=Homo sapiens GN=GDI2 PE=1 SV=2 - [GDIB_HUMAN]						3
Q5T7C4	High mobility group protein B1 OS=Homo sapiens GN=HMGB1 PE=2 SV=1 - [Q5T7C4_HUMAN]						3
Q9UQ80	Proliferation-associated protein 2G4 OS=Homo sapiens GN=PA2G4 PE=1 SV=3 - [PA2G4_HUMAN]						3
G3V5D9	DNA-(apurinic or apyrimidinic site) lyase (Fragment) OS=Homo sapiens OX=9606 GN=APEX1 PE=1 SV=8 - [G3V5D9_HUMAN]						3
A0A7P0T861	Calreticulin OS=Homo sapiens OX=9606 GN=CALR PE=1 SV=1 - [A0A7P0T861_HUMAN]						3
J3KPX7	Prohibitin OS=Homo sapiens OX=9606 GN=PHB2 PE=1 SV=3 - [J3KPX7_HUMAN]						3
C9J164	Ras-associated and pleckstrin homology domains-containing protein 1 OS=Homo sapiens GN=RAPH1 PE=4 SV=1 - [C9J164_HUMAN]
C9JGI8	MAGUK p55 subfamily member 6 (Fragment) OS=Homo sapiens GN=MPP6 PE=4 SV=1 - [C9JGI8_HUMAN]
C9JMA6	Cysteine synthase (Fragment) OS=Homo sapiens GN=CBS PE=3 SV=1 - [C9JMA6_HUMAN]
C9JWJ4	E3 ubiquitin-protein ligase BRE1A (Fragment) OS=Homo sapiens GN=RNF20 PE=4 SV=1 - [C9JWJ4_HUMAN]
E9PPF2	Non-receptor tyrosine-protein kinase TYK2 OS=Homo sapiens GN=TYK2 PE=4 SV=1 - [E9PPF2_HUMAN]
E9PRZ0	Dual-specificity mitogen-activated protein kinase kinase 3 (Fragment) OS=Homo sapiens GN=MAP2K3 PE=4 SV=2 - [E9PRZ0_HUMAN]
F8VZJ2	Nascent polypeptide-associated complex subunit alpha OS=Homo sapiens GN=NACA PE=4 SV=1 - [F8VZJ2_HUMAN]
H0Y8Q6	Canalicular multispecific organic anion transporter 2 (Fragment) OS=Homo sapiens GN=ABCC3 PE=4 SV=1 - [H0Y8Q6_HUMAN]
H0YI42	Neuronal PAS domain-containing protein 3 (Fragment) OS=Homo sapiens GN=NPAS3 PE=4 SV=1 - [H0YI42_HUMAN]
J3KN10	Phosphatidylinositol 4-kinase alpha OS=Homo sapiens GN=PI4KA PE=4 SV=1 - [J3KN10_HUMAN]
O15247	Chloride intracellular channel protein 2 OS=Homo sapiens GN=CLIC2 PE=1 SV=3 - [CLIC2_HUMAN]
O96013	Serine/threonine-protein kinase PAK 4 OS=Homo sapiens GN=PAK4 PE=1 SV=1 - [PAK4_HUMAN]
Q13200	26S proteasome non-ATPase regulatory subunit 2 OS=Homo sapiens GN=PSMD2 PE=1 SV=3 - [PSMD2_HUMAN]						1
Q16795	NADH dehydrogenase [ubiquinone] 1 alpha subcomplex subunit 9, mitochondrial OS=Homo sapiens GN=NDUFA9 PE=1 SV=2 - [NDUA9_HUMAN]
Q2TAM5	RELA protein OS=Homo sapiens GN=RELA PE=2 SV=1 - [Q2TAM5_HUMAN]		1
Q5JVF3	PCI domain-containing protein 2 OS=Homo sapiens GN=PCID2 PE=1 SV=2 - [PCID2_HUMAN]
Q96P70	Importin-9 OS=Homo sapiens GN=IPO9 PE=1 SV=3 - [IPO9_HUMAN]	1
Q99613	Eukaryotic translation initiation factor 3 subunit C OS=Homo sapiens GN=EIF3C PE=1 SV=1 - [EIF3C_HUMAN]
Q9BR76	Coronin-1B OS=Homo sapiens GN=CORO1B PE=1 SV=1 - [COR1B_HUMAN]		1
Q9HCM4	Band 4.1-like protein 5 OS=Homo sapiens GN=EPB41L5 PE=1 SV=3 - [E41L5_HUMAN]
Q9UMX3	Bcl-2-related ovarian killer protein OS=Homo sapiens GN=BOK PE=2 SV=1 - [BOK_HUMAN]
M0R0K9	Transcription intermediary factor 1-beta (Fragment) OS=Homo sapiens GN=TRIM28 PE=1 SV=1 - [M0R0K9_HUMAN]	1
A0A0A0MTP2	Liprin-beta-1 OS=Homo sapiens GN=PPFIBP1 PE=1 SV=1 - [A0A0A0MTP2_HUMAN]
A0A0G2JND4	Meiosis-specific kinetochore protein OS=Homo sapiens GN=MEIKIN PE=4 SV=1 - [A0A0G2JND4_HUMAN]					1
C9JBG0	Ras-related protein Rab-34, isoform NARR (Fragment) OS=Homo sapiens OX=9606 GN=RAB34 PE=1 SV=8 - [C9JBG0_HUMAN]
A0A494C1A5	U5 small nuclear ribonucleoprotein 200 kDa helicase (Fragment) OS=Homo sapiens OX=9606 GN=SNRNP200 PE=1 SV=1 - [A0A494C1A5_HUMAN]
A0A6Q8PG81	E3 ubiquitin-protein ligase NEDD4-like OS=Homo sapiens OX=9606 GN=NEDD4L PE=1 SV=1 - [A0A6Q8PG81_HUMAN]
C9JIJ3	EH domain-containing protein 1 (Fragment) OS=Homo sapiens GN=EHD1 PE=4 SV=1 - [C9JIJ3_HUMAN]
F8WE16	Nucleolysin TIA-1 isoform p40 (Fragment) OS=Homo sapiens GN=TIA1 PE=4 SV=1 - [F8WE16_HUMAN]
H7C5Z6	BTB/POZ domain-containing protein 9 OS=Homo sapiens GN=BTBD9 PE=4 SV=1 - [H7C5Z6_HUMAN]			1
J3QSV6	Ribosomal L1 domain-containing protein 1 (Fragment) OS=Homo sapiens GN=RSL1D1 PE=4 SV=1 - [J3QSV6_HUMAN]			1
P35251	Replication factor C subunit 1 OS=Homo sapiens GN=RFC1 PE=1 SV=4 - [RFC1_HUMAN]
Q6PK04	Coiled-coil domain-containing protein 137 OS=Homo sapiens GN=CCDC137 PE=1 SV=1 - [CC137_HUMAN]
A0A2R8Y6X0	Activity-dependent neuroprotector homeobox protein OS=Homo sapiens OX=9606 GN=ADNP PE=1 SV=1 - [A0A2R8Y6X0_HUMAN]
M0QX72	Procollagen galactosyltransferase 1 (Fragment) OS=Homo sapiens OX=9606 GN=COLGALT1 PE=1 SV=2 - [M0QX72_HUMAN]						1
K7ER44	DnaJ homolog subfamily C member 7 OS=Homo sapiens OX=9606 GN=DNAJC7 PE=1 SV=2 - [K7ER44_HUMAN]
A0A8I5KTJ3	Heat shock factor-binding protein 1 OS=Homo sapiens OX=9606 GN=HSBP1 PE=4 SV=1 - [A0A8I5KTJ3_HUMAN]
B1AMN7	CTTNBP2 N-terminal like (Fragment) OS=Homo sapiens GN=CTTNBP2NL PE=4 SV=1 - [B1AMN7_HUMAN]
F5H376	SRC kinase-signaling inhibitor 1 (Fragment) OS=Homo sapiens GN=SRCIN1 PE=4 SV=2 - [F5H376_HUMAN]
F5H442	Tumor susceptibility gene 101 protein OS=Homo sapiens GN=TSG101 PE=4 SV=1 - [F5H442_HUMAN]			1
H0YB56	Protein LYRIC (Fragment) OS=Homo sapiens GN=MTDH PE=4 SV=1 - [H0YB56_HUMAN]					1
H0YBT1	BAG family molecular chaperone regulator 4 (Fragment) OS=Homo sapiens GN=BAG4 PE=4 SV=1 - [H0YBT1_HUMAN]
H3BQZ7	HCG2044799 OS=Homo sapiens GN=hCG_2044799 PE=4 SV=1 - [H3BQZ7_HUMAN]
H7BZI0	Transmembrane protein 214 (Fragment) OS=Homo sapiens GN=TMEM214 PE=4 SV=1 - [H7BZI0_HUMAN]
J3QK84	Nebulin OS=Homo sapiens GN=NEB PE=4 SV=1 - [J3QK84_HUMAN]					1
K7EJ73	39S ribosomal protein L4, mitochondrial (Fragment) OS=Homo sapiens GN=MRPL4 PE=4 SV=1 - [K7EJ73_HUMAN]	1
K7ELP6	Uncharacterized protein C17orf85 (Fragment) OS=Homo sapiens GN=C17orf85 PE=4 SV=1 - [K7ELP6_HUMAN]	1
K7EMS9	UPF0515 protein C19orf66 OS=Homo sapiens GN=C19orf66 PE=4 SV=1 - [K7EMS9_HUMAN]
O14763	Tumor necrosis factor receptor superfamily member 10B OS=Homo sapiens GN=TNFRSF10B PE=1 SV=2 - [TR10B_HUMAN]		1
O75420	PERQ amino acid-rich with GYF domain-containing protein 1 OS=Homo sapiens GN=GIGYF1 PE=1 SV=2 - [PERQ1_HUMAN]
O95864	Fatty acid desaturase 2 OS=Homo sapiens GN=FADS2 PE=1 SV=1 - [FADS2_HUMAN]					1
P04843	Dolichyl-diphosphooligosaccharide--protein glycosyltransferase subunit 1 OS=Homo sapiens GN=RPN1 PE=1 SV=1 - [RPN1_HUMAN]						1
P09486	SPARC OS=Homo sapiens GN=SPARC PE=1 SV=1 - [SPRC_HUMAN]						1
P27987	Inositol-trisphosphate 3-kinase B OS=Homo sapiens GN=ITPKB PE=1 SV=5 - [IP3KB_HUMAN]		1
Q15388	Mitochondrial import receptor subunit TOM20 homolog OS=Homo sapiens GN=TOMM20 PE=1 SV=1 - [TOM20_HUMAN]
Q6UXN9	WD repeat-containing protein 82 OS=Homo sapiens GN=WDR82 PE=1 SV=1 - [WDR82_HUMAN]
Q8IY81	pre-rRNA processing protein FTSJ3 OS=Homo sapiens GN=FTSJ3 PE=1 SV=2 - [RRMJ3_HUMAN]
Q8TDD1	ATP-dependent RNA helicase DDX54 OS=Homo sapiens GN=DDX54 PE=1 SV=2 - [DDX54_HUMAN]
Q8WU90	Zinc finger CCCH domain-containing protein 15 OS=Homo sapiens GN=ZC3H15 PE=1 SV=1 - [ZC3HF_HUMAN]
Q8WVC2	40S ribosomal protein S21 OS=Homo sapiens GN=RPS21 PE=2 SV=1 - [Q8WVC2_HUMAN]
Q9BYK8	Helicase with zinc finger domain 2 OS=Homo sapiens GN=HELZ2 PE=1 SV=6 - [HELZ2_HUMAN]
Q9P2Y4	Zinc finger protein 219 OS=Homo sapiens GN=ZNF219 PE=1 SV=2 - [ZN219_HUMAN]
Q9Y676	28S ribosomal protein S18b, mitochondrial OS=Homo sapiens GN=MRPS18B PE=1 SV=1 - [RT18B_HUMAN]			1
A0A3B3IRU2	NHP2 non-histone chromosome protein 2-like 1 (S. cerevisiae), isoform CRA_b OS=Homo sapiens OX=9606 GN=SNU13 PE=1 SV=1 - [A0A3B3IRU2_HUMAN]
M0QXB0	U6 snRNA-associated Sm-like protein LSm4 OS=Homo sapiens GN=LSM4 PE=1 SV=1 - [M0QXB0_HUMAN]
A0A087WYE8	Putative V-set and immunoglobulin domain-containing-like protein IGHV1OR21-1 (Fragment) OS=Homo sapiens GN=IGHV1OR21-1 PE=1 SV=1 - [A0A087WYE8_HUMAN]
A0A3B3ISK1	Coatomer subunit alpha OS=Homo sapiens OX=9606 GN=COPA PE=1 SV=1 - [A0A3B3ISK1_HUMAN]						1
K7EIL3	Intercellular adhesion molecule 5 (Fragment) OS=Homo sapiens OX=9606 GN=ICAM5 PE=1 SV=8 - [K7EIL3_HUMAN]					1
H7BZR6	26S proteasome non-ATPase regulatory subunit 1 (Fragment) OS=Homo sapiens OX=9606 GN=PSMD1 PE=1 SV=2 - [H7BZR6_HUMAN]	1
A0A087WYC0	Golgin subfamily A member 2 (Fragment) OS=Homo sapiens OX=9606 GN=GOLGA2 PE=1 SV=2 - [A0A087WYC0_HUMAN]
A0A8C8MQ70	Ubiquitin-associated protein 2 OS=Homo sapiens OX=9606 GN=UBAP2 PE=1 SV=1 - [A0A8C8MQ70_HUMAN]
A0A6Q8PF35	Charged multivesicular body protein 1a OS=Homo sapiens OX=9606 GN=CHMP1A PE=1 SV=1 - [A0A6Q8PF35_HUMAN]
A0A8I5QKQ1	DDB1- and CUL4-associated factor 7 OS=Homo sapiens OX=9606 GN=DCAF7 PE=4 SV=1 - [A0A8I5QKQ1_HUMAN]
A0A7P0TA56	Neurogenic locus notch homolog protein 1 OS=Homo sapiens OX=9606 GN=NOTCH1 PE=1 SV=1 - [A0A7P0TA56_HUMAN]
[truncated: 404 more rows]

## Sheet: Table  6
	Table 6. BMAL1-binding proteins in MS
[truncated: 69 more rows]

## Sheet: Table 7
Table 7. GOBP:SELECTIVE_AUTOPHAGY, GO0061912
[truncated: 94 more rows]

[truncated: 2 more sheets: Table 8 , Table 9]
