# Supplementary material for: Glioblastoma stem cells resist cuproptosis with circadian variation of copper levels
Source: J Clin Invest. 2026 Jan 2;136(1):e192599. doi: 10.1172/JCI192599 (PMC12721906; doi:10.1172/JCI192599)
Supplement: Supporting data values [file jci-136-192599-s012.xls]

## Sheet: Figure 1A 
nM	GSC 387					DGC 387					GSC 3565					DGC 3565					GSC 738					DGC 738
1000	0.32933	0.281367	0.2725	0.247108	0.229979	0.292396	0.296542	0.270448	0.28191	0.250207	0.386061	0.342239	0.332735	0.307392	0.285745	0.227596	0.223172	0.213772	0.208796	0.204003	0.475527	0.445275	0.381713	0.382393	0.35826	0.318483	0.325534	0.300726	0.300465	0.267561
500	0.372859	0.293257	0.267059	0.24872	0.224941	0.302883	0.338243	0.288494	0.264108	0.261913	0.36283	0.37207	0.341183	0.319271	0.28944	0.241236	0.221145	0.216168	0.20898	0.206584	0.452753	0.440177	0.377634	0.377974	0.35588	0.330235	0.368361	0.314827	0.29237	0.287408
250	0.412962	0.309379	0.358349	0.264238	0.234412	0.297517	0.288494	0.281422	0.271911	0.248012	0.389757	0.396357	0.36151	0.329831	0.301056	0.247134	0.23073	0.215615	0.207874	0.206768	0.466689	0.412984	0.376275	0.374235	0.3569	0.321878	0.353998	0.336763	0.300204	0.272784
125	0.492967	0.343839	0.313812	0.288421	0.259603	0.298249	0.285568	0.283617	0.278984	0.264108	0.391605	0.362566	0.355966	0.322967	0.321119	0.248977	0.230914	0.224831	0.210454	0.212113	0.458872	0.409925	0.382393	0.362678	0.374915	0.333107	0.332062	0.315089	0.31535	0.288452
62.5	0.62698	0.526017	0.450042	0.418	0.357946	0.301175	0.328001	0.285812	0.294347	0.298493	0.47793	0.429092	0.41114	0.358078	0.345671	0.255059	0.232388	0.22778	0.215247	0.21156	0.482665	0.454113	0.441536	0.390211	0.389531	0.314305	0.352692	0.309343	0.293414	0.309343
31.25	0.99335	0.951634	0.899238	0.832332	0.762404	0.309467	0.30459	0.351656	0.352387	0.318978	0.986642	0.816895	0.751426	0.671172	0.646093	0.279021	0.237734	0.239945	0.2158	0.211929	0.993202	0.974507	0.955133	0.880354	0.78518	0.346425	0.401003	0.362616	0.311694	0.312216
15.625	1.0268	1.04897	1.00484	0.981661	0.94176	0.538946	0.509438	0.488221	0.509925	0.473589	1.30343	1.06056	1.00354	0.978986	0.91378	0.481587	0.411177	0.39293	0.375788	0.365835	1.0571	0.931339	0.925221	0.850782	0.831067	0.449496	0.374628	0.303337	0.363921	0.311694
7.8125	1.12898	0.958688	1.00967	1.01713	0.963121	0.728918	0.690387	0.661367	0.682827	0.616007	1.15507	1.04155	0.944139	0.86415	0.879726	0.985881	0.889114	0.822207	0.888745	0.878239	1.13358	1.04181	0.967709	0.916044	0.887831	0.587455	0.638899	0.638638	0.579882	0.56108
3.90625	1.04454	0.916972	0.996373	0.958285	1.01128	1.0796	1.03619	0.966444	0.956445	0.975223	1.25802	1.05158	0.985058	0.931996	0.974498	1.16283	1.0714	1.03989	0.979061	1.00671	1.15092	1.02447	0.968389	0.899048	0.934398	0.9191	1.03557	1.01807	0.92145	0.910221
0	1.14792	0.975817	0.969368	0.955866	0.95103	1.06911	1.05082	0.973272	0.962786	0.944008	1.24667	0.99245	0.976082	0.876557	0.909292	1.04818	1.00413	1.07214	0.944225	0.931323	1.15874	0.973487	1.01224	0.932699	0.922842	0.984645	1.12879	0.990651	0.948608	0.947302

## Sheet: Figure 1B
GSC387					GSC3565
cell number	tested wells	positive wells	group(nM)		cell number	tested wells	positive wells	group(nM)
100	10	10	0		100	10	10	0
50	10	9	0		50	10	8	0
20	10	7	0		20	10	7	0
10	10	6	0		10	10	4	0
5	10	3	0		5	10	0	0
2	10	0	0		2	10	0	0
100	10	10	5		100	10	10	5
50	10	9	5		50	10	9	5
20	10	8	5		20	10	6	5
10	10	5	5		10	10	5	5
5	10	1	5		5	10	0	5
2	10	0	5		2	10	0	5
100	10	10	10		100	10	9	10
50	10	8	10		50	10	8	10
20	10	6	10		20	10	7	10
10	10	5	10		10	10	5	10
5	10	3	10		5	10	0	10
2	10	0	10		2	10	0	10
100	10	10	20		100	10	9	20
50	10	7	20		50	10	6	20
20	10	5	20		20	10	4	20
10	10	4	20		10	10	1	20
5	10	1	20		5	10	0	20
2	10	0	20		2	10	0	20

## Sheet: Figure 1C
GSC387					GSC3565
ES (0 nM)	ES (5 nM)	ES (10 nM)	ES (20 nM)		ES (0 nM)	ES (5 nM)	ES (10 nM)	ES (20 nM)
0.0032578	0.0035883	0.0017065	0.00172359		0.00023114	0.000213086	0.000237447	0.000181092
0.00310287	0.00173864	0.00216537	0.00129726		0.000188356	0.000392632	0.000129278	0.000137719
0.0031433	0.00175944	0.00195898	0.00156491		0.000241002	0.000172374	0.000368791	0.000139883
0.00372357	0.00127543	0.00096087	0.00210689		0.000268144	0.000199886	0.000409666	0.000450811
0.00277578	0.00178378	0.00199289	0.000955128		0.000230522	0.000194787	0.000278623	0.000272952
0.00279231	0.00159932	0.00352447	0.00178499		0.000400144	9.72231e-05	0.000256458	0.000141368
0.0011006	0.00310848	0.00267792	0.0017139		0.000317327	0.000146963	0.000104779	0.000383435
0.00167877	0.00106456	0.00273816	0.00211541		0.000173178	0.000284931	0.000340791	0.000259827
0.00163478	0.00316432	0.00191448	0.000318227		0.000594776	0.000522101	0.000199251	0.000421037
0.00229733	0.00428095	0.00279088	0.00165311		0.000122572	0.000256272	0.000452453	0.000237664
0.00193313	0.00177146	0.00314397	0.000790911		0.000451152	0.000182915	0.000544141	0.000191818
0.00244366	0.00149915	0.00280409	0.00131579		0.000255006	0.000641269	0.000473737	0.000138307
0.00125338	0.0020536	0.00124621	0.0019111		0.000551774	0.000575145	0.000567851	0.00017868
0.00287562	0.00303675	0.000958613	0.00226017		0.000297419	0.000292473	0.000151012	0.000387103
0.00172858	0.00165844	0.00167743	0.00262959		0.00039894	0.000331702	0.000156111	0.00014395
0.0026455	0.000973968	0.00352855	0.000348271		0.000374487	0.000286135	0.000442342	0.000348232
0.00112712	0.000665747	0.00224903	0.0025871		0.0002308	0.000220629	0.000305828	0.000133052
0.00126651	0.00293472	0.00022716	0.00137107		0.000360885	0.000251791	0.000270585	0.000389591
0.00351982	0.00268563	0.00276923	0.00284252		0.00019222	0.000368149	0.000149899	0.000157536
0.00171863	0.00161023	0.00190817	0.00252771		0.000634097	0.000189963	0.000321067	0.000211757
0.00259717	0.00152083	0.00151202	0.000533235		0.000397981	0.000226442	0.000152898	0.000125045
0.00429587	0.00157135	0.00102217	0.000280713		0.000270957	0.000368057	0.000193704	0.000184399
0.00178622	0.00467558	0.00127234	0.0021366		0.000251172	0.000615086	0.000115802	0.00039112
0.00144736	0.00270212	0.00170142	0.00162771		0.000452111	0.000373589	0.000195281	0.000121799
0.00260261	0.0040034	0.00168137	0.00291761		0.000198495	0.000253861	0.000140502	0.000293836
0.00391737	0.00365406	0.00130695	0.000636029		0.000169282	0.000457428	0.000126746	8.563e-05
0.00214652	0.00152227	0.000250166	0.00109469		0.000251822	0.000369139	0.000387687	0.000150858
0.00247082	0.00216537	0.00148092	0.000232782		0.000198125	0.000265269	0.000359123	0.000132186
0.000332255	0.00280625	0.00124645	0.00119094		0.000190984	0.000385461	0.000235592	0.000231575
0.00102692	0.00259948	0.00169744	0.000548811		0.000297665	0.000164491	0.000411521	0.000326047
0.00253956	0.00309901	0.00179032	0.000641077		0.000434892	0.000451214	0.00014483	0.000238961
0.00372735	0.00302954	0.00103272	0.000973512		0.000405215	0.000291359	0.000379	0.000234371
0.001139	0.00302294	0.00240205	0.000684725		0.000259085	0.000296924	0.000301252	7.65724e-05
0.00167965	0.00274747	0.00295062	0.00096748		0.000281003	0.000374208	0.000206781	0.000189903
0.000986026	0.00313996	0.000809804	0.000197069		0.000209378	0.000381165	9.99124e-05	0.000222083
0.000970245	0.00138563	0.00298979	0.000161169		0.000186624	0.000291607	0.000205668	5.24602e-05
0.00219732	0.000657039	0.000541484	0.00281419		0.000485002	0.000136175	0.000179576	0.000224178
0.00265486	0.000526387	0.000776666	0.00184942		0.000513443	0.000291359	0.000333829	4.75143e-05
0.00187394	0.00191393	0.00278821	0.00130187		0.000168942	0.000328735	0.000454182	0.000239704
0.00176866	0.0019781	0.00181009	0.00304016		0.000377022	0.000257354	0.000270215	0.000285736
0.00191446	0.00067808	0.000946511	0.00321898		0.000352198	0.000197011	0.000288268	0.000251399
0.00129842	0.00152469	0.00393843	0.000613904		0.000408862	0.000427918	0.000390871	0.000306354
0.00103548	0.00224983	0.00375258	0.00125811		0.000273183	0.000294048	0.000352816	0.000156625
0.00121227	0.00110969	0.00145719	0.00113991		0.000308208	0.000467566	0.00041096	0.000241792
0.00419844	0.00167434	0.00402041	0.00131235		0.000221897	0.000261682	0.000435417	0.000150766
0.00131278	0.00136795	0.00292888	0.00139293		0.000532998	0.000607048	0.000270462	0.000109688
0.00152031	0.00398378	0.0010212	0.00081961		0.00026972	0.000223133	0.000477304	0.000324097
0.00242667	0.00417577	0.0032871	0.00119955		0.000347993	0.0002257	0.000239425	0.000288915
0.00399348	0.00161676	0.0011671	0.00240008		0.000121088	0.00041625	0.000208976	0.000187583
0.00216294	0.00277781	0.0027747	0.00223472		0.000200351	0.00012421	0.000155217	0.0002142
0.00168193	0.0030671				0.000269628	0.00022335
0.00136759	0.00449067
0.000665361	0.00180734
0.000895858	0.00424871
0.00403175	0.000665877

## Sheet: Figure 2A
Cu
NSC11	HNP1	ENSA	GSC 387	DGC 387	GSC 738	DGC 738	GSC 3565	DGC 3565	GSC 23	DGC 23
0.907822	0.600063	1.19478	0.835138	1.372	1.40447	1.35723	1.14902	0.891994	0.767048	1.28422
1.04758	0.522236	0.798907	0.73896	1.47507	1.73497	1.35202	1.00145	0.764757	0.804976	1.16788
1.0446	0.532132	0.543436	0.834999	1.53879	1.5951	1.37535	1.1324	0.839799	0.672462	1.21732
Fe
NSC11	HNP1	ENSA	GSC 387	DGC 387	GSC 738	DGC 738	GSC 3565	DGC 3565	GSC 23	DGC 23
0.800525	0.913746	0.672673	3.94893	2.80162	3.76327	2.27504	4.86844	1.53462	2.9073	1.811
0.866821	0.798171	0.668158	3.59674	2.91062	4.2562	2.2361	4.98112	1.27975	2.88303	1.81969
1.33265	0.817965	0.571744	4.15179	3.0493	4.01544	2.28148	4.52345	1.34777	2.45224	1.8232
Zn
NSC11	HNP1	ENSA	GSC 387	DGC 387	GSC 738	DGC 738	GSC 3565	DGC 3565	GSC 23	DGC 23
1.11521	0.575897	0.633916	0.935712	0.986815	0.922871	1.00195	1.20887	1.05082	0.887777	0.763022
0.943996	0.503594	0.689258	0.914719	1.03237	1.06993	1.00247	1.05254	0.867819	0.957961	0.780154
0.940795	0.555616	0.60931	1.01361	1.15827	1.02832	0.983862	1.07504	0.881161	0.906057	0.818207

## Sheet: Figure 2B
Cu
ZT(h)	GSC 387			DGC 387
2	0.109	0.093	0.05	0.182	0.187	0.142
14	0.207	0.21	0.224	0.171	0.131	0.14
26	0.095	0.082	0.108	0.154	0.148	0.127
38	0.191	0.197	0.231	0.173	0.119	0.184
Fe
ZT(h)	GSC 387			DGC 387
2	20.7	22.2	20.8	19.1	18.1	19.1
14	25.1	20.6	20.5	18.5	17.6	18.5
26	20.7	23.1	23	16.5	16.8	17.3
38	21.1	23.4	22.2	19.5	16.9	18.5
Zn
ZT(h)	GSC 387			DGC 387
2	15.1	16.6	13.4	13.6	16.5	12
14	16.2	15.8	12.7	13	10.9	12.3
26	15	14.8	15.3	10.8	11.6	12.3
38	16.5	15.1	16	12.3	10.3	17.3

## Sheet: Figure 2C
	Time (h)	GSC 387			DGC 387
	2	1	0.418485	100	2.08522	0.692635	99
	8	2.48243	0.85458	98	2.01289	0.687293	98
	14	5.67494	1.27384	104	2.20303	0.446045	101
	20	2.6428	1.09438	102	2.31027	0.707907	100
	26	1.53953	0.743504	103	2.44615	0.661723	100
	32	2.92225	0.98334	105	2.24468	0.761633	99
	38	4.88804	1.31357	105	2.48778	0.963811	100
	44	2.80231	1.06838	99	2.46011	0.713078	99
	50	1.66213	0.671719	99	2.44149	0.709638	98
		Mean	SEM	N	Mean	SEM	N
	Time (h)	GSC 3565			DGC 3565
	2	1	0.340289	100	2.19276	0.649681	102
	8	2.12472	0.822383	99	2.11286	0.569238	100
	14	4.11215	1.19843	98	2.1506	0.513615	99
	20	2.38552	0.903858	97	2.27412	0.638475	98
	26	1.14926	0.555654	98	2.34375	0.617148	100
	32	2.16278	0.967271	100	2.37436	0.654483	99
	38	3.97657	1.19617	100	2.26301	0.838501	99
	44	2.0264	0.981275	100	2.35812	0.769025	100
	50	1.36277	0.464404	99	1.9817	0.632345	101
		Mean	SEM	N	Mean	SEM	N

## Sheet: Figure 3D
		GSC 387
	nM	shCONT					shATP7A.691					shATP7A.3001
	1000	0.193789	0.180672	0.176441	0.1757	0.194529	0.265855	0.248864	0.245744	0.239502	0.241236	0.242499	0.242328	0.226984	0.226132	0.223063
	500	0.205742	0.176018	0.179614	0.187548	0.197702	0.247651	0.248171	0.245744	0.243316	0.242449	0.240453	0.233633	0.221017	0.219142	0.217267
	250	0.193048	0.190615	0.204049	0.201511	0.207434	0.247998	0.244877	0.248171	0.250078	0.242276	0.234997	0.230565	0.22187	0.221017	0.216244
	125	0.206482	0.267623	0.263815	0.19876	0.291635	0.252505	0.24609	0.249211	0.237942	0.234994	0.243181	0.24284	0.23602	0.227155	0.213346
	62.5	0.382077	0.378269	0.39477	0.414128	0.40831	0.246264	0.247131	0.248691	0.253199	0.244357	0.244033	0.238748	0.226303	0.223916	0.220165
	31.25	0.919227	0.910129	1.00967	0.90008	1.00078	0.263255	0.253546	0.25996	0.24453	0.247477	0.245397	0.243863	0.224086	0.216755	0.217778
	15.625	0.911505	1.00808	1.0066	1.00713	1.00353	0.255626	0.249211	0.259787	0.254586	0.252505	0.419974	0.4256	0.410768	0.497034	0.458845
	7.8125	0.943133	0.917005	0.914255	1.02056	1.02585	0.833489	0.799681	0.775755	0.774195	0.776969	0.983258	0.933647	0.922565	0.910461	0.912507
	3.90625	0.947999	1.06214	0.912139	0.993907	1.00639	1.0965	0.819099	0.9845	0.991088	0.985194	0.937227	0.961948	0.977121	0.952741	1.00235
	0	1.08234	1.00819	0.980367	0.957942	0.971164	0.995423	0.959707	1.09962	1.06824	0.877007	1.03577	0.982747	1.05691	1.01309	0.911484
		GSC 3565
	nM	shCONT					shATP7A.691					shATP7A.3001
	1000	0.17788	0.174415	0.173188	0.171239	0.168062	0.220971	0.21694	0.20874	0.207489	0.207628	0.258423	0.23924	0.247436	0.260516	0.259295
	500	0.172827	0.173332	0.171022	0.169651	0.170661	0.215273	0.217635	0.211798	0.21152	0.208184	0.232612	0.23331	0.241507	0.275689	0.262958
	250	0.178747	0.169651	0.170733	0.171961	0.171239	0.216385	0.217357	0.214439	0.214022	0.208462	0.246041	0.257028	0.281444	0.258772	0.262086
	125	0.177375	0.170445	0.17326	0.170589	0.167846	0.225141	0.220415	0.21291	0.208462	0.20874	0.254238	0.234705	0.244297	0.257551	0.258947
	62.5	0.391279	0.46311	0.464843	0.463543	0.531764	0.230284	0.224168	0.220832	0.211937	0.208879	0.267492	0.262958	0.262783	0.2579	0.258249
	31.25	0.688998	0.727548	0.756064	0.75166	0.749783	0.230145	0.226948	0.216801	0.216524	0.215412	0.262958	0.226509	0.248308	0.28563	0.259295
	15.625	0.973361	1.06107	1.00866	0.999567	0.995668	0.236539	0.226253	0.218886	0.217774	0.21694	0.447122	0.464911	0.425148	0.512173	0.488629
	7.8125	0.978415	0.986861	0.928819	1.09385	0.942608	0.595836	0.560254	0.677564	0.535791	0.66978	0.993164	1.11908	0.945553	0.776561	0.941018
	3.90625	1.07371	1.034	1.0078	0.98715	0.999278	1.02352	0.932894	0.990993	0.98863	0.999472	1.02473	1.12658	1.01043	1.01531	0.992815
	0	0.913442	0.972712	1.03104	1.02945	1.05335	0.939844	0.953048	1.15848	0.912879	1.03575	1.14855	1.04025	0.982351	0.895501	0.933345

## Sheet: Figure 3E
		GSC387
	uM	shCONT					shATP7A.691					shATP7A.3001
	50	0.272594	0.250727	0.235693	0.239296	0.219169	0.235532	0.205469	0.21444	0.217349	0.212622	0.226913	0.16725	0.195524	0.192169	0.174438
	25	0.477971	0.480083	0.463559	0.519842	0.468653	0.185104	0.203409	0.18959	0.211894	0.194923	0.233503	0.229549	0.20451	0.181027	0.189893
	12.5	0.618244	0.580598	0.67577	0.585319	0.60172	0.188983	0.211894	0.190438	0.188741	0.204863	0.349475	0.323238	0.322159	0.314612	0.30299
	6.25	0.976692	0.94066	0.959049	0.95557	0.839152	0.314568	0.296991	0.293233	0.269838	0.326084	0.545838	0.56285	0.556021	0.539848	0.515048
	3.125	0.98514	0.962031	0.938424	0.951097	0.950849	0.6672	0.674595	0.656896	0.676049	0.653745	0.813246	0.797671	0.795634	0.761609	0.780179
	1.5625	0.995825	0.958676	0.960788	0.951843	0.956937	1.04177	1.00104	0.999103	1.00504	1.02892	1.05298	1.03213	1.0047	1.0041	1.01356
	0.78125	0.980543	0.947618	0.962279	0.954203	0.967994	1.01704	0.993527	1.02165	1.0025	0.984678	1.06017	1.01979	1.0017	1.00074	0.970671
	0.390625	1.02341	0.972592	0.965013	0.9629	0.967994	1.03123	1.00395	1.0248	0.981526	1.00032	1.06089	1.00841	1.01919	0.998347	0.978459
	0.195312	1.03633	0.983898	0.974082	0.969113	0.964764	1.03365	0.990254	1.01207	0.990254	1.04311	1.0519	1.00002	0.986725	0.987924	0.980376
	0	1.03347	0.995825	0.989116	0.985389	0.996198	1.01062	0.994497	1.01729	0.988436	0.989163	1.01596	0.991997	0.985527	0.999305	1.00721
		GSC3565
	uM	shCONT					shATP7A.691					shATP7A.3001
	50	0.306029	0.254834	0.283213	0.295619	0.261537	0.270196	0.281837	0.290108	0.253806	0.251662	0.3074	0.260231	0.301637	0.299091	0.278455
	25	0.279505	0.255547	0.271091	0.271519	0.284781	0.210152	0.241859	0.265601	0.237723	0.233588	0.287031	0.271487	0.263045	0.313296	0.285423
	12.5	0.390879	0.420398	0.423821	0.407992	0.40571	0.284594	0.280765	0.237417	0.236804	0.232056	0.268673	0.317584	0.299761	0.251119	0.310348
	6.25	0.654412	0.67124	0.68493	0.662826	0.981404	0.338817	0.333303	0.254879	0.249671	0.350764	0.409911	0.421837	0.403077	0.419291	0.421301
	3.125	0.947322	0.957019	0.968142	0.954452	0.967429	0.371289	0.352449	0.363171	0.360108	0.371596	0.564415	0.599791	0.461501	0.470881	0.463377
	1.5625	0.94775	0.977126	0.986966	0.985255	0.980691	0.652667	0.666759	0.696321	0.985816	0.670588	0.726958	0.742235	0.735803	0.766355	0.844612
	0.78125	0.950317	0.952598	0.994524	0.983686	0.979123	0.973409	0.958092	0.983825	1.00251	0.976932	0.956637	0.980221	0.995364	1.02806	1.01292
	0.390625	0.937767	0.966146	0.982688	1.02076	1.0085	0.963453	1.00312	1.02105	0.993934	0.992709	0.981427	1.01868	1.01144	1.01868	1.01171
	0.195312	0.956021	0.960442	0.994096	0.998374	1.02632	1.02518	0.998989	1.02717	1.02656	0.984131	1.00528	1.00488	1.00836	1.01412	1.01252
	0	0.974987	1.00536	1.00622	1.00208	1.01135	0.986429	1.02166	0.988727	0.994088	1.0091	0.932115	0.990003	1.04642	1.00608	1.02538

## Sheet: Figure 4A
Hours	ATP7A			BMAL1			CLOCK
2	0.968071	1.09059	0.947175	0.975635	1.06658	0.960991	0.942229	1.09842	0.966218
8	0.866987	0.80422	0.766818	0.467817	0.51977	0.485424	0.757425	0.795105	0.751222
14	0.754867	0.665373	0.725981	0.771937	0.485379	0.680235	0.745706	0.585435	0.638136
20	1.19339	1.3436	1.05783	1.07834	1.12856	0.927121	0.857712	1.04958	0.854369
26	1.32927	1.38108	1.27082	0.760459	1.0028	0.855726	0.699053	0.863311	0.785894
32	0.617934	0.585538	0.552424	0.255624	0.275951	0.238917	0.285325	0.250874	0.258043
38	0.516282	0.545366	0.649565	0.257933	0.304675	0.343386	0.259034	0.281861	0.320612
44	0.423465	0.504312	0.425269	0.208976	0.246453	0.226531	0.192206	0.228975	0.221084
50	1.19951	1.08654	1.06346	1.12401	0.918597	1.04067	0.848548	0.704236	0.861192

## Sheet: Figure 4B
Hours	ATP7A			BMAL1			CLOCK
2	0.952091	1.04406	1.00599	0.995455	1.0402	0.965739	0.932799	0.998711	1.07343
8	1.03158	0.745953	0.944814	0.58479	0.490511	0.55458	1.05583	0.824111	0.942575
14	0.710025	0.579694	0.603755	0.158665	0.126932	0.121054	0.827719	0.665349	0.769164
20	0.577708	0.758884	0.64505	0.371491	0.380127	0.369005	1.19533	1.47907	1.13546
26	0.996783	0.838566	0.677795	0.760563	0.661871	0.4755	1.31092	1.1284	0.956898
32	0.639041	0.680712	0.81539	0.527117	0.560404	0.635865	0.610835	0.630386	0.757507
38	0.485882	0.423824	0.478936	0.286629	0.237139	0.234558	0.772955	0.712497	0.956324
44	0.469433	0.485896	0.365649	0.536082	0.499194	0.478716	1.78106	1.76192	1.44475
50	0.645159	0.533941	0.505931	1.65881	1.21981	1.26118	1.17224	1.07264	1.11113

[truncated: 61 more sheets: Figure 4C, Figure 4G, Figure 4H, Figure 5D, Figure 5F, Figure 5G, Figure 5H, Figure 6I, Figure 7A, Figure 7C, Figure 7D, Figure 7E, Figure 8A, Figure 8B, Figure 8C, Figure S1A, Figure S1B, Figure S1D, Figure S2A, Figure S2B …]
